# Supplementary material for: Development of Furanopyrimidine-Based Orally Active Third-Generation EGFR Inhibitors for the Treatment of Non-Small Cell Lung Cancer
Source: J Med Chem. 2023 Feb 7;66(4):2566–88. doi: 10.1021/acs.jmedchem.2c01434 (PMC9969398; doi:10.1021/acs.jmedchem.2c01434)
Supplement: Supplementary file 2 — jm2c01434_si_002.csv [file jm2c01434_si_002.csv]

Comp.	SMILE	EGFRWT IC50 (nM)	EGFRL858R/T790M IC50 (nM)	A431 CC50 (nM)	H1975 CC50 (nM)
6	COC(C=C(N(CCN(C)C)C)C(NC(C=C)=O)=C1)=C1NC2=NC=CC(C3=CN(C)C4=C3C=CC=C4)=N2	29	3	550	43
11	OC[C@H](C1=CC=CC=C1)NC2=NC=NC3=C2C(C4=CC=CC(NC(/C=C/CN(C)C)=O)=C4)=C(C5=CC=CC=C5)O3	15	48
12	OC[C@H](C1=CC=CC=C1)NC2=NC=NC3=C2C(C4=CC=CC(NC(C=C)=O)=C4)=C(C5=CC=CC=C5)O3	20	27
13	OC[C@H](C(C)C)NC1=NC=NC2=C1C(C3=CC=CC(NC(C=C)=O)=C3)=C(C4=CC=CC=C4)O2	44	56
14	OC[C@H](C)NC1=NC=NC2=C1C(C3=CC=CC(NC(C=C)=O)=C3)=C(C4=CC=CC=C4)O2	71	30
15	OCCNC1=NC=NC2=C1C(C3=CC=CC(NC(C=C)=O)=C3)=C(C4=CC=CC=C4)O2	393	38	> 20000	5943
16	OCCNC1=NC=NC2=C1C(C3=CC=CC(NC(C=C)=O)=C3)=CO2	0.1% @1uM	1.1% @1uM
17	OCCCNC1=NC=NC2=C1C(C3=CC=CC(NC(C=C)=O)=C3)=C(C4=CC=CC=C4)O2	387	54
18	O=C(C=C)NC1=CC(C2=C(C3=CC=CC=C3)OC4=C2C(NCCOC)=NC=N4)=CC=C1	208	79
19	O=C(C=C)NC1=CC(C2=C(C3=CC=CC=C3)OC4=C2C(NCCOC5=CC=CC=C5)=NC=N4)=CC=C1	88.6% @1uM	606
20	O=C(OCC)CCNC1=NC=NC2=C1C(C3=CC=CC(NC(C=C)=O)=C3)=C(C4=CC=CC=C4)O2	376	142
21	OC(CCNC1=NC=NC2=C1C(C3=CC=CC(NC(C=C)=O)=C3)=C(C4=CC=CC=C4)O2)=O	89	61
22	NCCNC1=NC=NC2=C1C(C3=CC=CC(NC(C=C)=O)=C3)=C(C4=CC=CC=C4)O2	4.4% @1uM	10.8% @1uM
23	O=C(C=C)NC1=CC(C2=C(C3=CC=CC=C3)OC4=C2C(NCCN(C)C)=NC=N4)=CC=C1	6.9% @1uM	16.5% @1uM
24	CNC1=NC=NC2=C1C(C3=CC=CC(NC(C=C)=O)=C3)=C(C4=CC=CC=C4)O2	237	15
25	CN(C)C1=NC=NC2=C1C(C3=CC=CC(NC(C=C)=O)=C3)=C(C4=CC=CC=C4)O2	352	34
26	O=C(C=C)NC1=CC(C2=C(C3=CC=CC=C3)OC4=C2C(NC(C)C)=NC=N4)=CC=C1	202	65
27	O=C(C=C)NC1=CC(C2=C(C3=CC=CC=C3)OC4=C2C(NC5CC5)=NC=N4)=CC=C1	39	3
28	O=C(C=C)NC1=CC(C2=C(C3=CC=CC=C3)OC4=C2C(NC5CCC5)=NC=N4)=CC=C1	617	23
29	O=C(C=C)NC1=CC(C2=C(C3=CC=CC=C3)OC4=C2C(NC5CCCC5)=NC=N4)=CC=C1	2500	41	> 20000	4882
30	O=C(C=C)NC1=CC(C2=C(C3=CC=CC=C3)OC4=C2C(NC5CCCCC5)=NC=N4)=CC=C1	258	52
31	OCCNC1=NC=NC2=C1C(C3=CC=CC(NC(/C=C/CN(C)C)=O)=C3)=C(C4=CC=CC=C4)O2	4230	304
32	O=C(/C=C/CN(C)C)NC1=CC(C2=C(C3=CC=CC=C3)OC4=C2C(NC5CCCC5)=NC=N4)=CC=C1	975	124
33	O=C(C=C)NC1=CC(C2=C(C3=CC=C(N(C)C)C=C3)OC4=C2C(NCCO)=NC=N4)=CC=C1	69	14	14885	2414
34	O=C(C=C)NC1=CC(C2=C(C3=CC=C(N4CCOCC4)C=C3)OC5=C2C(NCCO)=NC=N5)=CC=C1	43	2	5782	4059
35	OCCNC1=NC=NC2=C1C(C3=CC=CC(NC(C=C)=O)=C3)=C(C4=CC=C(N5CCN(C)CC5)C=C4)O2	25	7	2612	126
36	CN(CCN(C)C)C(C=C1)=CC=C1C(O2)=C(C3=CC=CC(NC(C=C)=O)=C3)C4=C2N=CN=C4NCCO	25.3	7.3	3297	1701
37	O=C(C=C)NC1=CC(C2=C(C3=CC=C(N4CCOCC4)C=C3)OC5=C2C(NC6CCCC6)=NC=N5)=CC=C1	71	14	18321	2266
38	O=C(C=C)NC1=CC(C2=C(C3=CC=C(N4CCN(C)CC4)C=C3)OC5=C2C(NC6CCCC6)=NC=N5)=CC=C1	16	2	3961	605
39	OC[C@H](C1=CC=CC=C1)NC2=NC=NC3=C2C(C4=CC=CC(NC(C=C)=O)=C4)=C(C5=CC=C(N6CCN(C)CC6)C=C5)O3	8	2	1244	512
40	CN(CC1)CCN1C(C=C2)=CC=C2C(O3)=C(C4=CC=CC(NC(C=C)=O)=C4)C5=C3N=CN=C5NC6CCCCC6	31	6.2	6944	739
41	CNC1=NC=NC2=C1C(C3=CC=CC(NC(C=C)=O)=C3)=C(C4=CC=C(N5CCN(C)CC5)C=C4)O2	19	6.4	2,755	502
42	O=C(C=C)NC1=CC(C2=C(C3=CC=NC=C3)OC4=C2C(NC5CCCC5)=NC=N4)=CC=C1	235	19	7828	1416
43	O=C(C=C)NC1=CC(C2=C(C3=CC=C(N4CCOCC4)N=C3)OC5=C2C(NC6CCCC6)=NC=N5)=CC=C1	285	32	5352	3581
44	O=C(C=C)NC1=CC(C2=C(C3=CC=C(N4CCN(C)CC4)N=C3)OC5=C2C(NC6CCCC6)=NC=N5)=CC=C1	53	13	4585	1607
45	O=C(C=C)NC1=CC(C2=C(C3=CC=CC=C3)OC4=C2C(NC5CCCC5)=NC=N4)=CC=C1N6CCOCC6	115	8	7495	3561
46	CN1CCN(C(C(NC(C=C)=O)=C2)=CC=C2C3=C(C4=CC=CC=C4)OC5=C3C(NC6CCCC6)=NC=N5)CC1	110	61	4162	1015
47	CN(C)CCOC(C(NC(C=C)=O)=C1)=CC=C1C2=C(C3=CC=CC=C3)OC4=C2C(NC5CCCC5)=NC=N4	223	26	10781	1393
48	O=C(C=C)NC1=CC(C2=C(C3=CC=CC=C3)OC4=C2C(NC5CCCC5)=NC=N4)=CC=C1OC6CCN(C)CC6	340	43	>20000	1405
49	CN(CCN(C)C)C(C(NC(C=C)=O)=C1)=CC=C1C2=C(C3=CC=CC=C3)OC4=C2C(NC5CCCC5)=NC=N4	32	7	4085	310
50	CNC1=NC=NC2=C1C(C3=CC=C(N(CCN(C)C)C)C(NC(C=C)=O)=C3)=C(C4=CC=CC=C4)O2	112	166	2,360	800
51	CN(CCN(C)C)C(C(NC(C=C)=O)=C1)=CC=C1C2=C(C3=CC=CC=C3)OC4=C2C(NCC)=NC=N4	57	142	1,989	493
52	CN(CCN(C)C)C(C(NC(C=C)=O)=C1)=CC=C1C2=C(C3=CC=CC=C3)OC4=C2C(NC(C)C)=NC=N4	25	14.5	1,373	179
53	CN(CCN(C)C)C(C(NC(C=C)=O)=C1)=CC=C1C2=C(C3=CC=CC=C3)OC4=C2C(NC5CC5)=NC=N4	25	14	1345	515
54	CN(CCN(C)C)C(C(NC(C=C)=O)=C1)=CC=C1C2=C(C3=CC=CC=C3)OC4=C2C(NCCO)=NC=N4	168	63	2005	1383
55	CN(CCN(C)C)C(C(NC(C=C)=O)=C1)=CC=C1C2=C(C3=CC=CC=C3)OC4=C2C(N[C@H]5CCC[C@H]5O)=NC=N4	28	14.6	953	119
56	CN(CCN(C)C)C(C(NC(C=C)=O)=C1)=CC=C1C2=C(C3=CC=CC=C3)OC4=C2C(N[C@H]5CCC[C@@H]5O)=NC=N4	24.9	7.3	1664	298
57	CN(CCN(C)C)C(C(NC(C=C)=O)=C1)=CC=C1C2=C(C3=CC=CC=C3)OC4=C2C(N[C@@H]5C[C@H](O)C5)=NC=N4	76	9.7	1552	100
58	CN(CCN(C)C)C(C(NC(C=C)=O)=C1)=CC=C1C2=C(C3=CC=CC=C3)OC4=C2C(N[C@@H]5C[C@@H](O)C5)=NC=N4	78	8.7	1582	117
