# Supplementary material for: Development of Furanopyrimidine-Based Orally Active Third-Generation EGFR Inhibitors for the Treatment of Non-Small Cell Lung Cancer
Source: J Med Chem. 2023 Feb 7;66(4):2566–88. doi: 10.1021/acs.jmedchem.2c01434 (PMC9969398; doi:10.1021/acs.jmedchem.2c01434)
Supplement: Supplementary file 3 — jm2c01434_si_003.pdb [file jm2c01434_si_003.pdb]

TITLE     DBPR112
REMARK   4      COMPLIES WITH FORMAT V. 3.0, 1-DEC-2006
REMARK 888
REMARK 888 WRITTEN BY MAESTRO (A PRODUCT OF SCHRODINGER, LLC)
ATOM      1  N   GLN A 701      62.369  14.007 131.075  1.00 84.88           N  
ATOM      2  CA  GLN A 701      62.092  15.412 130.712  1.00 80.22           C  
ATOM      3  C   GLN A 701      60.895  15.939 131.551  1.00 76.02           C  
ATOM      4  O   GLN A 701      60.170  15.175 132.195  1.00 72.99           O  
ATOM      5  CB  GLN A 701      61.903  15.551 129.179  1.00 77.59           C  
ATOM      6  CG  GLN A 701      62.020  16.997 128.638  1.00 71.85           C  
ATOM      7  CD  GLN A 701      62.544  17.061 127.199  1.00 83.28           C  
ATOM      8  OE1 GLN A 701      63.541  16.423 126.865  1.00 88.58           O  
ATOM      9  NE2 GLN A 701      61.907  17.867 126.348  1.00 76.45           N  
ATOM     10  H1  GLN A 701      63.151  13.644 130.549  1.00  0.00           H  
ATOM     11  H2  GLN A 701      62.616  13.927 132.052  1.00  0.00           H  
ATOM     12  HA  GLN A 701      62.969  15.996 130.997  1.00  0.00           H  
ATOM     13  HB3 GLN A 701      60.951  15.120 128.867  1.00  0.00           H  
ATOM     14  HB2 GLN A 701      62.663  14.929 128.702  1.00  0.00           H  
ATOM     15  HG3 GLN A 701      62.729  17.563 129.244  1.00  0.00           H  
ATOM     16  HG2 GLN A 701      61.062  17.512 128.723  1.00  0.00           H  
ATOM     17 HE22 GLN A 701      62.230  17.948 125.394  1.00  0.00           H  
ATOM     18 HE21 GLN A 701      61.100  18.397 126.644  1.00  0.00           H  
ATOM     19  N   ALA A 702      60.734  17.274 131.554  1.00 70.97           N  
ATOM     20  CA  ALA A 702      59.723  18.004 132.321  1.00 77.54           C  
ATOM     21  C   ALA A 702      58.277  17.736 131.871  1.00 64.79           C  
ATOM     22  O   ALA A 702      58.027  17.531 130.682  1.00 56.94           O  
ATOM     23  CB  ALA A 702      60.033  19.507 132.219  1.00 79.39           C  
ATOM     24  H   ALA A 702      61.358  17.843 131.001  1.00  0.00           H  
ATOM     25  HA  ALA A 702      59.820  17.703 133.367  1.00  0.00           H  
ATOM     26  HB1 ALA A 702      59.317  20.101 132.789  1.00  0.00           H  
ATOM     27  HB2 ALA A 702      61.025  19.730 132.612  1.00  0.00           H  
ATOM     28  HB3 ALA A 702      60.000  19.851 131.184  1.00  0.00           H  
ATOM     29  N   LEU A 703      57.355  17.805 132.845  1.00 59.53           N  
ATOM     30  CA  LEU A 703      55.911  17.786 132.631  1.00 59.44           C  
ATOM     31  C   LEU A 703      55.419  19.236 132.574  1.00 56.88           C  
ATOM     32  O   LEU A 703      55.453  19.934 133.588  1.00 63.58           O  
ATOM     33  CB  LEU A 703      55.221  17.020 133.784  1.00 52.61           C  
ATOM     34  CG  LEU A 703      55.521  15.506 133.823  1.00 52.84           C  
ATOM     35  CD1 LEU A 703      54.949  14.867 135.108  1.00 59.05           C  
ATOM     36  CD2 LEU A 703      55.046  14.778 132.547  1.00 58.81           C  
ATOM     37  H   LEU A 703      57.652  17.988 133.792  1.00  0.00           H  
ATOM     38  HA  LEU A 703      55.674  17.296 131.685  1.00  0.00           H  
ATOM     39  HB3 LEU A 703      54.140  17.157 133.714  1.00  0.00           H  
ATOM     40  HB2 LEU A 703      55.517  17.468 134.734  1.00  0.00           H  
ATOM     41  HG  LEU A 703      56.604  15.386 133.877  1.00  0.00           H  
ATOM     42 HD11 LEU A 703      55.737  14.370 135.674  1.00  0.00           H  
ATOM     43 HD12 LEU A 703      54.500  15.608 135.769  1.00  0.00           H  
ATOM     44 HD13 LEU A 703      54.179  14.123 134.904  1.00  0.00           H  
ATOM     45 HD21 LEU A 703      54.582  13.814 132.757  1.00  0.00           H  
ATOM     46 HD22 LEU A 703      54.319  15.367 131.987  1.00  0.00           H  
ATOM     47 HD23 LEU A 703      55.889  14.584 131.882  1.00  0.00           H  
ATOM     48  N   LEU A 704      54.983  19.657 131.379  1.00 51.86           N  
ATOM     49  CA  LEU A 704      54.428  20.984 131.124  1.00 50.69           C  
ATOM     50  C   LEU A 704      52.899  20.911 131.224  1.00 55.16           C  
ATOM     51  O   LEU A 704      52.300  19.940 130.757  1.00 52.75           O  
ATOM     52  CB  LEU A 704      54.869  21.458 129.716  1.00 50.92           C  
ATOM     53  CG  LEU A 704      56.239  22.178 129.678  1.00 53.42           C  
ATOM     54  CD1 LEU A 704      57.392  21.343 130.269  1.00 53.14           C  
ATOM     55  CD2 LEU A 704      56.570  22.661 128.250  1.00 44.87           C  
ATOM     56  H   LEU A 704      54.989  19.022 130.595  1.00  0.00           H  
ATOM     57  HA  LEU A 704      54.789  21.701 131.864  1.00  0.00           H  
ATOM     58  HB3 LEU A 704      54.131  22.161 129.326  1.00  0.00           H  
ATOM     59  HB2 LEU A 704      54.864  20.617 129.020  1.00  0.00           H  
ATOM     60  HG  LEU A 704      56.152  23.073 130.297  1.00  0.00           H  
ATOM     61 HD11 LEU A 704      58.363  21.682 129.910  1.00  0.00           H  
ATOM     62 HD12 LEU A 704      57.414  21.428 131.356  1.00  0.00           H  
ATOM     63 HD13 LEU A 704      57.297  20.287 130.018  1.00  0.00           H  
ATOM     64 HD21 LEU A 704      57.521  22.274 127.885  1.00  0.00           H  
ATOM     65 HD22 LEU A 704      55.810  22.359 127.529  1.00  0.00           H  
ATOM     66 HD23 LEU A 704      56.636  23.748 128.211  1.00  0.00           H  
ATOM     67  N   ARG A 705      52.295  21.971 131.787  1.00 55.47           N  
ATOM     68  CA  ARG A 705      50.850  22.197 131.757  1.00 53.65           C  
ATOM     69  C   ARG A 705      50.410  22.483 130.311  1.00 54.35           C  
ATOM     70  O   ARG A 705      51.012  23.341 129.664  1.00 54.78           O  
ATOM     71  CB  ARG A 705      50.500  23.372 132.696  1.00 54.78           C  
ATOM     72  CG  ARG A 705      48.995  23.706 132.761  1.00 59.39           C  
ATOM     73  CD  ARG A 705      48.672  24.992 133.537  1.00 72.43           C  
ATOM     74  NE  ARG A 705      48.833  24.852 134.988  1.00 75.44           N  
ATOM     75  CZ  ARG A 705      47.849  24.530 135.846  1.00 73.30           C  
ATOM     76  NH1 ARG A 705      48.118  24.457 137.154  1.00 80.39           N  
ATOM     77  NH2 ARG A 705      46.600  24.287 135.420  1.00 77.16           N1+
ATOM     78  H   ARG A 705      52.854  22.728 132.151  1.00  0.00           H  
ATOM     79  HA  ARG A 705      50.351  21.296 132.120  1.00  0.00           H  
ATOM     80  HB3 ARG A 705      51.040  24.252 132.349  1.00  0.00           H  
ATOM     81  HB2 ARG A 705      50.869  23.168 133.702  1.00  0.00           H  
ATOM     82  HG3 ARG A 705      48.510  22.863 133.255  1.00  0.00           H  
ATOM     83  HG2 ARG A 705      48.537  23.778 131.776  1.00  0.00           H  
ATOM     84  HD3 ARG A 705      47.726  25.445 133.253  1.00  0.00           H  
ATOM     85  HD2 ARG A 705      49.432  25.725 133.273  1.00  0.00           H  
ATOM     86  HE  ARG A 705      49.769  24.980 135.344  1.00  0.00           H  
ATOM     87 HH11 ARG A 705      47.388  24.230 137.814  1.00  0.00           H  
ATOM     88 HH12 ARG A 705      49.050  24.639 137.497  1.00  0.00           H  
ATOM     89 HH21 ARG A 705      45.865  24.062 136.075  1.00  0.00           H  
ATOM     90 HH22 ARG A 705      46.382  24.339 134.435  1.00  0.00           H  
ATOM     91  N   ILE A 706      49.371  21.773 129.847  1.00 52.77           N  
ATOM     92  CA  ILE A 706      48.801  21.973 128.519  1.00 48.76           C  
ATOM     93  C   ILE A 706      47.383  22.537 128.676  1.00 55.47           C  
ATOM     94  O   ILE A 706      46.560  21.963 129.391  1.00 59.10           O  
ATOM     95  CB  ILE A 706      48.801  20.678 127.658  1.00 47.43           C  
ATOM     96  CG1 ILE A 706      50.261  20.199 127.456  1.00 47.09           C  
ATOM     97  CG2 ILE A 706      48.104  20.878 126.289  1.00 45.07           C  
ATOM     98  CD1 ILE A 706      50.422  18.927 126.617  1.00 45.27           C  
ATOM     99  H   ILE A 706      48.915  21.087 130.432  1.00  0.00           H  
ATOM    100  HA  ILE A 706      49.396  22.699 127.967  1.00  0.00           H  
ATOM    101  HB  ILE A 706      48.262  19.898 128.199  1.00  0.00           H  
ATOM    102 HG13 ILE A 706      50.738  20.027 128.421  1.00  0.00           H  
ATOM    103 HG12 ILE A 706      50.836  20.995 126.983  1.00  0.00           H  
ATOM    104 HG21 ILE A 706      48.123  19.970 125.687  1.00  0.00           H  
ATOM    105 HG22 ILE A 706      47.052  21.145 126.391  1.00  0.00           H  
ATOM    106 HG23 ILE A 706      48.591  21.665 125.712  1.00  0.00           H  
ATOM    107 HD11 ILE A 706      51.354  18.417 126.861  1.00  0.00           H  
ATOM    108 HD12 ILE A 706      49.607  18.225 126.796  1.00  0.00           H  
ATOM    109 HD13 ILE A 706      50.442  19.155 125.551  1.00  0.00           H  
ATOM    110  N   LEU A 707      47.163  23.680 128.015  1.00 54.71           N  
ATOM    111  CA  LEU A 707      45.955  24.486 128.089  1.00 62.51           C  
ATOM    112  C   LEU A 707      45.105  24.266 126.839  1.00 69.19           C  
ATOM    113  O   LEU A 707      45.639  24.181 125.732  1.00 65.23           O  
ATOM    114  CB  LEU A 707      46.353  25.977 128.174  1.00 66.34           C  
ATOM    115  CG  LEU A 707      47.249  26.336 129.374  1.00 66.38           C  
ATOM    116  CD1 LEU A 707      47.650  27.823 129.344  1.00 66.05           C  
ATOM    117  CD2 LEU A 707      46.587  25.955 130.703  1.00 68.94           C  
ATOM    118  H   LEU A 707      47.907  24.068 127.448  1.00  0.00           H  
ATOM    119  HA  LEU A 707      45.373  24.212 128.970  1.00  0.00           H  
ATOM    120  HB2 LEU A 707      45.449  26.589 128.211  1.00  0.00           H  
ATOM    121  HB3 LEU A 707      46.874  26.262 127.259  1.00  0.00           H  
ATOM    122  HG  LEU A 707      48.175  25.765 129.296  1.00  0.00           H  
ATOM    123 HD11 LEU A 707      48.735  27.928 129.354  1.00  0.00           H  
ATOM    124 HD12 LEU A 707      47.283  28.323 128.447  1.00  0.00           H  
ATOM    125 HD13 LEU A 707      47.261  28.382 130.196  1.00  0.00           H  
ATOM    126 HD21 LEU A 707      46.987  26.559 131.511  1.00  0.00           H  
ATOM    127 HD22 LEU A 707      45.507  26.105 130.674  1.00  0.00           H  
ATOM    128 HD23 LEU A 707      46.766  24.910 130.949  1.00  0.00           H  
ATOM    129  N   LYS A 708      43.784  24.251 127.049  1.00 75.50           N  
ATOM    130  CA  LYS A 708      42.787  24.335 125.987  1.00 81.18           C  
ATOM    131  C   LYS A 708      42.666  25.799 125.543  1.00 81.96           C  
ATOM    132  O   LYS A 708      42.738  26.693 126.388  1.00 83.59           O  
ATOM    133  CB  LYS A 708      41.437  23.829 126.534  1.00 84.15           C  
ATOM    134  CG  LYS A 708      41.467  22.348 126.958  1.00  0.00           C  
ATOM    135  CD  LYS A 708      40.184  21.872 127.660  1.00  0.00           C  
ATOM    136  CE  LYS A 708      39.880  22.547 129.011  1.00  0.00           C  
ATOM    137  NZ  LYS A 708      40.998  22.425 129.963  1.00  0.00           N1+
ATOM    138  H   LYS A 708      43.436  24.353 127.995  1.00  0.00           H  
ATOM    139  HA  LYS A 708      43.091  23.716 125.140  1.00  0.00           H  
ATOM    140  HB2 LYS A 708      41.146  24.452 127.378  1.00  0.00           H  
ATOM    141  HB3 LYS A 708      40.659  23.960 125.780  1.00  0.00           H  
ATOM    142  HG2 LYS A 708      41.627  21.736 126.070  1.00  0.00           H  
ATOM    143  HG3 LYS A 708      42.322  22.149 127.603  1.00  0.00           H  
ATOM    144  HD2 LYS A 708      39.335  22.026 126.993  1.00  0.00           H  
ATOM    145  HD3 LYS A 708      40.244  20.792 127.809  1.00  0.00           H  
ATOM    146  HE2 LYS A 708      39.631  23.599 128.884  1.00  0.00           H  
ATOM    147  HE3 LYS A 708      39.003  22.074 129.454  1.00  0.00           H  
ATOM    148  HZ1 LYS A 708      41.771  23.023 129.692  1.00  0.00           H  
ATOM    149  HZ2 LYS A 708      40.674  22.692 130.884  1.00  0.00           H  
ATOM    150  HZ3 LYS A 708      41.303  21.464 130.007  1.00  0.00           H  
ATOM    151  N   GLU A 709      42.423  26.020 124.240  1.00 84.52           N  
ATOM    152  CA  GLU A 709      42.151  27.347 123.669  1.00 89.31           C  
ATOM    153  C   GLU A 709      40.875  28.020 124.225  1.00 89.25           C  
ATOM    154  O   GLU A 709      40.695  29.218 124.021  1.00 89.38           O  
ATOM    155  CB  GLU A 709      42.095  27.235 122.131  1.00 94.35           C  
ATOM    156  CG  GLU A 709      40.880  26.450 121.579  1.00 97.50           C  
ATOM    157  CD  GLU A 709      40.808  26.399 120.052  1.00111.50           C  
ATOM    158  OE1 GLU A 709      41.579  27.131 119.393  1.00118.37           O  
ATOM    159  OE2 GLU A 709      39.967  25.612 119.566  1.00115.08           O1-
ATOM    160  H   GLU A 709      42.386  25.244 123.595  1.00  0.00           H  
ATOM    161  HA  GLU A 709      42.995  27.989 123.929  1.00  0.00           H  
ATOM    162  HB2 GLU A 709      43.016  26.771 121.774  1.00  0.00           H  
ATOM    163  HB3 GLU A 709      42.096  28.243 121.713  1.00  0.00           H  
ATOM    164  HG3 GLU A 709      39.944  26.891 121.919  1.00  0.00           H  
ATOM    165  HG2 GLU A 709      40.896  25.427 121.956  1.00  0.00           H  
ATOM    166  N   THR A 710      40.015  27.237 124.897  1.00 86.27           N  
ATOM    167  CA  THR A 710      38.784  27.668 125.547  1.00 92.03           C  
ATOM    168  C   THR A 710      39.021  28.308 126.933  1.00 92.58           C  
ATOM    169  O   THR A 710      38.197  29.128 127.336  1.00 94.90           O  
ATOM    170  CB  THR A 710      37.809  26.468 125.714  1.00 92.11           C  
ATOM    171  OG1 THR A 710      38.216  25.553 126.719  1.00 86.77           O  
ATOM    172  CG2 THR A 710      37.568  25.692 124.407  1.00 90.48           C  
ATOM    173  H   THR A 710      40.235  26.256 125.001  1.00  0.00           H  
ATOM    174  HA  THR A 710      38.300  28.412 124.914  1.00  0.00           H  
ATOM    175  HB  THR A 710      36.845  26.865 126.035  1.00  0.00           H  
ATOM    176  HG1 THR A 710      38.185  25.997 127.571  1.00  0.00           H  
ATOM    177 HG21 THR A 710      36.813  24.918 124.548  1.00  0.00           H  
ATOM    178 HG22 THR A 710      37.214  26.357 123.619  1.00  0.00           H  
ATOM    179 HG23 THR A 710      38.474  25.203 124.049  1.00  0.00           H  
ATOM    180  N   GLU A 711      40.125  27.954 127.624  1.00 93.29           N  
ATOM    181  CA  GLU A 711      40.491  28.505 128.937  1.00 87.95           C  
ATOM    182  C   GLU A 711      40.893  29.988 128.901  1.00 86.77           C  
ATOM    183  O   GLU A 711      40.778  30.646 129.934  1.00 83.01           O  
ATOM    184  CB  GLU A 711      41.634  27.688 129.576  1.00 86.82           C  
ATOM    185  CG  GLU A 711      41.224  26.299 130.082  1.00 93.43           C  
ATOM    186  CD  GLU A 711      42.428  25.540 130.638  1.00 90.40           C  
ATOM    187  OE1 GLU A 711      42.836  25.853 131.779  1.00 94.56           O  
ATOM    188  OE2 GLU A 711      42.920  24.658 129.901  1.00 87.83           O1-
ATOM    189  H   GLU A 711      40.776  27.291 127.224  1.00  0.00           H  
ATOM    190  HA  GLU A 711      39.619  28.434 129.590  1.00  0.00           H  
ATOM    191  HB3 GLU A 711      42.025  28.231 130.435  1.00  0.00           H  
ATOM    192  HB2 GLU A 711      42.465  27.601 128.874  1.00  0.00           H  
ATOM    193  HG3 GLU A 711      40.768  25.723 129.277  1.00  0.00           H  
ATOM    194  HG2 GLU A 711      40.472  26.390 130.866  1.00  0.00           H  
ATOM    195  N   PHE A 712      41.361  30.483 127.744  1.00 83.55           N  
ATOM    196  CA  PHE A 712      41.860  31.846 127.585  1.00 87.35           C  
ATOM    197  C   PHE A 712      41.431  32.450 126.244  1.00 93.21           C  
ATOM    198  O   PHE A 712      41.124  31.713 125.309  1.00 94.48           O  
ATOM    199  CB  PHE A 712      43.399  31.855 127.760  1.00 85.50           C  
ATOM    200  CG  PHE A 712      44.198  31.079 126.729  1.00 84.72           C  
ATOM    201  CD1 PHE A 712      44.497  31.658 125.477  1.00 87.55           C  
ATOM    202  CD2 PHE A 712      44.510  29.720 126.948  1.00 77.29           C  
ATOM    203  CE1 PHE A 712      45.139  30.912 124.501  1.00 86.41           C  
ATOM    204  CE2 PHE A 712      45.159  28.992 125.961  1.00 83.97           C  
ATOM    205  CZ  PHE A 712      45.476  29.588 124.747  1.00 81.63           C  
ATOM    206  H   PHE A 712      41.420  29.893 126.927  1.00  0.00           H  
ATOM    207  HA  PHE A 712      41.400  32.464 128.354  1.00  0.00           H  
ATOM    208  HB2 PHE A 712      43.661  31.475 128.745  1.00  0.00           H  
ATOM    209  HB3 PHE A 712      43.759  32.884 127.741  1.00  0.00           H  
ATOM    210  HD1 PHE A 712      44.222  32.682 125.275  1.00  0.00           H  
ATOM    211  HD2 PHE A 712      44.247  29.241 127.880  1.00  0.00           H  
ATOM    212  HE1 PHE A 712      45.374  31.363 123.548  1.00  0.00           H  
ATOM    213  HE2 PHE A 712      45.401  27.954 126.130  1.00  0.00           H  
ATOM    214  HZ  PHE A 712      45.977  29.017 123.981  1.00  0.00           H  
ATOM    215  N   LYS A 713      41.466  33.789 126.172  1.00 93.86           N  
ATOM    216  CA  LYS A 713      41.219  34.561 124.954  1.00100.64           C  
ATOM    217  C   LYS A 713      42.256  35.684 124.832  1.00 93.20           C  
ATOM    218  O   LYS A 713      42.786  36.152 125.841  1.00 96.95           O  
ATOM    219  CB  LYS A 713      39.778  35.130 124.950  1.00114.54           C  
ATOM    220  CG  LYS A 713      38.652  34.080 125.065  1.00110.72           C  
ATOM    221  CD  LYS A 713      38.604  33.058 123.913  1.00105.36           C  
ATOM    222  CE  LYS A 713      37.897  31.753 124.309  1.00  0.00           C  
ATOM    223  NZ  LYS A 713      38.084  30.716 123.282  1.00  0.00           N1+
ATOM    224  H   LYS A 713      41.746  34.324 126.984  1.00  0.00           H  
ATOM    225  HA  LYS A 713      41.372  33.924 124.082  1.00  0.00           H  
ATOM    226  HB2 LYS A 713      39.620  35.710 124.039  1.00  0.00           H  
ATOM    227  HB3 LYS A 713      39.671  35.836 125.775  1.00  0.00           H  
ATOM    228  HG3 LYS A 713      37.693  34.596 125.116  1.00  0.00           H  
ATOM    229  HG2 LYS A 713      38.746  33.563 126.020  1.00  0.00           H  
ATOM    230  HD2 LYS A 713      38.071  33.505 123.073  1.00  0.00           H  
ATOM    231  HD3 LYS A 713      39.597  32.831 123.533  1.00  0.00           H  
ATOM    232  HE2 LYS A 713      38.301  31.366 125.245  1.00  0.00           H  
ATOM    233  HE3 LYS A 713      36.832  31.928 124.465  1.00  0.00           H  
ATOM    234  HZ1 LYS A 713      39.069  30.495 123.208  1.00  0.00           H  
ATOM    235  HZ2 LYS A 713      37.579  29.883 123.547  1.00  0.00           H  
ATOM    236  HZ3 LYS A 713      37.742  31.047 122.391  1.00  0.00           H  
ATOM    237  N   LYS A 714      42.513  36.086 123.578  1.00 91.99           N  
ATOM    238  CA  LYS A 714      43.501  37.092 123.202  1.00 92.48           C  
ATOM    239  C   LYS A 714      42.777  38.435 123.035  1.00 90.46           C  
ATOM    240  O   LYS A 714      42.006  38.595 122.088  1.00 95.38           O  
ATOM    241  CB  LYS A 714      44.173  36.675 121.876  1.00 85.67           C  
ATOM    242  CG  LYS A 714      44.652  35.216 121.817  1.00 91.24           C  
ATOM    243  CD  LYS A 714      45.425  34.919 120.527  1.00 86.31           C  
ATOM    244  CE  LYS A 714      45.276  33.474 120.047  1.00 76.19           C  
ATOM    245  NZ  LYS A 714      46.061  33.255 118.823  1.00 82.75           N1+
ATOM    246  H   LYS A 714      42.007  35.667 122.811  1.00  0.00           H  
ATOM    247  HA  LYS A 714      44.273  37.182 123.969  1.00  0.00           H  
ATOM    248  HB2 LYS A 714      45.007  37.348 121.688  1.00  0.00           H  
ATOM    249  HB3 LYS A 714      43.482  36.812 121.043  1.00  0.00           H  
ATOM    250  HG3 LYS A 714      43.795  34.545 121.886  1.00  0.00           H  
ATOM    251  HG2 LYS A 714      45.284  34.997 122.678  1.00  0.00           H  
ATOM    252  HD3 LYS A 714      46.480  35.115 120.711  1.00  0.00           H  
ATOM    253  HD2 LYS A 714      45.121  35.603 119.734  1.00  0.00           H  
ATOM    254  HE3 LYS A 714      44.230  33.253 119.832  1.00  0.00           H  
ATOM    255  HE2 LYS A 714      45.601  32.779 120.821  1.00  0.00           H  
ATOM    256  HZ1 LYS A 714      45.773  33.893 118.096  1.00  0.00           H  
ATOM    257  HZ2 LYS A 714      47.044  33.397 119.015  1.00  0.00           H  
ATOM    258  HZ3 LYS A 714      45.946  32.306 118.494  1.00  0.00           H  
ATOM    259  N   ILE A 715      43.018  39.365 123.968  1.00 85.12           N  
ATOM    260  CA  ILE A 715      42.386  40.685 123.999  1.00 91.57           C  
ATOM    261  C   ILE A 715      42.963  41.633 122.930  1.00 90.32           C  
ATOM    262  O   ILE A 715      42.190  42.283 122.227  1.00 94.27           O  
ATOM    263  CB  ILE A 715      42.523  41.338 125.409  1.00 93.59           C  
ATOM    264  CG1 ILE A 715      41.732  40.526 126.461  1.00 98.54           C  
ATOM    265  CG2 ILE A 715      42.120  42.831 125.488  1.00 98.83           C  
ATOM    266  CD1 ILE A 715      42.192  40.762 127.905  1.00 93.72           C  
ATOM    267  H   ILE A 715      43.687  39.175 124.702  1.00  0.00           H  
ATOM    268  HA  ILE A 715      41.322  40.557 123.789  1.00  0.00           H  
ATOM    269  HB  ILE A 715      43.577  41.285 125.686  1.00  0.00           H  
ATOM    270 HG13 ILE A 715      41.815  39.456 126.266  1.00  0.00           H  
ATOM    271 HG12 ILE A 715      40.668  40.752 126.375  1.00  0.00           H  
ATOM    272 HG21 ILE A 715      42.186  43.205 126.510  1.00  0.00           H  
ATOM    273 HG22 ILE A 715      42.768  43.471 124.890  1.00  0.00           H  
ATOM    274 HG23 ILE A 715      41.094  42.979 125.148  1.00  0.00           H  
ATOM    275 HD11 ILE A 715      41.862  39.941 128.539  1.00  0.00           H  
ATOM    276 HD12 ILE A 715      43.278  40.820 127.982  1.00  0.00           H  
ATOM    277 HD13 ILE A 715      41.772  41.682 128.312  1.00  0.00           H  
ATOM    278  N   LYS A 716      44.301  41.700 122.841  1.00 86.26           N  
ATOM    279  CA  LYS A 716      45.029  42.647 121.997  1.00 86.21           C  
ATOM    280  C   LYS A 716      46.484  42.187 121.855  1.00 80.24           C  
ATOM    281  O   LYS A 716      47.021  41.600 122.791  1.00 79.43           O  
ATOM    282  CB  LYS A 716      44.922  44.065 122.616  1.00 81.07           C  
ATOM    283  CG  LYS A 716      45.691  45.170 121.869  1.00  0.00           C  
ATOM    284  CD  LYS A 716      45.405  46.570 122.428  1.00  0.00           C  
ATOM    285  CE  LYS A 716      46.195  47.660 121.690  1.00  0.00           C  
ATOM    286  NZ  LYS A 716      45.896  48.997 122.227  1.00  0.00           N1+
ATOM    287  H   LYS A 716      44.872  41.114 123.435  1.00  0.00           H  
ATOM    288  HA  LYS A 716      44.574  42.649 121.004  1.00  0.00           H  
ATOM    289  HB2 LYS A 716      43.872  44.356 122.661  1.00  0.00           H  
ATOM    290  HB3 LYS A 716      45.270  44.037 123.650  1.00  0.00           H  
ATOM    291  HG2 LYS A 716      46.762  44.988 121.937  1.00  0.00           H  
ATOM    292  HG3 LYS A 716      45.436  45.140 120.809  1.00  0.00           H  
ATOM    293  HD2 LYS A 716      44.336  46.779 122.354  1.00  0.00           H  
ATOM    294  HD3 LYS A 716      45.650  46.594 123.491  1.00  0.00           H  
ATOM    295  HE2 LYS A 716      47.267  47.476 121.778  1.00  0.00           H  
ATOM    296  HE3 LYS A 716      45.953  47.648 120.627  1.00  0.00           H  
ATOM    297  HZ1 LYS A 716      46.142  49.034 123.205  1.00  0.00           H  
ATOM    298  HZ2 LYS A 716      46.429  49.690 121.721  1.00  0.00           H  
ATOM    299  HZ3 LYS A 716      44.911  49.192 122.121  1.00  0.00           H  
ATOM    300  N   VAL A 717      47.109  42.498 120.708  1.00 73.70           N  
ATOM    301  CA  VAL A 717      48.534  42.267 120.468  1.00 74.47           C  
ATOM    302  C   VAL A 717      49.413  43.271 121.247  1.00 76.40           C  
ATOM    303  O   VAL A 717      49.265  44.481 121.076  1.00 80.85           O  
ATOM    304  CB  VAL A 717      48.883  42.303 118.953  1.00 76.42           C  
ATOM    305  CG1 VAL A 717      48.209  41.139 118.212  1.00 83.55           C  
ATOM    306  CG2 VAL A 717      48.602  43.633 118.226  1.00 75.41           C  
ATOM    307  H   VAL A 717      46.610  42.982 119.977  1.00  0.00           H  
ATOM    308  HA  VAL A 717      48.771  41.261 120.805  1.00  0.00           H  
ATOM    309  HB  VAL A 717      49.957  42.126 118.866  1.00  0.00           H  
ATOM    310 HG11 VAL A 717      48.511  41.109 117.165  1.00  0.00           H  
ATOM    311 HG12 VAL A 717      48.495  40.189 118.660  1.00  0.00           H  
ATOM    312 HG13 VAL A 717      47.122  41.211 118.243  1.00  0.00           H  
ATOM    313 HG21 VAL A 717      48.760  43.530 117.152  1.00  0.00           H  
ATOM    314 HG22 VAL A 717      47.574  43.963 118.374  1.00  0.00           H  
ATOM    315 HG23 VAL A 717      49.264  44.432 118.557  1.00  0.00           H  
ATOM    316  N   LEU A 718      50.313  42.744 122.096  1.00 77.25           N  
ATOM    317  CA  LEU A 718      51.374  43.516 122.756  1.00 70.85           C  
ATOM    318  C   LEU A 718      52.498  43.858 121.770  1.00 72.17           C  
ATOM    319  O   LEU A 718      53.014  44.974 121.814  1.00 80.22           O  
ATOM    320  CB  LEU A 718      51.977  42.721 123.938  1.00 67.64           C  
ATOM    321  CG  LEU A 718      51.078  42.624 125.183  1.00 66.12           C  
ATOM    322  CD1 LEU A 718      51.674  41.640 126.212  1.00 64.10           C  
ATOM    323  CD2 LEU A 718      50.780  44.003 125.807  1.00 60.32           C  
ATOM    324  H   LEU A 718      50.382  41.739 122.182  1.00  0.00           H  
ATOM    325  HA  LEU A 718      50.957  44.456 123.122  1.00  0.00           H  
ATOM    326  HB3 LEU A 718      52.924  43.170 124.245  1.00  0.00           H  
ATOM    327  HB2 LEU A 718      52.225  41.716 123.593  1.00  0.00           H  
ATOM    328  HG  LEU A 718      50.130  42.205 124.852  1.00  0.00           H  
ATOM    329 HD11 LEU A 718      50.929  40.910 126.529  1.00  0.00           H  
ATOM    330 HD12 LEU A 718      52.518  41.078 125.809  1.00  0.00           H  
ATOM    331 HD13 LEU A 718      52.038  42.145 127.105  1.00  0.00           H  
ATOM    332 HD21 LEU A 718      50.780  43.971 126.896  1.00  0.00           H  
ATOM    333 HD22 LEU A 718      51.509  44.756 125.504  1.00  0.00           H  
ATOM    334 HD23 LEU A 718      49.795  44.358 125.503  1.00  0.00           H  
ATOM    335  N   GLY A 719      52.854  42.887 120.915  1.00 72.05           N  
ATOM    336  CA  GLY A 719      53.937  43.028 119.957  1.00 75.89           C  
ATOM    337  C   GLY A 719      53.757  42.021 118.821  1.00 81.09           C  
ATOM    338  O   GLY A 719      52.924  41.114 118.872  1.00 79.83           O  
ATOM    339  H   GLY A 719      52.366  42.001 120.924  1.00  0.00           H  
ATOM    340  HA3 GLY A 719      54.890  42.850 120.456  1.00  0.00           H  
ATOM    341  HA2 GLY A 719      53.958  44.037 119.541  1.00  0.00           H  
ATOM    342  N   SER A 720      54.596  42.202 117.796  1.00 82.78           N  
ATOM    343  CA  SER A 720      54.678  41.381 116.595  1.00 81.28           C  
ATOM    344  C   SER A 720      56.131  41.408 116.094  1.00 79.56           C  
ATOM    345  O   SER A 720      56.851  42.378 116.344  1.00 81.87           O  
ATOM    346  CB  SER A 720      53.663  41.910 115.556  1.00 84.23           C  
ATOM    347  OG  SER A 720      53.724  41.198 114.336  1.00 93.83           O  
ATOM    348  H   SER A 720      55.271  42.953 117.836  1.00  0.00           H  
ATOM    349  HA  SER A 720      54.434  40.348 116.847  1.00  0.00           H  
ATOM    350  HB3 SER A 720      53.840  42.966 115.348  1.00  0.00           H  
ATOM    351  HB2 SER A 720      52.648  41.829 115.947  1.00  0.00           H  
ATOM    352  HG  SER A 720      53.021  41.512 113.761  1.00  0.00           H  
ATOM    353  N   GLY A 721      56.534  40.342 115.394  1.00 80.31           N  
ATOM    354  CA  GLY A 721      57.871  40.231 114.829  1.00 79.26           C  
ATOM    355  C   GLY A 721      57.977  38.940 114.015  1.00 80.95           C  
ATOM    356  O   GLY A 721      56.986  38.253 113.760  1.00 83.35           O  
ATOM    357  H   GLY A 721      55.900  39.570 115.229  1.00  0.00           H  
ATOM    358  HA3 GLY A 721      58.614  40.227 115.628  1.00  0.00           H  
ATOM    359  HA2 GLY A 721      58.077  41.083 114.179  1.00  0.00           H  
ATOM    360  N   ALA A 722      59.216  38.619 113.607  1.00 81.54           N  
ATOM    361  CA  ALA A 722      59.565  37.399 112.872  1.00 83.69           C  
ATOM    362  C   ALA A 722      59.413  36.110 113.700  1.00 85.11           C  
ATOM    363  O   ALA A 722      59.196  35.053 113.109  1.00 84.04           O  
ATOM    364  CB  ALA A 722      60.998  37.529 112.339  1.00 86.14           C  
ATOM    365  H   ALA A 722      59.985  39.232 113.832  1.00  0.00           H  
ATOM    366  HA  ALA A 722      58.890  37.322 112.017  1.00  0.00           H  
ATOM    367  HB1 ALA A 722      61.274  36.658 111.744  1.00  0.00           H  
ATOM    368  HB2 ALA A 722      61.101  38.404 111.697  1.00  0.00           H  
ATOM    369  HB3 ALA A 722      61.722  37.622 113.149  1.00  0.00           H  
ATOM    370  N   PHE A 723      59.481  36.224 115.040  1.00 87.88           N  
ATOM    371  CA  PHE A 723      59.206  35.146 115.996  1.00 83.19           C  
ATOM    372  C   PHE A 723      57.747  34.650 115.944  1.00 77.18           C  
ATOM    373  O   PHE A 723      57.501  33.510 116.334  1.00 75.90           O  
ATOM    374  CB  PHE A 723      59.571  35.625 117.426  1.00 74.28           C  
ATOM    375  CG  PHE A 723      58.640  36.650 118.069  1.00 80.07           C  
ATOM    376  CD1 PHE A 723      57.458  36.238 118.724  1.00 76.07           C  
ATOM    377  CD2 PHE A 723      58.859  38.031 117.874  1.00 78.52           C  
ATOM    378  CE1 PHE A 723      56.565  37.178 119.219  1.00 74.75           C  
ATOM    379  CE2 PHE A 723      57.954  38.957 118.377  1.00 79.20           C  
ATOM    380  CZ  PHE A 723      56.815  38.533 119.049  1.00 76.61           C  
ATOM    381  H   PHE A 723      59.657  37.131 115.445  1.00  0.00           H  
ATOM    382  HA  PHE A 723      59.856  34.307 115.738  1.00  0.00           H  
ATOM    383  HB2 PHE A 723      60.589  36.016 117.435  1.00  0.00           H  
ATOM    384  HB3 PHE A 723      59.591  34.755 118.085  1.00  0.00           H  
ATOM    385  HD1 PHE A 723      57.235  35.186 118.834  1.00  0.00           H  
ATOM    386  HD2 PHE A 723      59.731  38.373 117.337  1.00  0.00           H  
ATOM    387  HE1 PHE A 723      55.663  36.854 119.716  1.00  0.00           H  
ATOM    388  HE2 PHE A 723      58.130  40.012 118.232  1.00  0.00           H  
ATOM    389  HZ  PHE A 723      56.113  39.262 119.423  1.00  0.00           H  
ATOM    390  N   GLY A 724      56.827  35.522 115.499  1.00 78.41           N  
ATOM    391  CA  GLY A 724      55.385  35.340 115.568  1.00 77.08           C  
ATOM    392  C   GLY A 724      54.779  36.570 116.259  1.00 78.80           C  
ATOM    393  O   GLY A 724      55.324  37.671 116.177  1.00 83.73           O  
ATOM    394  H   GLY A 724      57.136  36.435 115.194  1.00  0.00           H  
ATOM    395  HA3 GLY A 724      55.121  34.425 116.096  1.00  0.00           H  
ATOM    396  HA2 GLY A 724      54.987  35.260 114.556  1.00  0.00           H  
ATOM    397  N   THR A 725      53.623  36.382 116.911  1.00 74.70           N  
ATOM    398  CA  THR A 725      52.856  37.441 117.571  1.00 75.57           C  
ATOM    399  C   THR A 725      52.678  37.111 119.061  1.00 74.00           C  
ATOM    400  O   THR A 725      52.460  35.951 119.398  1.00 70.38           O  
ATOM    401  CB  THR A 725      51.443  37.562 116.941  1.00 75.43           C  
ATOM    402  OG1 THR A 725      51.573  37.825 115.558  1.00 85.03           O  
ATOM    403  CG2 THR A 725      50.566  38.685 117.520  1.00 74.71           C  
ATOM    404  H   THR A 725      53.240  35.449 116.987  1.00  0.00           H  
ATOM    405  HA  THR A 725      53.362  38.405 117.493  1.00  0.00           H  
ATOM    406  HB  THR A 725      50.912  36.613 117.039  1.00  0.00           H  
ATOM    407  HG1 THR A 725      52.021  37.081 115.149  1.00  0.00           H  
ATOM    408 HG21 THR A 725      49.623  38.752 116.978  1.00  0.00           H  
ATOM    409 HG22 THR A 725      50.320  38.523 118.569  1.00  0.00           H  
ATOM    410 HG23 THR A 725      51.060  39.653 117.441  1.00  0.00           H  
ATOM    411  N   VAL A 726      52.741  38.140 119.918  1.00 72.13           N  
ATOM    412  CA  VAL A 726      52.486  38.026 121.353  1.00 68.34           C  
ATOM    413  C   VAL A 726      51.317  38.937 121.748  1.00 70.83           C  
ATOM    414  O   VAL A 726      51.292  40.105 121.363  1.00 71.27           O  
ATOM    415  CB  VAL A 726      53.750  38.325 122.200  1.00 63.98           C  
ATOM    416  CG1 VAL A 726      54.376  39.696 121.916  1.00 72.18           C  
ATOM    417  CG2 VAL A 726      53.532  38.148 123.718  1.00 60.13           C  
ATOM    418  H   VAL A 726      52.894  39.078 119.570  1.00  0.00           H  
ATOM    419  HA  VAL A 726      52.194  37.007 121.579  1.00  0.00           H  
ATOM    420  HB  VAL A 726      54.488  37.579 121.902  1.00  0.00           H  
ATOM    421 HG11 VAL A 726      55.390  39.696 122.297  1.00  0.00           H  
ATOM    422 HG12 VAL A 726      54.443  39.910 120.852  1.00  0.00           H  
ATOM    423 HG13 VAL A 726      53.831  40.510 122.391  1.00  0.00           H  
ATOM    424 HG21 VAL A 726      54.472  38.256 124.259  1.00  0.00           H  
ATOM    425 HG22 VAL A 726      52.838  38.882 124.127  1.00  0.00           H  
ATOM    426 HG23 VAL A 726      53.141  37.156 123.946  1.00  0.00           H  
ATOM    427  N   TYR A 727      50.362  38.354 122.487  1.00 66.70           N  
ATOM    428  CA  TYR A 727      49.097  38.976 122.857  1.00 67.17           C  
ATOM    429  C   TYR A 727      48.998  39.111 124.375  1.00 65.70           C  
ATOM    430  O   TYR A 727      49.360  38.181 125.086  1.00 64.79           O  
ATOM    431  CB  TYR A 727      47.908  38.110 122.374  1.00 70.15           C  
ATOM    432  CG  TYR A 727      47.843  37.755 120.897  1.00 79.74           C  
ATOM    433  CD1 TYR A 727      46.907  38.385 120.050  1.00 81.30           C  
ATOM    434  CD2 TYR A 727      48.661  36.729 120.379  1.00 79.32           C  
ATOM    435  CE1 TYR A 727      46.776  37.973 118.708  1.00 83.31           C  
ATOM    436  CE2 TYR A 727      48.539  36.324 119.039  1.00 81.74           C  
ATOM    437  CZ  TYR A 727      47.590  36.939 118.203  1.00 85.81           C  
ATOM    438  OH  TYR A 727      47.462  36.526 116.909  1.00 84.45           O  
ATOM    439  H   TYR A 727      50.472  37.385 122.760  1.00  0.00           H  
ATOM    440  HA  TYR A 727      49.020  39.968 122.429  1.00  0.00           H  
ATOM    441  HB2 TYR A 727      46.975  38.606 122.645  1.00  0.00           H  
ATOM    442  HB3 TYR A 727      47.897  37.165 122.919  1.00  0.00           H  
ATOM    443  HD1 TYR A 727      46.270  39.170 120.430  1.00  0.00           H  
ATOM    444  HD2 TYR A 727      49.371  36.225 121.010  1.00  0.00           H  
ATOM    445  HE1 TYR A 727      46.049  38.450 118.067  1.00  0.00           H  
ATOM    446  HE2 TYR A 727      49.166  35.533 118.661  1.00  0.00           H  
ATOM    447  HH  TYR A 727      48.040  35.787 116.681  1.00  0.00           H  
ATOM    448  N   LYS A 728      48.384  40.214 124.823  1.00 67.77           N  
ATOM    449  CA  LYS A 728      47.740  40.324 126.127  1.00 63.87           C  
ATOM    450  C   LYS A 728      46.412  39.551 126.082  1.00 70.64           C  
ATOM    451  O   LYS A 728      45.695  39.637 125.084  1.00 74.80           O  
ATOM    452  CB  LYS A 728      47.541  41.817 126.463  1.00 64.14           C  
ATOM    453  CG  LYS A 728      46.725  42.089 127.739  1.00 75.16           C  
ATOM    454  CD  LYS A 728      46.755  43.566 128.153  1.00 79.92           C  
ATOM    455  CE  LYS A 728      45.887  43.839 129.389  1.00 84.58           C  
ATOM    456  NZ  LYS A 728      46.041  45.226 129.858  1.00 81.16           N1+
ATOM    457  H   LYS A 728      48.090  40.907 124.146  1.00  0.00           H  
ATOM    458  HA  LYS A 728      48.395  39.886 126.883  1.00  0.00           H  
ATOM    459  HB3 LYS A 728      47.053  42.323 125.627  1.00  0.00           H  
ATOM    460  HB2 LYS A 728      48.521  42.281 126.569  1.00  0.00           H  
ATOM    461  HG3 LYS A 728      47.109  41.472 128.552  1.00  0.00           H  
ATOM    462  HG2 LYS A 728      45.688  41.788 127.588  1.00  0.00           H  
ATOM    463  HD3 LYS A 728      46.414  44.183 127.320  1.00  0.00           H  
ATOM    464  HD2 LYS A 728      47.786  43.862 128.352  1.00  0.00           H  
ATOM    465  HE3 LYS A 728      46.162  43.169 130.203  1.00  0.00           H  
ATOM    466  HE2 LYS A 728      44.836  43.652 129.162  1.00  0.00           H  
ATOM    467  HZ1 LYS A 728      47.004  45.396 130.110  1.00  0.00           H  
ATOM    468  HZ2 LYS A 728      45.767  45.863 129.124  1.00  0.00           H  
ATOM    469  HZ3 LYS A 728      45.453  45.374 130.666  1.00  0.00           H  
ATOM    470  N   GLY A 729      46.113  38.820 127.159  1.00 67.90           N  
ATOM    471  CA  GLY A 729      44.905  38.017 127.257  1.00 69.16           C  
ATOM    472  C   GLY A 729      44.546  37.806 128.726  1.00 69.61           C  
ATOM    473  O   GLY A 729      45.223  38.291 129.632  1.00 70.79           O  
ATOM    474  H   GLY A 729      46.758  38.775 127.938  1.00  0.00           H  
ATOM    475  HA3 GLY A 729      45.084  37.053 126.780  1.00  0.00           H  
ATOM    476  HA2 GLY A 729      44.065  38.497 126.753  1.00  0.00           H  
ATOM    477  N   LEU A 730      43.461  37.051 128.932  1.00 74.06           N  
ATOM    478  CA  LEU A 730      42.988  36.577 130.229  1.00 76.59           C  
ATOM    479  C   LEU A 730      42.845  35.059 130.145  1.00 75.53           C  
ATOM    480  O   LEU A 730      42.299  34.563 129.162  1.00 79.36           O  
ATOM    481  CB  LEU A 730      41.622  37.220 130.555  1.00 88.95           C  
ATOM    482  CG  LEU A 730      41.728  38.604 131.227  1.00 91.39           C  
ATOM    483  CD1 LEU A 730      40.380  39.355 131.166  1.00  0.00           C  
ATOM    484  CD2 LEU A 730      42.290  38.506 132.663  1.00  0.00           C  
ATOM    485  H   LEU A 730      42.965  36.681 128.132  1.00  0.00           H  
ATOM    486  HA  LEU A 730      43.711  36.810 131.012  1.00  0.00           H  
ATOM    487  HB3 LEU A 730      41.040  36.572 131.215  1.00  0.00           H  
ATOM    488  HB2 LEU A 730      41.043  37.290 129.633  1.00  0.00           H  
ATOM    489  HG  LEU A 730      42.441  39.190 130.646  1.00  0.00           H  
ATOM    490 HD11 LEU A 730      40.504  40.328 130.690  1.00  0.00           H  
ATOM    491 HD12 LEU A 730      39.631  38.812 130.591  1.00  0.00           H  
ATOM    492 HD13 LEU A 730      39.949  39.532 132.151  1.00  0.00           H  
ATOM    493 HD21 LEU A 730      41.629  38.940 133.413  1.00  0.00           H  
ATOM    494 HD22 LEU A 730      42.470  37.475 132.967  1.00  0.00           H  
ATOM    495 HD23 LEU A 730      43.240  39.034 132.740  1.00  0.00           H  
ATOM    496  N   TRP A 731      43.313  34.376 131.195  1.00 71.31           N  
ATOM    497  CA  TRP A 731      43.256  32.933 131.368  1.00 78.34           C  
ATOM    498  C   TRP A 731      42.498  32.608 132.658  1.00 81.55           C  
ATOM    499  O   TRP A 731      42.853  33.114 133.720  1.00 81.10           O  
ATOM    500  CB  TRP A 731      44.696  32.371 131.398  1.00 70.96           C  
ATOM    501  CG  TRP A 731      44.845  30.917 131.751  1.00 75.39           C  
ATOM    502  CD1 TRP A 731      44.114  29.906 131.231  1.00 79.14           C  
ATOM    503  CD2 TRP A 731      45.781  30.291 132.680  1.00 76.04           C  
ATOM    504  NE1 TRP A 731      44.471  28.715 131.825  1.00 77.67           N  
ATOM    505  CE2 TRP A 731      45.499  28.891 132.726  1.00 72.01           C  
ATOM    506  CE3 TRP A 731      46.828  30.761 133.510  1.00 72.58           C  
ATOM    507  CZ2 TRP A 731      46.199  28.010 133.567  1.00 73.28           C  
ATOM    508  CZ3 TRP A 731      47.553  29.879 134.339  1.00 70.93           C  
ATOM    509  CH2 TRP A 731      47.241  28.506 134.368  1.00 72.93           C  
ATOM    510  H   TRP A 731      43.756  34.881 131.954  1.00  0.00           H  
ATOM    511  HA  TRP A 731      42.716  32.473 130.541  1.00  0.00           H  
ATOM    512  HB3 TRP A 731      45.283  32.935 132.124  1.00  0.00           H  
ATOM    513  HB2 TRP A 731      45.174  32.533 130.432  1.00  0.00           H  
ATOM    514  HD1 TRP A 731      43.336  30.038 130.498  1.00  0.00           H  
ATOM    515  HE1 TRP A 731      44.009  27.836 131.622  1.00  0.00           H  
ATOM    516  HE3 TRP A 731      47.073  31.813 133.512  1.00  0.00           H  
ATOM    517  HZ2 TRP A 731      45.937  26.963 133.594  1.00  0.00           H  
ATOM    518  HZ3 TRP A 731      48.345  30.258 134.967  1.00  0.00           H  
ATOM    519  HH2 TRP A 731      47.792  27.838 135.014  1.00  0.00           H  
ATOM    520  N   ILE A 732      41.495  31.733 132.533  1.00 84.73           N  
ATOM    521  CA  ILE A 732      40.749  31.159 133.640  1.00 89.34           C  
ATOM    522  C   ILE A 732      41.115  29.659 133.656  1.00 91.73           C  
ATOM    523  O   ILE A 732      40.660  28.934 132.767  1.00 93.11           O  
ATOM    524  CB  ILE A 732      39.211  31.316 133.426  1.00 92.79           C  
ATOM    525  CG1 ILE A 732      38.811  32.803 133.257  1.00 88.15           C  
ATOM    526  CG2 ILE A 732      38.409  30.696 134.592  1.00 97.59           C  
ATOM    527  CD1 ILE A 732      38.704  33.268 131.797  1.00 87.95           C  
ATOM    528  H   ILE A 732      41.270  31.357 131.619  1.00  0.00           H  
ATOM    529  HA  ILE A 732      40.994  31.648 134.581  1.00  0.00           H  
ATOM    530  HB  ILE A 732      38.913  30.788 132.518  1.00  0.00           H  
ATOM    531 HG12 ILE A 732      39.519  33.439 133.788  1.00  0.00           H  
ATOM    532 HG13 ILE A 732      37.844  32.987 133.726  1.00  0.00           H  
ATOM    533 HG21 ILE A 732      37.336  30.810 134.438  1.00  0.00           H  
ATOM    534 HG22 ILE A 732      38.593  29.628 134.703  1.00  0.00           H  
ATOM    535 HG23 ILE A 732      38.657  31.174 135.540  1.00  0.00           H  
ATOM    536 HD11 ILE A 732      38.437  34.324 131.749  1.00  0.00           H  
ATOM    537 HD12 ILE A 732      39.642  33.145 131.257  1.00  0.00           H  
ATOM    538 HD13 ILE A 732      37.937  32.707 131.262  1.00  0.00           H  
ATOM    539  N   PRO A 733      41.941  29.213 134.635  1.00 90.88           N  
ATOM    540  CA  PRO A 733      42.191  27.776 134.865  1.00 98.30           C  
ATOM    541  C   PRO A 733      40.886  27.014 135.142  1.00114.61           C  
ATOM    542  O   PRO A 733      40.043  27.527 135.880  1.00121.05           O  
ATOM    543  CB  PRO A 733      43.126  27.745 136.090  1.00 97.00           C  
ATOM    544  CG  PRO A 733      43.724  29.136 136.184  1.00 93.11           C  
ATOM    545  CD  PRO A 733      42.620  30.029 135.643  1.00 91.14           C  
ATOM    546  HA  PRO A 733      42.706  27.375 133.991  1.00  0.00           H  
ATOM    547  HB3 PRO A 733      43.894  26.975 136.011  1.00  0.00           H  
ATOM    548  HB2 PRO A 733      42.564  27.543 137.003  1.00  0.00           H  
ATOM    549  HG3 PRO A 733      44.592  29.206 135.531  1.00  0.00           H  
ATOM    550  HG2 PRO A 733      44.041  29.403 137.193  1.00  0.00           H  
ATOM    551  HD2 PRO A 733      41.907  30.281 136.430  1.00  0.00           H  
ATOM    552  HD3 PRO A 733      43.041  30.952 135.245  1.00  0.00           H  
ATOM    553  N   GLU A 734      40.724  25.835 134.519  1.00115.55           N  
ATOM    554  CA  GLU A 734      39.524  25.006 134.658  1.00117.97           C  
ATOM    555  C   GLU A 734      39.248  24.614 136.123  1.00126.26           C  
ATOM    556  O   GLU A 734      40.147  24.116 136.802  1.00124.21           O  
ATOM    557  CB  GLU A 734      39.631  23.781 133.727  1.00110.44           C  
ATOM    558  CG  GLU A 734      38.395  22.850 133.767  1.00  0.00           C  
ATOM    559  CD  GLU A 734      38.471  21.660 132.810  1.00  0.00           C  
ATOM    560  OE1 GLU A 734      39.550  21.446 132.215  1.00  0.00           O  
ATOM    561  OE2 GLU A 734      37.434  20.973 132.691  1.00  0.00           O1-
ATOM    562  H   GLU A 734      41.447  25.489 133.903  1.00  0.00           H  
ATOM    563  HA  GLU A 734      38.686  25.611 134.305  1.00  0.00           H  
ATOM    564  HB2 GLU A 734      39.780  24.131 132.704  1.00  0.00           H  
ATOM    565  HB3 GLU A 734      40.526  23.212 133.984  1.00  0.00           H  
ATOM    566  HG2 GLU A 734      38.251  22.442 134.768  1.00  0.00           H  
ATOM    567  HG3 GLU A 734      37.497  23.423 133.530  1.00  0.00           H  
ATOM    568  N   GLY A 735      38.010  24.871 136.572  1.00129.95           N  
ATOM    569  CA  GLY A 735      37.568  24.604 137.939  1.00134.67           C  
ATOM    570  C   GLY A 735      37.950  25.721 138.927  1.00136.33           C  
ATOM    571  O   GLY A 735      37.745  25.527 140.125  1.00136.22           O  
ATOM    572  H   GLY A 735      37.335  25.287 135.947  1.00  0.00           H  
ATOM    573  HA2 GLY A 735      37.969  23.653 138.293  1.00  0.00           H  
ATOM    574  HA3 GLY A 735      36.482  24.502 137.935  1.00  0.00           H  
ATOM    575  N   GLU A 736      38.481  26.867 138.459  1.00134.10           N  
ATOM    576  CA  GLU A 736      38.774  28.044 139.282  1.00132.24           C  
ATOM    577  C   GLU A 736      37.981  29.256 138.784  1.00129.68           C  
ATOM    578  O   GLU A 736      37.813  29.438 137.578  1.00124.94           O  
ATOM    579  CB  GLU A 736      40.280  28.373 139.269  1.00126.72           C  
ATOM    580  CG  GLU A 736      41.162  27.282 139.899  1.00129.84           C  
ATOM    581  CD  GLU A 736      42.643  27.666 139.952  1.00132.35           C  
ATOM    582  OE1 GLU A 736      42.937  28.826 140.316  1.00134.02           O  
ATOM    583  OE2 GLU A 736      43.465  26.781 139.632  1.00130.34           O1-
ATOM    584  H   GLU A 736      38.658  26.971 137.469  1.00  0.00           H  
ATOM    585  HA  GLU A 736      38.484  27.866 140.319  1.00  0.00           H  
ATOM    586  HB3 GLU A 736      40.427  29.299 139.825  1.00  0.00           H  
ATOM    587  HB2 GLU A 736      40.615  28.577 138.251  1.00  0.00           H  
ATOM    588  HG3 GLU A 736      41.061  26.356 139.331  1.00  0.00           H  
ATOM    589  HG2 GLU A 736      40.828  27.065 140.914  1.00  0.00           H  
ATOM    590  N   LYS A 737      37.550  30.086 139.747  1.00133.26           N  
ATOM    591  CA  LYS A 737      36.890  31.370 139.517  1.00132.54           C  
ATOM    592  C   LYS A 737      37.870  32.469 139.061  1.00127.74           C  
ATOM    593  O   LYS A 737      37.440  33.392 138.368  1.00122.22           O  
ATOM    594  CB  LYS A 737      36.140  31.763 140.812  1.00128.33           C  
ATOM    595  CG  LYS A 737      35.380  33.103 140.755  1.00  0.00           C  
ATOM    596  CD  LYS A 737      34.589  33.390 142.038  1.00  0.00           C  
ATOM    597  CE  LYS A 737      33.848  34.734 141.977  1.00  0.00           C  
ATOM    598  NZ  LYS A 737      33.105  34.995 143.220  1.00  0.00           N1+
ATOM    599  H   LYS A 737      37.733  29.853 140.712  1.00  0.00           H  
ATOM    600  HA  LYS A 737      36.151  31.236 138.724  1.00  0.00           H  
ATOM    601  HB2 LYS A 737      35.429  30.971 141.053  1.00  0.00           H  
ATOM    602  HB3 LYS A 737      36.846  31.796 141.643  1.00  0.00           H  
ATOM    603  HG2 LYS A 737      36.078  33.925 140.596  1.00  0.00           H  
ATOM    604  HG3 LYS A 737      34.705  33.100 139.899  1.00  0.00           H  
ATOM    605  HD2 LYS A 737      33.873  32.584 142.209  1.00  0.00           H  
ATOM    606  HD3 LYS A 737      35.269  33.384 142.891  1.00  0.00           H  
ATOM    607  HE2 LYS A 737      34.555  35.549 141.815  1.00  0.00           H  
ATOM    608  HE3 LYS A 737      33.148  34.743 141.141  1.00  0.00           H  
ATOM    609  HZ1 LYS A 737      33.747  35.020 144.000  1.00  0.00           H  
ATOM    610  HZ2 LYS A 737      32.629  35.883 143.150  1.00  0.00           H  
ATOM    611  HZ3 LYS A 737      32.425  34.262 143.369  1.00  0.00           H  
ATOM    612  N   VAL A 738      39.147  32.359 139.473  1.00123.88           N  
ATOM    613  CA  VAL A 738      40.194  33.361 139.258  1.00111.85           C  
ATOM    614  C   VAL A 738      40.466  33.616 137.763  1.00104.33           C  
ATOM    615  O   VAL A 738      40.455  32.677 136.966  1.00103.01           O  
ATOM    616  CB  VAL A 738      41.535  32.965 139.948  1.00107.54           C  
ATOM    617  CG1 VAL A 738      41.336  32.643 141.441  1.00116.81           C  
ATOM    618  CG2 VAL A 738      42.351  31.853 139.255  1.00105.48           C  
ATOM    619  H   VAL A 738      39.424  31.549 140.008  1.00  0.00           H  
ATOM    620  HA  VAL A 738      39.840  34.291 139.707  1.00  0.00           H  
ATOM    621  HB  VAL A 738      42.168  33.854 139.929  1.00  0.00           H  
ATOM    622 HG11 VAL A 738      42.294  32.496 141.941  1.00  0.00           H  
ATOM    623 HG12 VAL A 738      40.821  33.455 141.954  1.00  0.00           H  
ATOM    624 HG13 VAL A 738      40.753  31.733 141.582  1.00  0.00           H  
ATOM    625 HG21 VAL A 738      43.201  31.548 139.865  1.00  0.00           H  
ATOM    626 HG22 VAL A 738      41.742  30.971 139.069  1.00  0.00           H  
ATOM    627 HG23 VAL A 738      42.757  32.175 138.297  1.00  0.00           H  
ATOM    628  N   LYS A 739      40.702  34.892 137.431  1.00 97.73           N  
ATOM    629  CA  LYS A 739      41.028  35.342 136.082  1.00 90.97           C  
ATOM    630  C   LYS A 739      42.426  35.962 136.142  1.00 84.42           C  
ATOM    631  O   LYS A 739      42.628  36.955 136.842  1.00 83.95           O  
ATOM    632  CB  LYS A 739      39.965  36.339 135.577  1.00 87.42           C  
ATOM    633  CG  LYS A 739      38.534  35.773 135.633  1.00 83.95           C  
ATOM    634  CD  LYS A 739      37.544  36.541 134.749  1.00  0.00           C  
ATOM    635  CE  LYS A 739      36.137  35.930 134.796  1.00  0.00           C  
ATOM    636  NZ  LYS A 739      35.204  36.662 133.924  1.00  0.00           N1+
ATOM    637  H   LYS A 739      40.707  35.606 138.145  1.00  0.00           H  
ATOM    638  HA  LYS A 739      41.054  34.502 135.386  1.00  0.00           H  
ATOM    639  HB3 LYS A 739      40.212  36.603 134.547  1.00  0.00           H  
ATOM    640  HB2 LYS A 739      40.000  37.270 136.146  1.00  0.00           H  
ATOM    641  HG2 LYS A 739      38.537  34.723 135.348  1.00  0.00           H  
ATOM    642  HG3 LYS A 739      38.182  35.794 136.665  1.00  0.00           H  
ATOM    643  HD2 LYS A 739      37.505  37.583 135.071  1.00  0.00           H  
ATOM    644  HD3 LYS A 739      37.906  36.548 133.720  1.00  0.00           H  
ATOM    645  HE2 LYS A 739      36.167  34.887 134.477  1.00  0.00           H  
ATOM    646  HE3 LYS A 739      35.751  35.943 135.816  1.00  0.00           H  
ATOM    647  HZ1 LYS A 739      35.536  36.629 132.970  1.00  0.00           H  
ATOM    648  HZ2 LYS A 739      34.289  36.235 133.975  1.00  0.00           H  
ATOM    649  HZ3 LYS A 739      35.143  37.624 134.225  1.00  0.00           H  
ATOM    650  N   ILE A 740      43.366  35.325 135.434  1.00 81.00           N  
ATOM    651  CA  ILE A 740      44.792  35.627 135.460  1.00 74.52           C  
ATOM    652  C   ILE A 740      45.153  36.331 134.136  1.00 71.32           C  
ATOM    653  O   ILE A 740      44.960  35.725 133.082  1.00 73.46           O  
ATOM    654  CB  ILE A 740      45.610  34.300 135.554  1.00 72.97           C  
ATOM    655  CG1 ILE A 740      45.320  33.574 136.890  1.00 79.05           C  
ATOM    656  CG2 ILE A 740      47.137  34.489 135.379  1.00 65.51           C  
ATOM    657  CD1 ILE A 740      45.758  32.104 136.911  1.00 78.86           C  
ATOM    658  H   ILE A 740      43.107  34.516 134.881  1.00  0.00           H  
ATOM    659  HA  ILE A 740      45.023  36.224 136.340  1.00  0.00           H  
ATOM    660  HB  ILE A 740      45.280  33.641 134.749  1.00  0.00           H  
ATOM    661 HG13 ILE A 740      44.255  33.596 137.115  1.00  0.00           H  
ATOM    662 HG12 ILE A 740      45.801  34.110 137.710  1.00  0.00           H  
ATOM    663 HG21 ILE A 740      47.669  33.543 135.468  1.00  0.00           H  
ATOM    664 HG22 ILE A 740      47.404  34.893 134.403  1.00  0.00           H  
ATOM    665 HG23 ILE A 740      47.537  35.165 136.135  1.00  0.00           H  
ATOM    666 HD11 ILE A 740      45.283  31.572 137.736  1.00  0.00           H  
ATOM    667 HD12 ILE A 740      45.479  31.595 135.989  1.00  0.00           H  
ATOM    668 HD13 ILE A 740      46.836  32.008 137.038  1.00  0.00           H  
ATOM    669  N   PRO A 741      45.670  37.581 134.187  1.00 69.73           N  
ATOM    670  CA  PRO A 741      46.183  38.253 132.983  1.00 65.45           C  
ATOM    671  C   PRO A 741      47.492  37.598 132.504  1.00 59.90           C  
ATOM    672  O   PRO A 741      48.407  37.405 133.307  1.00 54.94           O  
ATOM    673  CB  PRO A 741      46.362  39.707 133.438  1.00 61.16           C  
ATOM    674  CG  PRO A 741      46.677  39.613 134.921  1.00 66.55           C  
ATOM    675  CD  PRO A 741      45.869  38.403 135.383  1.00 67.78           C  
ATOM    676  HA  PRO A 741      45.441  38.215 132.186  1.00  0.00           H  
ATOM    677  HB3 PRO A 741      45.424  40.246 133.296  1.00  0.00           H  
ATOM    678  HB2 PRO A 741      47.131  40.244 132.887  1.00  0.00           H  
ATOM    679  HG3 PRO A 741      46.445  40.524 135.473  1.00  0.00           H  
ATOM    680  HG2 PRO A 741      47.741  39.410 135.051  1.00  0.00           H  
ATOM    681  HD2 PRO A 741      46.406  37.881 136.175  1.00  0.00           H  
ATOM    682  HD3 PRO A 741      44.894  38.712 135.764  1.00  0.00           H  
ATOM    683  N   VAL A 742      47.526  37.235 131.215  1.00 57.18           N  
ATOM    684  CA  VAL A 742      48.612  36.471 130.605  1.00 55.24           C  
ATOM    685  C   VAL A 742      49.162  37.146 129.337  1.00 53.29           C  
ATOM    686  O   VAL A 742      48.456  37.913 128.684  1.00 54.69           O  
ATOM    687  CB  VAL A 742      48.139  35.039 130.221  1.00 56.52           C  
ATOM    688  CG1 VAL A 742      47.940  34.165 131.469  1.00 51.91           C  
ATOM    689  CG2 VAL A 742      46.891  34.988 129.317  1.00 52.12           C  
ATOM    690  H   VAL A 742      46.743  37.450 130.612  1.00  0.00           H  
ATOM    691  HA  VAL A 742      49.443  36.387 131.305  1.00  0.00           H  
ATOM    692  HB  VAL A 742      48.945  34.574 129.654  1.00  0.00           H  
ATOM    693 HG11 VAL A 742      47.721  33.132 131.200  1.00  0.00           H  
ATOM    694 HG12 VAL A 742      48.832  34.161 132.094  1.00  0.00           H  
ATOM    695 HG13 VAL A 742      47.113  34.528 132.076  1.00  0.00           H  
ATOM    696 HG21 VAL A 742      46.685  33.966 128.998  1.00  0.00           H  
ATOM    697 HG22 VAL A 742      46.006  35.348 129.842  1.00  0.00           H  
ATOM    698 HG23 VAL A 742      47.006  35.589 128.416  1.00  0.00           H  
ATOM    699  N   ALA A 743      50.419  36.803 129.018  1.00 50.88           N  
ATOM    700  CA  ALA A 743      51.061  37.049 127.733  1.00 51.37           C  
ATOM    701  C   ALA A 743      51.111  35.719 126.970  1.00 51.79           C  
ATOM    702  O   ALA A 743      51.605  34.736 127.519  1.00 51.88           O  
ATOM    703  CB  ALA A 743      52.471  37.602 127.962  1.00 48.25           C  
ATOM    704  H   ALA A 743      50.915  36.166 129.629  1.00  0.00           H  
ATOM    705  HA  ALA A 743      50.503  37.794 127.173  1.00  0.00           H  
ATOM    706  HB1 ALA A 743      52.993  37.760 127.018  1.00  0.00           H  
ATOM    707  HB2 ALA A 743      52.423  38.563 128.472  1.00  0.00           H  
ATOM    708  HB3 ALA A 743      53.077  36.930 128.572  1.00  0.00           H  
ATOM    709  N   ILE A 744      50.578  35.705 125.741  1.00 56.02           N  
ATOM    710  CA  ILE A 744      50.393  34.509 124.919  1.00 56.93           C  
ATOM    711  C   ILE A 744      51.247  34.680 123.650  1.00 59.16           C  
ATOM    712  O   ILE A 744      50.838  35.409 122.751  1.00 56.47           O  
ATOM    713  CB  ILE A 744      48.893  34.339 124.507  1.00 56.17           C  
ATOM    714  CG1 ILE A 744      47.942  34.273 125.728  1.00 56.06           C  
ATOM    715  CG2 ILE A 744      48.649  33.124 123.581  1.00 50.41           C  
ATOM    716  CD1 ILE A 744      46.502  34.696 125.405  1.00 66.69           C  
ATOM    717  H   ILE A 744      50.191  36.563 125.364  1.00  0.00           H  
ATOM    718  HA  ILE A 744      50.710  33.609 125.447  1.00  0.00           H  
ATOM    719  HB  ILE A 744      48.603  35.228 123.947  1.00  0.00           H  
ATOM    720 HG13 ILE A 744      48.288  34.926 126.527  1.00  0.00           H  
ATOM    721 HG12 ILE A 744      47.943  33.271 126.154  1.00  0.00           H  
ATOM    722 HG21 ILE A 744      47.599  33.033 123.305  1.00  0.00           H  
ATOM    723 HG22 ILE A 744      49.205  33.189 122.646  1.00  0.00           H  
ATOM    724 HG23 ILE A 744      48.938  32.195 124.074  1.00  0.00           H  
ATOM    725 HD11 ILE A 744      45.876  34.659 126.298  1.00  0.00           H  
ATOM    726 HD12 ILE A 744      46.465  35.714 125.017  1.00  0.00           H  
ATOM    727 HD13 ILE A 744      46.050  34.038 124.665  1.00  0.00           H  
ATOM    728  N   LYS A 745      52.423  34.034 123.609  1.00 56.18           N  
ATOM    729  CA  LYS A 745      53.376  34.118 122.502  1.00 55.69           C  
ATOM    730  C   LYS A 745      53.113  32.991 121.488  1.00 58.37           C  
ATOM    731  O   LYS A 745      53.669  31.901 121.621  1.00 56.15           O  
ATOM    732  CB  LYS A 745      54.814  34.095 123.067  1.00 47.15           C  
ATOM    733  CG  LYS A 745      55.899  34.402 122.018  1.00 50.56           C  
ATOM    734  CD  LYS A 745      57.323  34.142 122.536  1.00 51.66           C  
ATOM    735  CE  LYS A 745      58.392  34.476 121.485  1.00 54.85           C  
ATOM    736  NZ  LYS A 745      59.758  34.292 121.997  1.00 59.12           N1+
ATOM    737  H   LYS A 745      52.692  33.441 124.386  1.00  0.00           H  
ATOM    738  HA  LYS A 745      53.258  35.070 121.985  1.00  0.00           H  
ATOM    739  HB3 LYS A 745      55.011  33.130 123.528  1.00  0.00           H  
ATOM    740  HB2 LYS A 745      54.900  34.831 123.868  1.00  0.00           H  
ATOM    741  HG3 LYS A 745      55.811  35.447 121.719  1.00  0.00           H  
ATOM    742  HG2 LYS A 745      55.733  33.824 121.112  1.00  0.00           H  
ATOM    743  HD3 LYS A 745      57.415  33.096 122.833  1.00  0.00           H  
ATOM    744  HD2 LYS A 745      57.495  34.735 123.436  1.00  0.00           H  
ATOM    745  HE3 LYS A 745      58.295  35.511 121.161  1.00  0.00           H  
ATOM    746  HE2 LYS A 745      58.267  33.838 120.610  1.00  0.00           H  
ATOM    747  HZ1 LYS A 745      60.429  34.412 121.252  1.00  0.00           H  
ATOM    748  HZ2 LYS A 745      59.955  34.978 122.711  1.00  0.00           H  
ATOM    749  HZ3 LYS A 745      59.859  33.360 122.393  1.00  0.00           H  
ATOM    750  N   GLU A 746      52.276  33.298 120.487  1.00 58.25           N  
ATOM    751  CA  GLU A 746      51.995  32.477 119.313  1.00 57.98           C  
ATOM    752  C   GLU A 746      53.207  32.469 118.368  1.00 59.07           C  
ATOM    753  O   GLU A 746      53.526  33.507 117.792  1.00 67.44           O  
ATOM    754  CB  GLU A 746      50.730  33.046 118.641  1.00 65.34           C  
ATOM    755  CG  GLU A 746      50.251  32.287 117.392  1.00 68.56           C  
ATOM    756  CD  GLU A 746      48.959  32.897 116.846  1.00 73.49           C  
ATOM    757  OE1 GLU A 746      47.927  32.195 116.897  1.00 70.82           O  
ATOM    758  OE2 GLU A 746      49.011  34.072 116.419  1.00 79.20           O1-
ATOM    759  H   GLU A 746      51.887  34.231 120.455  1.00  0.00           H  
ATOM    760  HA  GLU A 746      51.783  31.459 119.637  1.00  0.00           H  
ATOM    761  HB3 GLU A 746      50.912  34.086 118.368  1.00  0.00           H  
ATOM    762  HB2 GLU A 746      49.924  33.073 119.375  1.00  0.00           H  
ATOM    763  HG3 GLU A 746      50.092  31.238 117.639  1.00  0.00           H  
ATOM    764  HG2 GLU A 746      51.003  32.315 116.602  1.00  0.00           H  
ATOM    765  N   LEU A 747      53.867  31.308 118.246  1.00 57.74           N  
ATOM    766  CA  LEU A 747      55.083  31.136 117.452  1.00 59.28           C  
ATOM    767  C   LEU A 747      54.781  31.027 115.946  1.00 64.15           C  
ATOM    768  O   LEU A 747      53.724  30.528 115.560  1.00 62.98           O  
ATOM    769  CB  LEU A 747      55.842  29.882 117.950  1.00 56.80           C  
ATOM    770  CG  LEU A 747      56.289  29.930 119.432  1.00 58.18           C  
ATOM    771  CD1 LEU A 747      57.044  28.648 119.833  1.00 59.71           C  
ATOM    772  CD2 LEU A 747      57.114  31.185 119.768  1.00 59.15           C  
ATOM    773  H   LEU A 747      53.530  30.486 118.730  1.00  0.00           H  
ATOM    774  HA  LEU A 747      55.712  32.015 117.600  1.00  0.00           H  
ATOM    775  HB3 LEU A 747      56.728  29.735 117.332  1.00  0.00           H  
ATOM    776  HB2 LEU A 747      55.221  28.999 117.791  1.00  0.00           H  
ATOM    777  HG  LEU A 747      55.387  29.959 120.045  1.00  0.00           H  
ATOM    778 HD11 LEU A 747      56.726  28.300 120.815  1.00  0.00           H  
ATOM    779 HD12 LEU A 747      56.872  27.838 119.126  1.00  0.00           H  
ATOM    780 HD13 LEU A 747      58.123  28.804 119.880  1.00  0.00           H  
ATOM    781 HD21 LEU A 747      57.871  30.990 120.526  1.00  0.00           H  
ATOM    782 HD22 LEU A 747      57.624  31.590 118.894  1.00  0.00           H  
ATOM    783 HD23 LEU A 747      56.466  31.963 120.165  1.00  0.00           H  
ATOM    784  N   ARG A 748      55.758  31.462 115.132  1.00 67.70           N  
ATOM    785  CA  ARG A 748      55.830  31.264 113.681  1.00 69.77           C  
ATOM    786  C   ARG A 748      55.902  29.761 113.341  1.00 67.01           C  
ATOM    787  O   ARG A 748      56.643  29.041 114.011  1.00 65.02           O  
ATOM    788  CB  ARG A 748      57.085  32.021 113.172  1.00 68.30           C  
ATOM    789  CG  ARG A 748      57.444  31.810 111.687  1.00 81.57           C  
ATOM    790  CD  ARG A 748      58.815  32.388 111.306  1.00 80.02           C  
ATOM    791  NE  ARG A 748      59.278  31.855 110.018  0.72 83.14           N  
ATOM    792  CZ  ARG A 748      59.828  30.643 109.824  1.00 89.67           C  
ATOM    793  NH1 ARG A 748      60.070  29.802 110.841  1.00  0.00           N  
ATOM    794  NH2 ARG A 748      60.137  30.265 108.579  1.00  0.00           N1+
ATOM    795  H   ARG A 748      56.571  31.896 115.549  1.00  0.00           H  
ATOM    796  HA  ARG A 748      54.936  31.697 113.229  1.00  0.00           H  
ATOM    797  HB2 ARG A 748      57.938  31.687 113.767  1.00  0.00           H  
ATOM    798  HB3 ARG A 748      56.984  33.089 113.372  1.00  0.00           H  
ATOM    799  HG3 ARG A 748      56.669  32.312 111.107  1.00  0.00           H  
ATOM    800  HG2 ARG A 748      57.418  30.768 111.387  1.00  0.00           H  
ATOM    801  HD3 ARG A 748      59.559  32.344 112.101  1.00  0.00           H  
ATOM    802  HD2 ARG A 748      58.662  33.445 111.087  1.00  0.00           H  
ATOM    803  HE  ARG A 748      59.097  32.435 109.211  1.00  0.00           H  
ATOM    804 HH11 ARG A 748      60.485  28.892 110.667  1.00  0.00           H  
ATOM    805 HH12 ARG A 748      59.833  30.067 111.786  1.00  0.00           H  
ATOM    806 HH21 ARG A 748      60.530  29.348 108.405  1.00  0.00           H  
ATOM    807 HH22 ARG A 748      59.976  30.885 107.799  1.00  0.00           H  
ATOM    808  N   GLU A 749      55.198  29.329 112.278  1.00 66.99           N  
ATOM    809  CA  GLU A 749      55.311  27.967 111.742  1.00 67.60           C  
ATOM    810  C   GLU A 749      56.726  27.660 111.235  1.00 63.05           C  
ATOM    811  O   GLU A 749      57.293  28.453 110.483  1.00 66.62           O  
ATOM    812  CB  GLU A 749      54.326  27.732 110.578  1.00 73.80           C  
ATOM    813  CG  GLU A 749      52.851  27.607 110.998  1.00 84.08           C  
ATOM    814  CD  GLU A 749      51.917  27.222 109.842  1.00 99.09           C  
ATOM    815  OE1 GLU A 749      50.697  27.176 110.107  1.00107.11           O  
ATOM    816  OE2 GLU A 749      52.419  26.971 108.722  1.00 93.43           O1-
ATOM    817  H   GLU A 749      54.611  29.967 111.761  1.00  0.00           H  
ATOM    818  HA  GLU A 749      55.072  27.267 112.545  1.00  0.00           H  
ATOM    819  HB3 GLU A 749      54.613  26.818 110.052  1.00  0.00           H  
ATOM    820  HB2 GLU A 749      54.425  28.537 109.848  1.00  0.00           H  
ATOM    821  HG3 GLU A 749      52.504  28.545 111.432  1.00  0.00           H  
ATOM    822  HG2 GLU A 749      52.752  26.847 111.773  1.00  0.00           H  
ATOM    823  N   ALA A 750      57.232  26.476 111.607  1.00 59.73           N  
ATOM    824  CA  ALA A 750      58.448  25.904 111.040  1.00 57.85           C  
ATOM    825  C   ALA A 750      58.275  25.587 109.544  1.00 53.02           C  
ATOM    826  O   ALA A 750      57.180  25.212 109.122  1.00 57.95           O  
ATOM    827  CB  ALA A 750      58.798  24.636 111.821  1.00 57.59           C  
ATOM    828  H   ALA A 750      56.703  25.877 112.223  1.00  0.00           H  
ATOM    829  HA  ALA A 750      59.253  26.627 111.167  1.00  0.00           H  
ATOM    830  HB1 ALA A 750      59.667  24.144 111.388  1.00  0.00           H  
ATOM    831  HB2 ALA A 750      59.028  24.865 112.862  1.00  0.00           H  
ATOM    832  HB3 ALA A 750      57.975  23.919 111.810  1.00  0.00           H  
ATOM    833  N   THR A 751      59.364  25.744 108.781  0.87 55.92           N  
ATOM    834  CA  THR A 751      59.410  25.524 107.334  0.87 60.01           C  
ATOM    835  C   THR A 751      60.446  24.440 106.963  0.87 57.40           C  
ATOM    836  O   THR A 751      60.938  24.432 105.837  0.87 63.60           O  
ATOM    837  CB  THR A 751      59.693  26.849 106.568  0.87 55.59           C  
ATOM    838  OG1 THR A 751      60.955  27.405 106.883  0.87 60.43           O  
ATOM    839  CG2 THR A 751      58.614  27.916 106.806  0.87 52.62           C  
ATOM    840  H   THR A 751      60.226  26.076 109.203  1.00  0.00           H  
ATOM    841  HA  THR A 751      58.452  25.140 106.980  1.00  0.00           H  
ATOM    842  HB  THR A 751      59.700  26.645 105.496  1.00  0.00           H  
ATOM    843  HG1 THR A 751      61.631  26.740 106.725  1.00  0.00           H  
ATOM    844 HG21 THR A 751      58.830  28.828 106.249  1.00  0.00           H  
ATOM    845 HG22 THR A 751      57.637  27.556 106.481  1.00  0.00           H  
ATOM    846 HG23 THR A 751      58.527  28.180 107.860  1.00  0.00           H  
ATOM    847  N   SER A 752      60.701  23.506 107.894  1.00 50.77           N  
ATOM    848  CA  SER A 752      61.465  22.272 107.696  1.00 57.39           C  
ATOM    849  C   SER A 752      61.111  21.272 108.822  1.00 56.13           C  
ATOM    850  O   SER A 752      60.737  21.725 109.903  1.00 53.64           O  
ATOM    851  CB  SER A 752      62.980  22.570 107.632  1.00 55.32           C  
ATOM    852  OG  SER A 752      63.483  22.979 108.886  1.00 54.97           O  
ATOM    853  H   SER A 752      60.277  23.599 108.806  1.00  0.00           H  
ATOM    854  HA  SER A 752      61.143  21.880 106.733  1.00  0.00           H  
ATOM    855  HB2 SER A 752      63.207  23.336 106.890  1.00  0.00           H  
ATOM    856  HB3 SER A 752      63.526  21.677 107.327  1.00  0.00           H  
ATOM    857  HG  SER A 752      63.310  23.925 108.978  1.00  0.00           H  
ATOM    858  N   PRO A 753      61.254  19.944 108.583  1.00 54.34           N  
ATOM    859  CA  PRO A 753      61.036  18.908 109.616  1.00 52.61           C  
ATOM    860  C   PRO A 753      61.888  19.036 110.891  1.00 52.31           C  
ATOM    861  O   PRO A 753      61.354  18.810 111.975  1.00 49.33           O  
ATOM    862  CB  PRO A 753      61.332  17.581 108.896  1.00 46.45           C  
ATOM    863  CG  PRO A 753      61.107  17.880 107.428  1.00 51.84           C  
ATOM    864  CD  PRO A 753      61.556  19.328 107.293  1.00 54.18           C  
ATOM    865  HA  PRO A 753      59.978  18.944 109.885  1.00  0.00           H  
ATOM    866  HB3 PRO A 753      60.704  16.763 109.250  1.00  0.00           H  
ATOM    867  HB2 PRO A 753      62.372  17.281 109.038  1.00  0.00           H  
ATOM    868  HG3 PRO A 753      60.043  17.803 107.204  1.00  0.00           H  
ATOM    869  HG2 PRO A 753      61.638  17.198 106.764  1.00  0.00           H  
ATOM    870  HD2 PRO A 753      62.630  19.389 107.113  1.00  0.00           H  
ATOM    871  HD3 PRO A 753      61.029  19.788 106.461  1.00  0.00           H  
ATOM    872  N   LYS A 754      63.177  19.402 110.746  1.00 52.34           N  
ATOM    873  CA  LYS A 754      64.094  19.612 111.872  1.00 55.05           C  
ATOM    874  C   LYS A 754      63.710  20.839 112.710  1.00 57.27           C  
ATOM    875  O   LYS A 754      63.760  20.762 113.935  1.00 55.16           O  
ATOM    876  CB  LYS A 754      65.554  19.670 111.376  1.00 59.60           C  
ATOM    877  CG  LYS A 754      66.597  19.860 112.499  1.00 70.29           C  
ATOM    878  CD  LYS A 754      68.037  19.617 112.019  1.00 84.10           C  
ATOM    879  CE  LYS A 754      69.115  19.829 113.094  1.00 92.30           C  
ATOM    880  NZ  LYS A 754      69.204  21.233 113.531  1.00 84.85           N1+
ATOM    881  H   LYS A 754      63.552  19.575 109.824  1.00  0.00           H  
ATOM    882  HA  LYS A 754      64.008  18.739 112.522  1.00  0.00           H  
ATOM    883  HB3 LYS A 754      65.668  20.467 110.640  1.00  0.00           H  
ATOM    884  HB2 LYS A 754      65.771  18.740 110.849  1.00  0.00           H  
ATOM    885  HG3 LYS A 754      66.374  19.183 113.325  1.00  0.00           H  
ATOM    886  HG2 LYS A 754      66.519  20.870 112.901  1.00  0.00           H  
ATOM    887  HD3 LYS A 754      68.251  20.258 111.167  1.00  0.00           H  
ATOM    888  HD2 LYS A 754      68.117  18.596 111.644  1.00  0.00           H  
ATOM    889  HE3 LYS A 754      70.086  19.542 112.690  1.00  0.00           H  
ATOM    890  HE2 LYS A 754      68.930  19.194 113.961  1.00  0.00           H  
ATOM    891  HZ1 LYS A 754      68.359  21.482 114.034  1.00  0.00           H  
ATOM    892  HZ2 LYS A 754      69.991  21.345 114.153  1.00  0.00           H  
ATOM    893  HZ3 LYS A 754      69.319  21.836 112.728  1.00  0.00           H  
ATOM    894  N   ALA A 755      63.276  21.920 112.045  1.00 54.61           N  
ATOM    895  CA  ALA A 755      62.731  23.100 112.704  1.00 59.29           C  
ATOM    896  C   ALA A 755      61.376  22.850 113.395  1.00 56.62           C  
ATOM    897  O   ALA A 755      61.094  23.493 114.403  1.00 52.99           O  
ATOM    898  CB  ALA A 755      62.616  24.223 111.677  1.00 60.34           C  
ATOM    899  H   ALA A 755      63.265  21.924 111.034  1.00  0.00           H  
ATOM    900  HA  ALA A 755      63.453  23.399 113.462  1.00  0.00           H  
ATOM    901  HB1 ALA A 755      62.200  25.121 112.119  1.00  0.00           H  
ATOM    902  HB2 ALA A 755      63.594  24.482 111.272  1.00  0.00           H  
ATOM    903  HB3 ALA A 755      61.967  23.948 110.846  1.00  0.00           H  
ATOM    904  N   ASN A 756      60.580  21.910 112.855  1.00 51.53           N  
ATOM    905  CA  ASN A 756      59.288  21.482 113.397  1.00 52.05           C  
ATOM    906  C   ASN A 756      59.440  20.558 114.623  1.00 51.46           C  
ATOM    907  O   ASN A 756      58.531  20.511 115.449  1.00 52.85           O  
ATOM    908  CB  ASN A 756      58.467  20.786 112.280  1.00 51.48           C  
ATOM    909  CG  ASN A 756      56.947  20.952 112.375  1.00 55.85           C  
ATOM    910  OD1 ASN A 756      56.433  21.803 113.097  1.00 62.56           O  
ATOM    911  ND2 ASN A 756      56.213  20.142 111.609  1.00 67.12           N  
ATOM    912  H   ASN A 756      60.879  21.446 112.008  1.00  0.00           H  
ATOM    913  HA  ASN A 756      58.749  22.350 113.782  1.00  0.00           H  
ATOM    914  HB3 ASN A 756      58.742  19.735 112.175  1.00  0.00           H  
ATOM    915  HB2 ASN A 756      58.710  21.254 111.328  1.00  0.00           H  
ATOM    916 HD21 ASN A 756      55.206  20.212 111.626  1.00  0.00           H  
ATOM    917 HD22 ASN A 756      56.653  19.452 111.020  1.00  0.00           H  
ATOM    918  N   LYS A 757      60.598  19.886 114.746  1.00 45.72           N  
ATOM    919  CA  LYS A 757      61.053  19.212 115.964  1.00 47.92           C  
ATOM    920  C   LYS A 757      61.456  20.219 117.062  1.00 49.84           C  
ATOM    921  O   LYS A 757      61.173  19.974 118.234  1.00 52.09           O  
ATOM    922  CB  LYS A 757      62.183  18.209 115.591  1.00 47.39           C  
ATOM    923  CG  LYS A 757      63.169  17.844 116.721  1.00 48.21           C  
ATOM    924  CD  LYS A 757      64.249  16.838 116.302  1.00 49.09           C  
ATOM    925  CE  LYS A 757      65.282  16.636 117.422  1.00 58.46           C  
ATOM    926  NZ  LYS A 757      66.239  15.568 117.094  1.00 65.45           N1+
ATOM    927  H   LYS A 757      61.275  19.945 113.999  1.00  0.00           H  
ATOM    928  HA  LYS A 757      60.216  18.629 116.353  1.00  0.00           H  
ATOM    929  HB3 LYS A 757      62.779  18.626 114.783  1.00  0.00           H  
ATOM    930  HB2 LYS A 757      61.734  17.306 115.176  1.00  0.00           H  
ATOM    931  HG3 LYS A 757      62.615  17.450 117.574  1.00  0.00           H  
ATOM    932  HG2 LYS A 757      63.679  18.741 117.072  1.00  0.00           H  
ATOM    933  HD3 LYS A 757      64.746  17.188 115.396  1.00  0.00           H  
ATOM    934  HD2 LYS A 757      63.778  15.887 116.052  1.00  0.00           H  
ATOM    935  HE3 LYS A 757      64.781  16.369 118.353  1.00  0.00           H  
ATOM    936  HE2 LYS A 757      65.828  17.562 117.605  1.00  0.00           H  
ATOM    937  HZ1 LYS A 757      66.736  15.809 116.248  1.00  0.00           H  
ATOM    938  HZ2 LYS A 757      66.899  15.463 117.851  1.00  0.00           H  
ATOM    939  HZ3 LYS A 757      65.743  14.699 116.957  1.00  0.00           H  
ATOM    940  N   GLU A 758      62.133  21.305 116.655  1.00 52.60           N  
ATOM    941  CA  GLU A 758      62.802  22.265 117.534  1.00 51.52           C  
ATOM    942  C   GLU A 758      61.920  23.431 118.014  1.00 51.00           C  
ATOM    943  O   GLU A 758      62.349  24.149 118.918  1.00 51.80           O  
ATOM    944  CB  GLU A 758      64.033  22.815 116.792  1.00 53.44           C  
ATOM    945  CG  GLU A 758      65.170  21.782 116.636  1.00 59.33           C  
ATOM    946  CD  GLU A 758      66.266  22.228 115.665  1.00 66.26           C  
ATOM    947  OE1 GLU A 758      65.989  23.120 114.834  1.00 63.97           O  
ATOM    948  OE2 GLU A 758      67.372  21.652 115.744  1.00 73.70           O1-
ATOM    949  H   GLU A 758      62.314  21.423 115.668  1.00  0.00           H  
ATOM    950  HA  GLU A 758      63.146  21.737 118.422  1.00  0.00           H  
ATOM    951  HB3 GLU A 758      64.435  23.689 117.307  1.00  0.00           H  
ATOM    952  HB2 GLU A 758      63.704  23.173 115.817  1.00  0.00           H  
ATOM    953  HG3 GLU A 758      64.783  20.827 116.285  1.00  0.00           H  
ATOM    954  HG2 GLU A 758      65.618  21.586 117.611  1.00  0.00           H  
ATOM    955  N   ILE A 759      60.728  23.623 117.420  1.00 50.02           N  
ATOM    956  CA  ILE A 759      59.812  24.736 117.710  1.00 52.06           C  
ATOM    957  C   ILE A 759      59.340  24.817 119.182  1.00 52.26           C  
ATOM    958  O   ILE A 759      59.075  25.918 119.665  1.00 51.42           O  
ATOM    959  CB  ILE A 759      58.566  24.700 116.772  1.00 53.30           C  
ATOM    960  CG1 ILE A 759      57.693  25.975 116.873  1.00 56.76           C  
ATOM    961  CG2 ILE A 759      57.697  23.438 116.960  1.00 56.58           C  
ATOM    962  CD1 ILE A 759      56.785  26.216 115.661  1.00 57.73           C  
ATOM    963  H   ILE A 759      60.452  23.007 116.668  1.00  0.00           H  
ATOM    964  HA  ILE A 759      60.366  25.652 117.500  1.00  0.00           H  
ATOM    965  HB  ILE A 759      58.959  24.667 115.755  1.00  0.00           H  
ATOM    966 HG13 ILE A 759      58.334  26.848 116.992  1.00  0.00           H  
ATOM    967 HG12 ILE A 759      57.075  25.936 117.770  1.00  0.00           H  
ATOM    968 HG21 ILE A 759      56.980  23.323 116.148  1.00  0.00           H  
ATOM    969 HG22 ILE A 759      58.307  22.538 116.978  1.00  0.00           H  
ATOM    970 HG23 ILE A 759      57.136  23.465 117.894  1.00  0.00           H  
ATOM    971 HD11 ILE A 759      56.168  27.101 115.821  1.00  0.00           H  
ATOM    972 HD12 ILE A 759      57.370  26.377 114.756  1.00  0.00           H  
ATOM    973 HD13 ILE A 759      56.110  25.379 115.484  1.00  0.00           H  
ATOM    974  N   LEU A 760      59.277  23.662 119.866  1.00 51.06           N  
ATOM    975  CA  LEU A 760      58.829  23.546 121.252  1.00 52.09           C  
ATOM    976  C   LEU A 760      59.991  23.562 122.265  1.00 51.79           C  
ATOM    977  O   LEU A 760      59.710  23.646 123.460  1.00 49.93           O  
ATOM    978  CB  LEU A 760      57.951  22.275 121.373  1.00 53.97           C  
ATOM    979  CG  LEU A 760      56.917  22.290 122.524  1.00 48.15           C  
ATOM    980  CD1 LEU A 760      55.942  23.481 122.421  1.00 48.41           C  
ATOM    981  CD2 LEU A 760      56.161  20.948 122.597  1.00 53.46           C  
ATOM    982  H   LEU A 760      59.532  22.800 119.404  1.00  0.00           H  
ATOM    983  HA  LEU A 760      58.215  24.416 121.484  1.00  0.00           H  
ATOM    984  HB3 LEU A 760      58.596  21.399 121.458  1.00  0.00           H  
ATOM    985  HB2 LEU A 760      57.396  22.137 120.444  1.00  0.00           H  
ATOM    986  HG  LEU A 760      57.456  22.390 123.466  1.00  0.00           H  
ATOM    987 HD11 LEU A 760      54.924  23.218 122.703  1.00  0.00           H  
ATOM    988 HD12 LEU A 760      56.250  24.293 123.080  1.00  0.00           H  
ATOM    989 HD13 LEU A 760      55.902  23.875 121.407  1.00  0.00           H  
ATOM    990 HD21 LEU A 760      56.131  20.579 123.622  1.00  0.00           H  
ATOM    991 HD22 LEU A 760      55.131  21.029 122.251  1.00  0.00           H  
ATOM    992 HD23 LEU A 760      56.638  20.177 121.992  1.00  0.00           H  
ATOM    993  N   ASP A 761      61.261  23.524 121.804  1.00 49.32           N  
ATOM    994  CA  ASP A 761      62.462  23.596 122.654  1.00 48.71           C  
ATOM    995  C   ASP A 761      62.502  24.826 123.568  1.00 51.44           C  
ATOM    996  O   ASP A 761      62.880  24.666 124.725  1.00 46.51           O  
ATOM    997  CB  ASP A 761      63.814  23.518 121.909  1.00 45.26           C  
ATOM    998  CG  ASP A 761      64.048  22.295 121.024  1.00 55.70           C  
ATOM    999  OD1 ASP A 761      63.242  21.343 121.086  1.00 59.49           O  
ATOM   1000  OD2 ASP A 761      65.090  22.328 120.332  1.00 58.44           O1-
ATOM   1001  H   ASP A 761      61.426  23.462 120.808  1.00  0.00           H  
ATOM   1002  HA  ASP A 761      62.415  22.724 123.307  1.00  0.00           H  
ATOM   1003  HB3 ASP A 761      64.615  23.532 122.650  1.00  0.00           H  
ATOM   1004  HB2 ASP A 761      63.911  24.405 121.280  1.00  0.00           H  
ATOM   1005  N   GLU A 762      62.068  25.993 123.052  1.00 45.89           N  
ATOM   1006  CA  GLU A 762      61.915  27.255 123.785  1.00 49.94           C  
ATOM   1007  C   GLU A 762      61.104  27.109 125.087  1.00 52.79           C  
ATOM   1008  O   GLU A 762      61.538  27.607 126.125  1.00 51.55           O  
ATOM   1009  CB  GLU A 762      61.306  28.322 122.846  1.00 53.83           C  
ATOM   1010  CG  GLU A 762      60.994  29.672 123.534  1.00 56.05           C  
ATOM   1011  CD  GLU A 762      60.403  30.739 122.615  1.00 62.87           C  
ATOM   1012  OE1 GLU A 762      60.085  31.816 123.163  1.00 58.91           O  
ATOM   1013  OE2 GLU A 762      60.285  30.489 121.396  1.00 62.50           O1-
ATOM   1014  H   GLU A 762      61.765  26.011 122.089  1.00  0.00           H  
ATOM   1015  HA  GLU A 762      62.915  27.595 124.058  1.00  0.00           H  
ATOM   1016  HB3 GLU A 762      60.395  27.929 122.391  1.00  0.00           H  
ATOM   1017  HB2 GLU A 762      62.000  28.496 122.022  1.00  0.00           H  
ATOM   1018  HG3 GLU A 762      61.901  30.071 123.983  1.00  0.00           H  
ATOM   1019  HG2 GLU A 762      60.281  29.542 124.347  1.00  0.00           H  
ATOM   1020  N   ALA A 763      59.966  26.398 124.993  1.00 51.63           N  
ATOM   1021  CA  ALA A 763      59.069  26.080 126.101  1.00 47.99           C  
ATOM   1022  C   ALA A 763      59.730  25.216 127.186  1.00 48.89           C  
ATOM   1023  O   ALA A 763      59.473  25.457 128.363  1.00 48.44           O  
ATOM   1024  CB  ALA A 763      57.825  25.367 125.548  1.00 43.30           C  
ATOM   1025  H   ALA A 763      59.709  26.009 124.097  1.00  0.00           H  
ATOM   1026  HA  ALA A 763      58.757  27.026 126.548  1.00  0.00           H  
ATOM   1027  HB1 ALA A 763      57.006  25.380 126.264  1.00  0.00           H  
ATOM   1028  HB2 ALA A 763      57.471  25.840 124.635  1.00  0.00           H  
ATOM   1029  HB3 ALA A 763      58.023  24.321 125.311  1.00  0.00           H  
ATOM   1030  N   TYR A 764      60.574  24.250 126.778  1.00 42.56           N  
ATOM   1031  CA  TYR A 764      61.296  23.358 127.687  1.00 47.18           C  
ATOM   1032  C   TYR A 764      62.461  24.038 128.420  1.00 49.57           C  
ATOM   1033  O   TYR A 764      62.617  23.756 129.607  1.00 48.63           O  
ATOM   1034  CB  TYR A 764      61.744  22.076 126.958  1.00 48.03           C  
ATOM   1035  CG  TYR A 764      60.591  21.176 126.551  1.00 52.71           C  
ATOM   1036  CD1 TYR A 764      60.264  21.005 125.191  1.00 46.54           C  
ATOM   1037  CD2 TYR A 764      59.827  20.519 127.538  1.00 51.36           C  
ATOM   1038  CE1 TYR A 764      59.157  20.218 124.822  1.00 52.65           C  
ATOM   1039  CE2 TYR A 764      58.720  19.730 127.171  1.00 51.33           C  
ATOM   1040  CZ  TYR A 764      58.378  19.588 125.812  1.00 53.21           C  
ATOM   1041  OH  TYR A 764      57.297  18.838 125.454  1.00 46.25           O  
ATOM   1042  H   TYR A 764      60.741  24.117 125.790  1.00  0.00           H  
ATOM   1043  HA  TYR A 764      60.587  23.057 128.461  1.00  0.00           H  
ATOM   1044  HB3 TYR A 764      62.391  21.485 127.609  1.00  0.00           H  
ATOM   1045  HB2 TYR A 764      62.349  22.327 126.084  1.00  0.00           H  
ATOM   1046  HD1 TYR A 764      60.850  21.487 124.424  1.00  0.00           H  
ATOM   1047  HD2 TYR A 764      60.077  20.632 128.583  1.00  0.00           H  
ATOM   1048  HE1 TYR A 764      58.904  20.104 123.778  1.00  0.00           H  
ATOM   1049  HE2 TYR A 764      58.133  19.242 127.935  1.00  0.00           H  
ATOM   1050  HH  TYR A 764      56.847  18.440 126.203  1.00  0.00           H  
ATOM   1051  N   VAL A 765      63.218  24.945 127.764  1.00 45.77           N  
ATOM   1052  CA  VAL A 765      64.238  25.759 128.451  1.00 50.34           C  
ATOM   1053  C   VAL A 765      63.594  26.748 129.444  1.00 46.72           C  
ATOM   1054  O   VAL A 765      64.109  26.882 130.552  1.00 48.73           O  
ATOM   1055  CB  VAL A 765      65.301  26.474 127.532  1.00 50.80           C  
ATOM   1056  CG1 VAL A 765      65.180  26.158 126.037  1.00 49.29           C  
ATOM   1057  CG2 VAL A 765      65.504  27.997 127.714  1.00 48.84           C  
ATOM   1058  H   VAL A 765      63.054  25.138 126.785  1.00  0.00           H  
ATOM   1059  HA  VAL A 765      64.813  25.055 129.054  1.00  0.00           H  
ATOM   1060  HB  VAL A 765      66.258  26.039 127.823  1.00  0.00           H  
ATOM   1061 HG11 VAL A 765      66.008  26.587 125.472  1.00  0.00           H  
ATOM   1062 HG12 VAL A 765      65.191  25.083 125.855  1.00  0.00           H  
ATOM   1063 HG13 VAL A 765      64.261  26.579 125.634  1.00  0.00           H  
ATOM   1064 HG21 VAL A 765      66.280  28.374 127.047  1.00  0.00           H  
ATOM   1065 HG22 VAL A 765      64.592  28.550 127.492  1.00  0.00           H  
ATOM   1066 HG23 VAL A 765      65.818  28.249 128.728  1.00  0.00           H  
ATOM   1067  N   MET A 766      62.469  27.373 129.054  1.00 41.75           N  
ATOM   1068  CA  MET A 766      61.726  28.327 129.879  1.00 45.39           C  
ATOM   1069  C   MET A 766      60.995  27.685 131.078  1.00 51.81           C  
ATOM   1070  O   MET A 766      60.806  28.361 132.089  1.00 52.03           O  
ATOM   1071  CB  MET A 766      60.777  29.140 128.978  1.00 47.90           C  
ATOM   1072  CG  MET A 766      60.204  30.388 129.662  1.00 45.81           C  
ATOM   1073  SD  MET A 766      59.284  31.469 128.542  1.00 55.99           S  
ATOM   1074  CE  MET A 766      59.297  32.981 129.536  1.00 54.40           C  
ATOM   1075  H   MET A 766      62.104  27.210 128.124  1.00  0.00           H  
ATOM   1076  HA  MET A 766      62.460  29.027 130.281  1.00  0.00           H  
ATOM   1077  HB3 MET A 766      59.963  28.507 128.622  1.00  0.00           H  
ATOM   1078  HB2 MET A 766      61.318  29.465 128.088  1.00  0.00           H  
ATOM   1079  HG3 MET A 766      61.023  30.966 130.091  1.00  0.00           H  
ATOM   1080  HG2 MET A 766      59.546  30.119 130.487  1.00  0.00           H  
ATOM   1081  HE1 MET A 766      58.840  33.804 128.987  1.00  0.00           H  
ATOM   1082  HE2 MET A 766      58.746  32.830 130.463  1.00  0.00           H  
ATOM   1083  HE3 MET A 766      60.320  33.267 129.782  1.00  0.00           H  
ATOM   1084  N   ALA A 767      60.628  26.398 130.962  1.00 55.53           N  
ATOM   1085  CA  ALA A 767      60.037  25.606 132.043  1.00 52.30           C  
ATOM   1086  C   ALA A 767      61.081  25.066 133.036  1.00 49.23           C  
ATOM   1087  O   ALA A 767      60.745  24.882 134.205  1.00 50.17           O  
ATOM   1088  CB  ALA A 767      59.242  24.441 131.433  1.00 46.81           C  
ATOM   1089  H   ALA A 767      60.780  25.916 130.087  1.00  0.00           H  
ATOM   1090  HA  ALA A 767      59.339  26.235 132.599  1.00  0.00           H  
ATOM   1091  HB1 ALA A 767      58.782  23.825 132.207  1.00  0.00           H  
ATOM   1092  HB2 ALA A 767      58.438  24.807 130.796  1.00  0.00           H  
ATOM   1093  HB3 ALA A 767      59.876  23.794 130.827  1.00  0.00           H  
ATOM   1094  N   SER A 768      62.310  24.810 132.557  1.00 45.74           N  
ATOM   1095  CA  SER A 768      63.398  24.209 133.332  1.00 52.06           C  
ATOM   1096  C   SER A 768      64.191  25.206 134.201  1.00 55.03           C  
ATOM   1097  O   SER A 768      64.900  24.763 135.105  1.00 53.95           O  
ATOM   1098  CB  SER A 768      64.303  23.414 132.369  1.00 48.95           C  
ATOM   1099  OG  SER A 768      65.122  24.249 131.571  1.00 50.35           O  
ATOM   1100  H   SER A 768      62.502  24.981 131.580  1.00  0.00           H  
ATOM   1101  HA  SER A 768      62.954  23.484 134.017  1.00  0.00           H  
ATOM   1102  HB2 SER A 768      63.708  22.763 131.728  1.00  0.00           H  
ATOM   1103  HB3 SER A 768      64.946  22.747 132.942  1.00  0.00           H  
ATOM   1104  HG  SER A 768      64.557  24.771 130.993  1.00  0.00           H  
ATOM   1105  N   VAL A 769      64.065  26.513 133.920  1.00 47.15           N  
ATOM   1106  CA  VAL A 769      64.700  27.589 134.678  1.00 51.78           C  
ATOM   1107  C   VAL A 769      63.789  28.049 135.833  1.00 52.52           C  
ATOM   1108  O   VAL A 769      62.589  28.244 135.638  1.00 51.85           O  
ATOM   1109  CB  VAL A 769      65.046  28.799 133.764  1.00 54.33           C  
ATOM   1110  CG1 VAL A 769      66.221  28.460 132.827  1.00 46.36           C  
ATOM   1111  CG2 VAL A 769      63.858  29.365 132.965  1.00 52.18           C  
ATOM   1112  H   VAL A 769      63.461  26.801 133.163  1.00  0.00           H  
ATOM   1113  HA  VAL A 769      65.635  27.216 135.100  1.00  0.00           H  
ATOM   1114  HB  VAL A 769      65.385  29.619 134.397  1.00  0.00           H  
ATOM   1115 HG11 VAL A 769      66.453  29.295 132.167  1.00  0.00           H  
ATOM   1116 HG12 VAL A 769      67.126  28.225 133.389  1.00  0.00           H  
ATOM   1117 HG13 VAL A 769      66.000  27.599 132.198  1.00  0.00           H  
ATOM   1118 HG21 VAL A 769      64.176  30.142 132.270  1.00  0.00           H  
ATOM   1119 HG22 VAL A 769      63.390  28.586 132.374  1.00  0.00           H  
ATOM   1120 HG23 VAL A 769      63.094  29.799 133.608  1.00  0.00           H  
ATOM   1121  N   ASP A 770      64.397  28.189 137.020  1.00 45.68           N  
ATOM   1122  CA  ASP A 770      63.742  28.565 138.269  1.00 51.22           C  
ATOM   1123  C   ASP A 770      64.667  29.563 138.978  1.00 49.60           C  
ATOM   1124  O   ASP A 770      65.605  29.159 139.667  1.00 48.00           O  
ATOM   1125  CB  ASP A 770      63.404  27.323 139.135  1.00 50.55           C  
ATOM   1126  CG  ASP A 770      62.652  27.623 140.442  1.00 57.04           C  
ATOM   1127  OD1 ASP A 770      62.049  28.715 140.544  1.00 58.18           O  
ATOM   1128  OD2 ASP A 770      62.648  26.716 141.302  1.00 66.81           O1-
ATOM   1129  H   ASP A 770      65.388  27.998 137.093  1.00  0.00           H  
ATOM   1130  HA  ASP A 770      62.807  29.083 138.040  1.00  0.00           H  
ATOM   1131  HB3 ASP A 770      64.330  26.803 139.386  1.00  0.00           H  
ATOM   1132  HB2 ASP A 770      62.792  26.634 138.550  1.00  0.00           H  
ATOM   1133  N   ASN A 771      64.384  30.854 138.764  1.00 49.32           N  
ATOM   1134  CA  ASN A 771      65.118  31.976 139.338  1.00 43.67           C  
ATOM   1135  C   ASN A 771      64.163  33.186 139.358  1.00 40.65           C  
ATOM   1136  O   ASN A 771      63.453  33.381 138.368  1.00 42.00           O  
ATOM   1137  CB  ASN A 771      66.380  32.233 138.481  1.00 41.39           C  
ATOM   1138  CG  ASN A 771      67.284  33.337 139.038  1.00 43.72           C  
ATOM   1139  OD1 ASN A 771      67.154  34.500 138.666  1.00 43.80           O  
ATOM   1140  ND2 ASN A 771      68.197  32.978 139.943  1.00 38.87           N  
ATOM   1141  H   ASN A 771      63.597  31.100 138.181  1.00  0.00           H  
ATOM   1142  HA  ASN A 771      65.428  31.682 140.338  1.00  0.00           H  
ATOM   1143  HB3 ASN A 771      66.114  32.472 137.451  1.00  0.00           H  
ATOM   1144  HB2 ASN A 771      66.968  31.318 138.437  1.00  0.00           H  
ATOM   1145 HD21 ASN A 771      68.818  33.671 140.336  1.00  0.00           H  
ATOM   1146 HD22 ASN A 771      68.287  32.013 140.226  1.00  0.00           H  
ATOM   1147  N   PRO A 772      64.163  33.990 140.452  1.00 40.96           N  
ATOM   1148  CA  PRO A 772      63.369  35.233 140.532  1.00 39.32           C  
ATOM   1149  C   PRO A 772      63.523  36.221 139.365  1.00 37.42           C  
ATOM   1150  O   PRO A 772      62.531  36.844 139.005  1.00 35.89           O  
ATOM   1151  CB  PRO A 772      63.809  35.879 141.855  1.00 40.06           C  
ATOM   1152  CG  PRO A 772      64.254  34.711 142.712  1.00 37.91           C  
ATOM   1153  CD  PRO A 772      64.894  33.767 141.703  1.00 38.85           C  
ATOM   1154  HA  PRO A 772      62.322  34.934 140.609  1.00  0.00           H  
ATOM   1155  HB3 PRO A 772      63.016  36.461 142.327  1.00  0.00           H  
ATOM   1156  HB2 PRO A 772      64.658  36.548 141.698  1.00  0.00           H  
ATOM   1157  HG3 PRO A 772      63.378  34.233 143.152  1.00  0.00           H  
ATOM   1158  HG2 PRO A 772      64.925  34.997 143.523  1.00  0.00           H  
ATOM   1159  HD3 PRO A 772      65.944  34.022 141.557  1.00  0.00           H  
ATOM   1160  HD2 PRO A 772      64.828  32.744 142.074  1.00  0.00           H  
ATOM   1161  N   HIS A 773      64.730  36.329 138.787  1.00 34.51           N  
ATOM   1162  CA  HIS A 773      65.072  37.295 137.736  1.00 39.97           C  
ATOM   1163  C   HIS A 773      65.052  36.684 136.327  1.00 42.04           C  
ATOM   1164  O   HIS A 773      65.695  37.219 135.424  1.00 40.96           O  
ATOM   1165  CB  HIS A 773      66.422  37.950 138.076  1.00 37.76           C  
ATOM   1166  CG  HIS A 773      66.489  38.436 139.500  1.00 39.41           C  
ATOM   1167  ND1 HIS A 773      65.619  39.388 140.000  1.00 41.59           N  
ATOM   1168  CD2 HIS A 773      67.268  38.043 140.565  1.00 38.04           C  
ATOM   1169  CE1 HIS A 773      65.875  39.503 141.304  1.00 38.66           C  
ATOM   1170  NE2 HIS A 773      66.871  38.727 141.716  1.00 39.60           N  
ATOM   1171  H   HIS A 773      65.495  35.752 139.112  1.00  0.00           H  
ATOM   1172  HA  HIS A 773      64.325  38.090 137.732  1.00  0.00           H  
ATOM   1173  HB2 HIS A 773      66.597  38.798 137.413  1.00  0.00           H  
ATOM   1174  HB3 HIS A 773      67.241  37.248 137.915  1.00  0.00           H  
ATOM   1175  HD1 HIS A 773      64.910  39.884 139.475  1.00  0.00           H  
ATOM   1176  HD2 HIS A 773      68.051  37.301 140.599  1.00  0.00           H  
ATOM   1177  HE1 HIS A 773      65.332  40.169 141.959  1.00  0.00           H  
ATOM   1178  N   VAL A 774      64.280  35.602 136.159  1.00 37.27           N  
ATOM   1179  CA  VAL A 774      64.011  34.949 134.887  1.00 42.94           C  
ATOM   1180  C   VAL A 774      62.503  34.639 134.829  1.00 43.70           C  
ATOM   1181  O   VAL A 774      61.953  34.104 135.794  1.00 43.32           O  
ATOM   1182  CB  VAL A 774      64.839  33.636 134.754  1.00 43.73           C  
ATOM   1183  CG1 VAL A 774      64.405  32.748 133.576  1.00 43.10           C  
ATOM   1184  CG2 VAL A 774      66.353  33.919 134.666  1.00 41.94           C  
ATOM   1185  H   VAL A 774      63.802  35.208 136.957  1.00  0.00           H  
ATOM   1186  HA  VAL A 774      64.258  35.615 134.058  1.00  0.00           H  
ATOM   1187  HB  VAL A 774      64.689  33.044 135.658  1.00  0.00           H  
ATOM   1188 HG11 VAL A 774      65.162  32.002 133.335  1.00  0.00           H  
ATOM   1189 HG12 VAL A 774      63.483  32.213 133.802  1.00  0.00           H  
ATOM   1190 HG13 VAL A 774      64.225  33.348 132.687  1.00  0.00           H  
ATOM   1191 HG21 VAL A 774      66.928  32.999 134.556  1.00  0.00           H  
ATOM   1192 HG22 VAL A 774      66.588  34.558 133.815  1.00  0.00           H  
ATOM   1193 HG23 VAL A 774      66.723  34.412 135.565  1.00  0.00           H  
ATOM   1194  N   CYS A 775      61.861  34.988 133.701  1.00 45.29           N  
ATOM   1195  CA  CYS A 775      60.449  34.711 133.421  1.00 45.41           C  
ATOM   1196  C   CYS A 775      60.209  33.204 133.248  1.00 48.75           C  
ATOM   1197  O   CYS A 775      60.994  32.530 132.578  1.00 49.03           O  
ATOM   1198  CB  CYS A 775      59.942  35.451 132.166  1.00 43.76           C  
ATOM   1199  SG  CYS A 775      59.669  37.206 132.523  1.00 54.08           S  
ATOM   1200  H   CYS A 775      62.377  35.437 132.953  1.00  0.00           H  
ATOM   1201  HA  CYS A 775      59.866  35.047 134.281  1.00  0.00           H  
ATOM   1202  HB3 CYS A 775      58.987  35.043 131.831  1.00  0.00           H  
ATOM   1203  HB2 CYS A 775      60.641  35.348 131.335  1.00  0.00           H  
ATOM   1204  HG  CYS A 775      60.962  37.532 132.605  1.00  0.00           H  
ATOM   1205  N   ARG A 776      59.103  32.729 133.838  0.84 50.15           N  
ATOM   1206  CA  ARG A 776      58.667  31.338 133.774  0.84 50.18           C  
ATOM   1207  C   ARG A 776      57.517  31.167 132.770  0.84 48.59           C  
ATOM   1208  O   ARG A 776      56.814  32.125 132.441  0.84 45.17           O  
ATOM   1209  CB  ARG A 776      58.247  30.870 135.188  0.84 51.79           C  
ATOM   1210  CG  ARG A 776      57.061  31.627 135.834  0.84 60.81           C  
ATOM   1211  CD  ARG A 776      56.333  30.810 136.910  0.84 69.03           C  
ATOM   1212  NE  ARG A 776      55.585  29.696 136.306  1.00  0.00           N  
ATOM   1213  CZ  ARG A 776      54.800  28.819 136.953  1.00  0.00           C  
ATOM   1214  NH1 ARG A 776      54.578  28.919 138.271  1.00  0.00           N  
ATOM   1215  NH2 ARG A 776      54.233  27.826 136.258  1.00  0.00           N1+
ATOM   1216  H   ARG A 776      58.495  33.358 134.340  1.00  0.00           H  
ATOM   1217  HA  ARG A 776      59.493  30.702 133.448  1.00  0.00           H  
ATOM   1218  HB2 ARG A 776      59.104  30.916 135.861  1.00  0.00           H  
ATOM   1219  HB3 ARG A 776      58.002  29.809 135.116  1.00  0.00           H  
ATOM   1220  HG3 ARG A 776      56.311  31.796 135.063  1.00  0.00           H  
ATOM   1221  HG2 ARG A 776      57.333  32.624 136.183  1.00  0.00           H  
ATOM   1222  HD2 ARG A 776      57.074  30.333 137.554  1.00  0.00           H  
ATOM   1223  HD3 ARG A 776      55.719  31.445 137.548  1.00  0.00           H  
ATOM   1224  HE  ARG A 776      55.729  29.552 135.315  1.00  0.00           H  
ATOM   1225 HH11 ARG A 776      53.992  28.249 138.748  1.00  0.00           H  
ATOM   1226 HH12 ARG A 776      55.012  29.662 138.799  1.00  0.00           H  
ATOM   1227 HH21 ARG A 776      53.644  27.145 136.713  1.00  0.00           H  
ATOM   1228 HH22 ARG A 776      54.423  27.736 135.267  1.00  0.00           H  
ATOM   1229  N   LEU A 777      57.324  29.907 132.363  1.00 48.20           N  
ATOM   1230  CA  LEU A 777      56.190  29.446 131.573  1.00 46.27           C  
ATOM   1231  C   LEU A 777      55.060  29.011 132.528  1.00 44.19           C  
ATOM   1232  O   LEU A 777      55.331  28.273 133.477  1.00 46.62           O  
ATOM   1233  CB  LEU A 777      56.694  28.264 130.718  1.00 46.38           C  
ATOM   1234  CG  LEU A 777      55.736  27.819 129.595  1.00 44.76           C  
ATOM   1235  CD1 LEU A 777      55.665  28.845 128.446  1.00 45.66           C  
ATOM   1236  CD2 LEU A 777      56.096  26.413 129.091  1.00 50.20           C  
ATOM   1237  H   LEU A 777      57.955  29.185 132.682  1.00  0.00           H  
ATOM   1238  HA  LEU A 777      55.839  30.249 130.922  1.00  0.00           H  
ATOM   1239  HB3 LEU A 777      56.904  27.424 131.383  1.00  0.00           H  
ATOM   1240  HB2 LEU A 777      57.656  28.512 130.264  1.00  0.00           H  
ATOM   1241  HG  LEU A 777      54.739  27.736 130.025  1.00  0.00           H  
ATOM   1242 HD11 LEU A 777      55.915  28.400 127.482  1.00  0.00           H  
ATOM   1243 HD12 LEU A 777      54.660  29.255 128.353  1.00  0.00           H  
ATOM   1244 HD13 LEU A 777      56.344  29.684 128.595  1.00  0.00           H  
ATOM   1245 HD21 LEU A 777      55.195  25.856 128.838  1.00  0.00           H  
ATOM   1246 HD22 LEU A 777      56.734  26.449 128.210  1.00  0.00           H  
ATOM   1247 HD23 LEU A 777      56.626  25.827 129.840  1.00  0.00           H  
ATOM   1248  N   LEU A 778      53.816  29.437 132.251  1.00 47.59           N  
ATOM   1249  CA  LEU A 778      52.615  28.912 132.913  1.00 48.93           C  
ATOM   1250  C   LEU A 778      52.175  27.593 132.261  1.00 56.08           C  
ATOM   1251  O   LEU A 778      51.896  26.637 132.982  1.00 60.47           O  
ATOM   1252  CB  LEU A 778      51.461  29.940 132.889  1.00 50.49           C  
ATOM   1253  CG  LEU A 778      51.682  31.189 133.771  1.00 55.24           C  
ATOM   1254  CD1 LEU A 778      50.543  32.205 133.574  1.00 56.24           C  
ATOM   1255  CD2 LEU A 778      51.857  30.849 135.264  1.00 50.31           C  
ATOM   1256  H   LEU A 778      53.654  30.036 131.450  1.00  0.00           H  
ATOM   1257  HA  LEU A 778      52.851  28.687 133.953  1.00  0.00           H  
ATOM   1258  HB3 LEU A 778      50.540  29.456 133.221  1.00  0.00           H  
ATOM   1259  HB2 LEU A 778      51.271  30.244 131.861  1.00  0.00           H  
ATOM   1260  HG  LEU A 778      52.598  31.673 133.429  1.00  0.00           H  
ATOM   1261 HD11 LEU A 778      50.867  33.208 133.842  1.00  0.00           H  
ATOM   1262 HD12 LEU A 778      50.201  32.236 132.541  1.00  0.00           H  
ATOM   1263 HD13 LEU A 778      49.681  31.973 134.197  1.00  0.00           H  
ATOM   1264 HD21 LEU A 778      51.276  31.512 135.906  1.00  0.00           H  
ATOM   1265 HD22 LEU A 778      51.545  29.831 135.495  1.00  0.00           H  
ATOM   1266 HD23 LEU A 778      52.901  30.950 135.563  1.00  0.00           H  
ATOM   1267  N   GLY A 779      52.157  27.561 130.921  1.00 49.36           N  
ATOM   1268  CA  GLY A 779      51.840  26.367 130.153  1.00 49.11           C  
ATOM   1269  C   GLY A 779      51.960  26.678 128.660  1.00 50.43           C  
ATOM   1270  O   GLY A 779      52.267  27.801 128.259  1.00 54.87           O  
ATOM   1271  H   GLY A 779      52.400  28.389 130.391  1.00  0.00           H  
ATOM   1272  HA3 GLY A 779      50.823  26.040 130.376  1.00  0.00           H  
ATOM   1273  HA2 GLY A 779      52.526  25.559 130.416  1.00  0.00           H  
ATOM   1274  N   ILE A 780      51.696  25.652 127.841  1.00 51.23           N  
ATOM   1275  CA  ILE A 780      51.609  25.741 126.384  1.00 52.40           C  
ATOM   1276  C   ILE A 780      50.174  25.423 125.924  1.00 53.55           C  
ATOM   1277  O   ILE A 780      49.423  24.784 126.656  1.00 59.96           O  
ATOM   1278  CB  ILE A 780      52.596  24.753 125.689  1.00 52.23           C  
ATOM   1279  CG1 ILE A 780      52.350  23.254 126.009  1.00 56.13           C  
ATOM   1280  CG2 ILE A 780      54.049  25.160 125.988  1.00 53.45           C  
ATOM   1281  CD1 ILE A 780      53.313  22.288 125.304  1.00 51.92           C  
ATOM   1282  H   ILE A 780      51.445  24.756 128.239  1.00  0.00           H  
ATOM   1283  HA  ILE A 780      51.840  26.755 126.064  1.00  0.00           H  
ATOM   1284  HB  ILE A 780      52.466  24.876 124.612  1.00  0.00           H  
ATOM   1285 HG13 ILE A 780      51.335  22.970 125.732  1.00  0.00           H  
ATOM   1286 HG12 ILE A 780      52.424  23.090 127.085  1.00  0.00           H  
ATOM   1287 HG21 ILE A 780      54.747  24.702 125.287  1.00  0.00           H  
ATOM   1288 HG22 ILE A 780      54.176  26.239 125.915  1.00  0.00           H  
ATOM   1289 HG23 ILE A 780      54.342  24.859 126.992  1.00  0.00           H  
ATOM   1290 HD11 ILE A 780      53.024  21.253 125.490  1.00  0.00           H  
ATOM   1291 HD12 ILE A 780      53.305  22.444 124.226  1.00  0.00           H  
ATOM   1292 HD13 ILE A 780      54.338  22.405 125.654  1.00  0.00           H  
ATOM   1293  N   CYS A 781      49.829  25.860 124.706  1.00 54.52           N  
ATOM   1294  CA  CYS A 781      48.601  25.489 124.005  1.00 58.57           C  
ATOM   1295  C   CYS A 781      49.012  25.066 122.591  1.00 63.39           C  
ATOM   1296  O   CYS A 781      49.724  25.814 121.922  1.00 60.72           O  
ATOM   1297  CB  CYS A 781      47.555  26.622 124.020  1.00 62.84           C  
ATOM   1298  SG  CYS A 781      46.051  26.205 123.084  1.00 66.13           S  
ATOM   1299  H   CYS A 781      50.491  26.408 124.172  1.00  0.00           H  
ATOM   1300  HA  CYS A 781      48.153  24.619 124.491  1.00  0.00           H  
ATOM   1301  HB3 CYS A 781      47.973  27.537 123.604  1.00  0.00           H  
ATOM   1302  HB2 CYS A 781      47.267  26.846 125.045  1.00  0.00           H  
ATOM   1303  HG  CYS A 781      45.611  25.277 123.942  1.00  0.00           H  
ATOM   1304  N   LEU A 782      48.579  23.862 122.190  1.00 59.30           N  
ATOM   1305  CA  LEU A 782      49.006  23.190 120.960  1.00 63.80           C  
ATOM   1306  C   LEU A 782      47.849  22.941 119.976  1.00 69.48           C  
ATOM   1307  O   LEU A 782      48.079  22.248 118.986  1.00 73.69           O  
ATOM   1308  CB  LEU A 782      49.672  21.844 121.346  1.00 54.77           C  
ATOM   1309  CG  LEU A 782      50.993  21.965 122.133  1.00 55.64           C  
ATOM   1310  CD1 LEU A 782      51.468  20.576 122.612  1.00 55.48           C  
ATOM   1311  CD2 LEU A 782      52.075  22.716 121.327  1.00 56.46           C  
ATOM   1312  H   LEU A 782      47.988  23.319 122.802  1.00  0.00           H  
ATOM   1313  HA  LEU A 782      49.723  23.806 120.416  1.00  0.00           H  
ATOM   1314  HB3 LEU A 782      49.880  21.254 120.451  1.00  0.00           H  
ATOM   1315  HB2 LEU A 782      48.959  21.256 121.927  1.00  0.00           H  
ATOM   1316  HG  LEU A 782      50.798  22.549 123.034  1.00  0.00           H  
ATOM   1317 HD11 LEU A 782      51.466  20.525 123.701  1.00  0.00           H  
ATOM   1318 HD12 LEU A 782      50.819  19.775 122.257  1.00  0.00           H  
ATOM   1319 HD13 LEU A 782      52.477  20.331 122.281  1.00  0.00           H  
ATOM   1320 HD21 LEU A 782      53.050  22.231 121.363  1.00  0.00           H  
ATOM   1321 HD22 LEU A 782      51.809  22.808 120.274  1.00  0.00           H  
ATOM   1322 HD23 LEU A 782      52.208  23.726 121.716  1.00  0.00           H  
ATOM   1323  N   THR A 783      46.639  23.465 120.255  1.00 71.75           N  
ATOM   1324  CA  THR A 783      45.398  23.125 119.545  1.00 76.25           C  
ATOM   1325  C   THR A 783      45.430  23.309 118.010  1.00 84.23           C  
ATOM   1326  O   THR A 783      44.893  22.455 117.306  1.00 94.35           O  
ATOM   1327  CB  THR A 783      44.178  23.902 120.112  1.00 83.57           C  
ATOM   1328  OG1 THR A 783      44.057  23.629 121.496  1.00 84.65           O  
ATOM   1329  CG2 THR A 783      42.832  23.549 119.453  1.00 90.72           C  
ATOM   1330  H   THR A 783      46.527  24.040 121.078  1.00  0.00           H  
ATOM   1331  HA  THR A 783      45.231  22.062 119.729  1.00  0.00           H  
ATOM   1332  HB  THR A 783      44.345  24.976 120.015  1.00  0.00           H  
ATOM   1333  HG1 THR A 783      43.756  22.723 121.601  1.00  0.00           H  
ATOM   1334 HG21 THR A 783      41.996  23.893 120.058  1.00  0.00           H  
ATOM   1335 HG22 THR A 783      42.728  24.001 118.466  1.00  0.00           H  
ATOM   1336 HG23 THR A 783      42.716  22.470 119.343  1.00  0.00           H  
ATOM   1337  N   SER A 784      46.093  24.372 117.527  1.00 77.18           N  
ATOM   1338  CA  SER A 784      46.269  24.650 116.099  1.00 84.84           C  
ATOM   1339  C   SER A 784      47.718  25.059 115.794  1.00 81.16           C  
ATOM   1340  O   SER A 784      48.326  24.505 114.880  1.00 76.76           O  
ATOM   1341  CB  SER A 784      45.218  25.685 115.641  1.00 87.54           C  
ATOM   1342  OG  SER A 784      45.403  26.958 116.234  1.00 93.19           O  
ATOM   1343  H   SER A 784      46.522  25.024 118.166  1.00  0.00           H  
ATOM   1344  HA  SER A 784      46.093  23.736 115.528  1.00  0.00           H  
ATOM   1345  HB2 SER A 784      44.212  25.332 115.871  1.00  0.00           H  
ATOM   1346  HB3 SER A 784      45.264  25.806 114.558  1.00  0.00           H  
ATOM   1347  HG  SER A 784      44.683  27.531 115.960  1.00  0.00           H  
ATOM   1348  N   THR A 785      48.240  25.996 116.593  1.00 80.42           N  
ATOM   1349  CA  THR A 785      49.595  26.526 116.530  1.00 78.26           C  
ATOM   1350  C   THR A 785      50.180  26.536 117.953  1.00 70.32           C  
ATOM   1351  O   THR A 785      49.421  26.573 118.925  1.00 72.64           O  
ATOM   1352  CB  THR A 785      49.589  27.960 115.924  1.00 80.16           C  
ATOM   1353  OG1 THR A 785      50.879  28.544 115.921  1.00 83.50           O  
ATOM   1354  CG2 THR A 785      48.653  28.954 116.633  1.00 70.20           C  
ATOM   1355  H   THR A 785      47.661  26.397 117.316  1.00  0.00           H  
ATOM   1356  HA  THR A 785      50.223  25.880 115.913  1.00  0.00           H  
ATOM   1357  HB  THR A 785      49.278  27.882 114.882  1.00  0.00           H  
ATOM   1358  HG1 THR A 785      50.804  29.457 115.632  1.00  0.00           H  
ATOM   1359 HG21 THR A 785      48.656  29.905 116.103  1.00  0.00           H  
ATOM   1360 HG22 THR A 785      47.622  28.604 116.644  1.00  0.00           H  
ATOM   1361 HG23 THR A 785      48.952  29.139 117.665  1.00  0.00           H  
ATOM   1362  N   VAL A 786      51.518  26.480 118.046  1.00 62.01           N  
ATOM   1363  CA  VAL A 786      52.248  26.522 119.310  1.00 60.01           C  
ATOM   1364  C   VAL A 786      52.146  27.928 119.926  1.00 60.80           C  
ATOM   1365  O   VAL A 786      52.555  28.901 119.292  1.00 59.80           O  
ATOM   1366  CB  VAL A 786      53.754  26.179 119.126  1.00 59.87           C  
ATOM   1367  CG1 VAL A 786      54.554  26.240 120.444  1.00 55.98           C  
ATOM   1368  CG2 VAL A 786      53.951  24.798 118.476  1.00 52.92           C  
ATOM   1369  H   VAL A 786      52.077  26.473 117.205  1.00  0.00           H  
ATOM   1370  HA  VAL A 786      51.804  25.791 119.989  1.00  0.00           H  
ATOM   1371  HB  VAL A 786      54.197  26.907 118.445  1.00  0.00           H  
ATOM   1372 HG11 VAL A 786      55.590  25.938 120.287  1.00  0.00           H  
ATOM   1373 HG12 VAL A 786      54.585  27.243 120.869  1.00  0.00           H  
ATOM   1374 HG13 VAL A 786      54.123  25.579 121.196  1.00  0.00           H  
ATOM   1375 HG21 VAL A 786      55.010  24.570 118.355  1.00  0.00           H  
ATOM   1376 HG22 VAL A 786      53.513  24.008 119.084  1.00  0.00           H  
ATOM   1377 HG23 VAL A 786      53.499  24.747 117.485  1.00  0.00           H  
ATOM   1378  N   GLN A 787      51.604  27.991 121.149  1.00 55.93           N  
ATOM   1379  CA  GLN A 787      51.474  29.218 121.924  1.00 54.84           C  
ATOM   1380  C   GLN A 787      52.084  28.970 123.300  1.00 50.99           C  
ATOM   1381  O   GLN A 787      51.781  27.948 123.914  1.00 51.51           O  
ATOM   1382  CB  GLN A 787      49.995  29.622 122.061  1.00 52.38           C  
ATOM   1383  CG  GLN A 787      49.240  29.669 120.722  1.00 56.76           C  
ATOM   1384  CD  GLN A 787      47.962  30.488 120.825  1.00 62.20           C  
ATOM   1385  OE1 GLN A 787      47.939  31.643 120.412  1.00 70.75           O  
ATOM   1386  NE2 GLN A 787      46.902  29.900 121.380  1.00 68.08           N  
ATOM   1387  H   GLN A 787      51.260  27.148 121.589  1.00  0.00           H  
ATOM   1388  HA  GLN A 787      52.011  30.033 121.443  1.00  0.00           H  
ATOM   1389  HB2 GLN A 787      49.962  30.604 122.536  1.00  0.00           H  
ATOM   1390  HB3 GLN A 787      49.475  28.944 122.737  1.00  0.00           H  
ATOM   1391  HG3 GLN A 787      49.000  28.663 120.380  1.00  0.00           H  
ATOM   1392  HG2 GLN A 787      49.866  30.121 119.953  1.00  0.00           H  
ATOM   1393 HE21 GLN A 787      46.028  30.396 121.465  1.00  0.00           H  
ATOM   1394 HE22 GLN A 787      46.958  28.940 121.690  1.00  0.00           H  
ATOM   1395  N   LEU A 788      52.912  29.917 123.759  1.00 54.33           N  
ATOM   1396  CA  LEU A 788      53.546  29.885 125.073  1.00 47.31           C  
ATOM   1397  C   LEU A 788      52.833  30.913 125.953  1.00 47.61           C  
ATOM   1398  O   LEU A 788      52.884  32.104 125.650  1.00 52.01           O  
ATOM   1399  CB  LEU A 788      55.046  30.226 124.946  1.00 45.56           C  
ATOM   1400  CG  LEU A 788      55.839  29.414 123.900  1.00 54.03           C  
ATOM   1401  CD1 LEU A 788      57.332  29.778 123.952  1.00 61.75           C  
ATOM   1402  CD2 LEU A 788      55.644  27.897 124.020  1.00 55.01           C  
ATOM   1403  H   LEU A 788      53.119  30.723 123.183  1.00  0.00           H  
ATOM   1404  HA  LEU A 788      53.455  28.897 125.531  1.00  0.00           H  
ATOM   1405  HB2 LEU A 788      55.510  30.098 125.923  1.00  0.00           H  
ATOM   1406  HB3 LEU A 788      55.169  31.280 124.703  1.00  0.00           H  
ATOM   1407  HG  LEU A 788      55.476  29.703 122.913  1.00  0.00           H  
ATOM   1408 HD11 LEU A 788      57.661  30.126 122.974  1.00  0.00           H  
ATOM   1409 HD12 LEU A 788      57.546  30.573 124.667  1.00  0.00           H  
ATOM   1410 HD13 LEU A 788      57.954  28.924 124.222  1.00  0.00           H  
ATOM   1411 HD21 LEU A 788      56.344  27.364 123.376  1.00  0.00           H  
ATOM   1412 HD22 LEU A 788      55.807  27.567 125.045  1.00  0.00           H  
ATOM   1413 HD23 LEU A 788      54.645  27.588 123.716  1.00  0.00           H  
ATOM   1414  N   ILE A 789      52.171  30.438 127.014  1.00 43.68           N  
ATOM   1415  CA  ILE A 789      51.441  31.278 127.955  1.00 48.98           C  
ATOM   1416  C   ILE A 789      52.347  31.544 129.172  1.00 48.17           C  
ATOM   1417  O   ILE A 789      52.807  30.597 129.807  1.00 42.17           O  
ATOM   1418  CB  ILE A 789      50.099  30.616 128.400  1.00 49.58           C  
ATOM   1419  CG1 ILE A 789      49.125  30.457 127.203  1.00 53.42           C  
ATOM   1420  CG2 ILE A 789      49.370  31.412 129.502  1.00 48.99           C  
ATOM   1421  CD1 ILE A 789      49.394  29.253 126.288  1.00 50.32           C  
ATOM   1422  H   ILE A 789      52.185  29.447 127.221  1.00  0.00           H  
ATOM   1423  HA  ILE A 789      51.189  32.229 127.487  1.00  0.00           H  
ATOM   1424  HB  ILE A 789      50.313  29.629 128.811  1.00  0.00           H  
ATOM   1425 HG12 ILE A 789      49.137  31.368 126.605  1.00  0.00           H  
ATOM   1426 HG13 ILE A 789      48.101  30.369 127.565  1.00  0.00           H  
ATOM   1427 HG21 ILE A 789      48.444  30.920 129.801  1.00  0.00           H  
ATOM   1428 HG22 ILE A 789      49.964  31.524 130.405  1.00  0.00           H  
ATOM   1429 HG23 ILE A 789      49.113  32.407 129.144  1.00  0.00           H  
ATOM   1430 HD11 ILE A 789      48.458  28.795 125.967  1.00  0.00           H  
ATOM   1431 HD12 ILE A 789      49.933  29.557 125.391  1.00  0.00           H  
ATOM   1432 HD13 ILE A 789      49.979  28.481 126.786  1.00  0.00           H  
ATOM   1433  N   MET A 790      52.581  32.833 129.456  1.00 50.15           N  
ATOM   1434  CA  MET A 790      53.306  33.346 130.620  1.00 48.83           C  
ATOM   1435  C   MET A 790      52.395  34.308 131.397  1.00 46.25           C  
ATOM   1436  O   MET A 790      51.351  34.711 130.885  1.00 44.78           O  
ATOM   1437  CB  MET A 790      54.586  34.101 130.183  1.00 46.03           C  
ATOM   1438  CG  MET A 790      55.480  33.398 129.148  1.00 52.05           C  
ATOM   1439  SD  MET A 790      55.284  34.019 127.453  1.00 74.48           S  
ATOM   1440  CE  MET A 790      56.620  33.117 126.629  1.00 62.87           C  
ATOM   1441  H   MET A 790      52.180  33.544 128.854  1.00  0.00           H  
ATOM   1442  HA  MET A 790      53.587  32.525 131.282  1.00  0.00           H  
ATOM   1443  HB2 MET A 790      55.189  34.315 131.067  1.00  0.00           H  
ATOM   1444  HB3 MET A 790      54.309  35.080 129.786  1.00  0.00           H  
ATOM   1445  HG3 MET A 790      55.330  32.318 129.164  1.00  0.00           H  
ATOM   1446  HG2 MET A 790      56.520  33.560 129.427  1.00  0.00           H  
ATOM   1447  HE1 MET A 790      56.545  33.237 125.549  1.00  0.00           H  
ATOM   1448  HE2 MET A 790      57.589  33.501 126.948  1.00  0.00           H  
ATOM   1449  HE3 MET A 790      56.570  32.055 126.867  1.00  0.00           H  
ATOM   1450  N   GLN A 791      52.826  34.703 132.606  1.00 47.54           N  
ATOM   1451  CA  GLN A 791      52.195  35.773 133.384  1.00 49.70           C  
ATOM   1452  C   GLN A 791      52.454  37.128 132.702  1.00 48.96           C  
ATOM   1453  O   GLN A 791      53.601  37.409 132.350  1.00 45.51           O  
ATOM   1454  CB  GLN A 791      52.778  35.764 134.817  1.00 49.19           C  
ATOM   1455  CG  GLN A 791      52.067  36.724 135.801  1.00 56.61           C  
ATOM   1456  CD  GLN A 791      53.028  37.387 136.793  1.00 62.80           C  
ATOM   1457  OE1 GLN A 791      53.728  36.711 137.544  1.00  0.00           O  
ATOM   1458  NE2 GLN A 791      53.057  38.721 136.808  1.00  0.00           N  
ATOM   1459  H   GLN A 791      53.695  34.340 132.970  1.00  0.00           H  
ATOM   1460  HA  GLN A 791      51.119  35.589 133.435  1.00  0.00           H  
ATOM   1461  HB3 GLN A 791      53.842  36.003 134.758  1.00  0.00           H  
ATOM   1462  HB2 GLN A 791      52.735  34.754 135.228  1.00  0.00           H  
ATOM   1463  HG3 GLN A 791      51.304  36.178 136.358  1.00  0.00           H  
ATOM   1464  HG2 GLN A 791      51.525  37.506 135.271  1.00  0.00           H  
ATOM   1465 HE21 GLN A 791      53.670  39.213 137.439  1.00  0.00           H  
ATOM   1466 HE22 GLN A 791      52.494  39.249 136.152  1.00  0.00           H  
ATOM   1467  N   LEU A 792      51.402  37.954 132.574  1.00 47.28           N  
ATOM   1468  CA  LEU A 792      51.517  39.342 132.123  1.00 51.97           C  
ATOM   1469  C   LEU A 792      52.234  40.189 133.188  1.00 52.32           C  
ATOM   1470  O   LEU A 792      51.955  40.030 134.376  1.00 52.56           O  
ATOM   1471  CB  LEU A 792      50.110  39.909 131.826  1.00 51.24           C  
ATOM   1472  CG  LEU A 792      50.083  41.249 131.056  1.00 53.70           C  
ATOM   1473  CD1 LEU A 792      50.532  41.081 129.591  1.00 48.90           C  
ATOM   1474  CD2 LEU A 792      48.693  41.893 131.126  1.00 57.17           C  
ATOM   1475  H   LEU A 792      50.488  37.664 132.896  1.00  0.00           H  
ATOM   1476  HA  LEU A 792      52.100  39.340 131.202  1.00  0.00           H  
ATOM   1477  HB3 LEU A 792      49.573  40.022 132.770  1.00  0.00           H  
ATOM   1478  HB2 LEU A 792      49.540  39.186 131.250  1.00  0.00           H  
ATOM   1479  HG  LEU A 792      50.767  41.950 131.535  1.00  0.00           H  
ATOM   1480 HD11 LEU A 792      49.752  41.367 128.885  1.00  0.00           H  
ATOM   1481 HD12 LEU A 792      51.397  41.705 129.381  1.00  0.00           H  
ATOM   1482 HD13 LEU A 792      50.805  40.053 129.356  1.00  0.00           H  
ATOM   1483 HD21 LEU A 792      48.617  42.741 130.445  1.00  0.00           H  
ATOM   1484 HD22 LEU A 792      47.911  41.181 130.862  1.00  0.00           H  
ATOM   1485 HD23 LEU A 792      48.486  42.265 132.130  1.00  0.00           H  
ATOM   1486  N   MET A 793      53.120  41.078 132.726  1.00 50.54           N  
ATOM   1487  CA  MET A 793      53.835  42.067 133.525  1.00 50.27           C  
ATOM   1488  C   MET A 793      53.249  43.444 133.156  1.00 49.41           C  
ATOM   1489  O   MET A 793      53.632  43.972 132.113  1.00 50.51           O  
ATOM   1490  CB  MET A 793      55.346  41.962 133.200  1.00 49.60           C  
ATOM   1491  CG  MET A 793      55.962  40.591 133.531  1.00 48.07           C  
ATOM   1492  SD  MET A 793      55.871  40.105 135.275  1.00 53.87           S  
ATOM   1493  CE  MET A 793      56.321  38.359 135.121  1.00 52.16           C  
ATOM   1494  H   MET A 793      53.319  41.097 131.733  1.00  0.00           H  
ATOM   1495  HA  MET A 793      53.725  41.878 134.592  1.00  0.00           H  
ATOM   1496  HB3 MET A 793      55.889  42.731 133.747  1.00  0.00           H  
ATOM   1497  HB2 MET A 793      55.524  42.171 132.144  1.00  0.00           H  
ATOM   1498  HG3 MET A 793      57.014  40.584 133.251  1.00  0.00           H  
ATOM   1499  HG2 MET A 793      55.487  39.816 132.929  1.00  0.00           H  
ATOM   1500  HE1 MET A 793      56.353  37.888 136.103  1.00  0.00           H  
ATOM   1501  HE2 MET A 793      55.588  37.833 134.509  1.00  0.00           H  
ATOM   1502  HE3 MET A 793      57.300  38.258 134.652  1.00  0.00           H  
ATOM   1503  N   PRO A 794      52.292  43.984 133.953  1.00 51.08           N  
ATOM   1504  CA  PRO A 794      51.554  45.215 133.592  1.00 53.48           C  
ATOM   1505  C   PRO A 794      52.390  46.494 133.392  1.00 51.22           C  
ATOM   1506  O   PRO A 794      51.999  47.318 132.565  1.00 54.88           O  
ATOM   1507  CB  PRO A 794      50.520  45.389 134.717  1.00 52.72           C  
ATOM   1508  CG  PRO A 794      50.336  43.994 135.280  1.00 55.73           C  
ATOM   1509  CD  PRO A 794      51.736  43.409 135.179  1.00 53.95           C  
ATOM   1510  HA  PRO A 794      51.024  44.998 132.662  1.00  0.00           H  
ATOM   1511  HB3 PRO A 794      49.583  45.820 134.365  1.00  0.00           H  
ATOM   1512  HB2 PRO A 794      50.909  46.042 135.501  1.00  0.00           H  
ATOM   1513  HG3 PRO A 794      49.658  43.428 134.639  1.00  0.00           H  
ATOM   1514  HG2 PRO A 794      49.933  43.982 136.292  1.00  0.00           H  
ATOM   1515  HD2 PRO A 794      52.352  43.726 136.022  1.00  0.00           H  
ATOM   1516  HD3 PRO A 794      51.676  42.326 135.194  1.00  0.00           H  
ATOM   1517  N   PHE A 795      53.524  46.627 134.107  0.97 45.22           N  
ATOM   1518  CA  PHE A 795      54.482  47.728 133.923  0.97 48.23           C  
ATOM   1519  C   PHE A 795      55.285  47.636 132.608  0.97 46.89           C  
ATOM   1520  O   PHE A 795      55.875  48.635 132.198  0.97 44.99           O  
ATOM   1521  CB  PHE A 795      55.447  47.803 135.120  0.97 44.83           C  
ATOM   1522  CG  PHE A 795      54.817  48.104 136.464  0.97 47.28           C  
ATOM   1523  CD1 PHE A 795      54.306  49.389 136.741  0.97 53.51           C  
ATOM   1524  CD2 PHE A 795      54.662  47.080 137.422  0.97 45.32           C  
ATOM   1525  CE1 PHE A 795      53.702  49.644 137.965  0.97 56.62           C  
ATOM   1526  CE2 PHE A 795      54.061  47.357 138.642  0.97 49.58           C  
ATOM   1527  CZ  PHE A 795      53.587  48.634 138.913  0.97 52.55           C  
ATOM   1528  H   PHE A 795      53.781  45.920 134.782  1.00  0.00           H  
ATOM   1529  HA  PHE A 795      53.921  48.663 133.883  1.00  0.00           H  
ATOM   1530  HB3 PHE A 795      56.204  48.568 134.938  1.00  0.00           H  
ATOM   1531  HB2 PHE A 795      55.990  46.868 135.203  1.00  0.00           H  
ATOM   1532  HD1 PHE A 795      54.390  50.177 136.007  1.00  0.00           H  
ATOM   1533  HD2 PHE A 795      55.019  46.084 137.209  1.00  0.00           H  
ATOM   1534  HE1 PHE A 795      53.320  50.631 138.180  1.00  0.00           H  
ATOM   1535  HE2 PHE A 795      53.958  46.574 139.379  1.00  0.00           H  
ATOM   1536  HZ  PHE A 795      53.117  48.842 139.863  1.00  0.00           H  
ATOM   1537  N   GLY A 796      55.271  46.456 131.969  1.00 44.67           N  
ATOM   1538  CA  GLY A 796      55.848  46.197 130.658  1.00 41.90           C  
ATOM   1539  C   GLY A 796      57.366  46.035 130.705  1.00 43.64           C  
ATOM   1540  O   GLY A 796      57.944  45.792 131.764  1.00 43.20           O  
ATOM   1541  H   GLY A 796      54.755  45.692 132.383  1.00  0.00           H  
ATOM   1542  HA2 GLY A 796      55.555  46.968 129.945  1.00  0.00           H  
ATOM   1543  HA3 GLY A 796      55.436  45.252 130.327  1.00  0.00           H  
ATOM   1544  N   CYS A 797      57.999  46.190 129.538  1.00 42.42           N  
ATOM   1545  CA  CYS A 797      59.433  46.038 129.255  1.00 41.85           C  
ATOM   1546  C   CYS A 797      60.237  47.233 129.842  1.00 42.04           C  
ATOM   1547  O   CYS A 797      59.759  48.367 129.734  1.00 42.72           O  
ATOM   1548  CB  CYS A 797      59.662  45.819 127.718  1.00  0.00           C  
ATOM   1549  SG  CYS A 797      58.428  44.632 127.023  1.00  0.00           S  
ATOM   1550  H   CYS A 797      57.442  46.407 128.726  1.00  0.00           H  
ATOM   1551  HA  CYS A 797      59.763  45.136 129.761  1.00  0.00           H  
ATOM   1552  HB2 CYS A 797      59.579  46.761 127.176  1.00  0.00           H  
ATOM   1553  HB3 CYS A 797      60.668  45.437 127.553  1.00  0.00           H  
ATOM   1554  N   LEU A 798      61.445  46.999 130.408  1.00 38.95           N  
ATOM   1555  CA  LEU A 798      62.325  48.010 130.992  1.00 44.70           C  
ATOM   1556  C   LEU A 798      62.633  49.168 130.030  1.00 41.85           C  
ATOM   1557  O   LEU A 798      62.716  50.296 130.506  1.00 44.41           O  
ATOM   1558  CB  LEU A 798      63.638  47.375 131.520  1.00 38.60           C  
ATOM   1559  CG  LEU A 798      63.787  47.377 133.060  1.00 44.00           C  
ATOM   1560  CD1 LEU A 798      65.154  46.796 133.482  1.00 39.97           C  
ATOM   1561  CD2 LEU A 798      63.548  48.765 133.694  1.00 40.12           C  
ATOM   1562  H   LEU A 798      61.838  46.070 130.306  1.00  0.00           H  
ATOM   1563  HA  LEU A 798      61.765  48.428 131.828  1.00  0.00           H  
ATOM   1564  HB3 LEU A 798      64.501  47.893 131.098  1.00  0.00           H  
ATOM   1565  HB2 LEU A 798      63.729  46.353 131.154  1.00  0.00           H  
ATOM   1566  HG  LEU A 798      63.022  46.705 133.451  1.00  0.00           H  
ATOM   1567 HD11 LEU A 798      65.027  45.984 134.193  1.00  0.00           H  
ATOM   1568 HD12 LEU A 798      65.706  46.393 132.632  1.00  0.00           H  
ATOM   1569 HD13 LEU A 798      65.801  47.532 133.958  1.00  0.00           H  
ATOM   1570 HD21 LEU A 798      64.271  48.995 134.471  1.00  0.00           H  
ATOM   1571 HD22 LEU A 798      63.609  49.564 132.958  1.00  0.00           H  
ATOM   1572 HD23 LEU A 798      62.564  48.824 134.158  1.00  0.00           H  
ATOM   1573  N   LEU A 799      62.768  48.885 128.719  1.00 40.43           N  
ATOM   1574  CA  LEU A 799      63.023  49.881 127.674  1.00 43.45           C  
ATOM   1575  C   LEU A 799      61.933  50.963 127.610  1.00 44.63           C  
ATOM   1576  O   LEU A 799      62.263  52.141 127.718  1.00 48.95           O  
ATOM   1577  CB  LEU A 799      63.220  49.186 126.308  1.00 41.23           C  
ATOM   1578  CG  LEU A 799      63.548  50.120 125.118  1.00 45.81           C  
ATOM   1579  CD1 LEU A 799      64.826  50.953 125.341  1.00 41.61           C  
ATOM   1580  CD2 LEU A 799      63.616  49.325 123.804  1.00 41.12           C  
ATOM   1581  H   LEU A 799      62.700  47.924 128.414  1.00  0.00           H  
ATOM   1582  HA  LEU A 799      63.958  50.373 127.943  1.00  0.00           H  
ATOM   1583  HB3 LEU A 799      62.328  48.604 126.074  1.00  0.00           H  
ATOM   1584  HB2 LEU A 799      64.029  48.467 126.393  1.00  0.00           H  
ATOM   1585  HG  LEU A 799      62.717  50.815 124.999  1.00  0.00           H  
ATOM   1586 HD11 LEU A 799      65.473  50.961 124.464  1.00  0.00           H  
ATOM   1587 HD12 LEU A 799      64.565  51.988 125.558  1.00  0.00           H  
ATOM   1588 HD13 LEU A 799      65.425  50.583 126.173  1.00  0.00           H  
ATOM   1589 HD21 LEU A 799      63.317  49.944 122.958  1.00  0.00           H  
ATOM   1590 HD22 LEU A 799      64.621  48.953 123.607  1.00  0.00           H  
ATOM   1591 HD23 LEU A 799      62.945  48.468 123.823  1.00  0.00           H  
ATOM   1592  N   ASP A 800      60.664  50.540 127.481  1.00 40.61           N  
ATOM   1593  CA  ASP A 800      59.499  51.432 127.513  1.00 41.19           C  
ATOM   1594  C   ASP A 800      59.303  52.104 128.881  1.00 47.54           C  
ATOM   1595  O   ASP A 800      58.889  53.261 128.903  1.00 47.92           O  
ATOM   1596  CB  ASP A 800      58.174  50.773 127.049  1.00 44.40           C  
ATOM   1597  CG  ASP A 800      58.186  50.142 125.650  1.00 50.12           C  
ATOM   1598  OD1 ASP A 800      57.201  49.426 125.356  1.00 56.97           O  
ATOM   1599  OD2 ASP A 800      59.138  50.405 124.881  1.00 51.24           O1-
ATOM   1600  H   ASP A 800      60.468  49.554 127.391  1.00  0.00           H  
ATOM   1601  HA  ASP A 800      59.711  52.238 126.807  1.00  0.00           H  
ATOM   1602  HB3 ASP A 800      57.376  51.516 127.068  1.00  0.00           H  
ATOM   1603  HB2 ASP A 800      57.914  49.988 127.762  1.00  0.00           H  
ATOM   1604  N   TYR A 801      59.630  51.398 129.980  1.00 46.23           N  
ATOM   1605  CA  TYR A 801      59.524  51.909 131.348  1.00 44.15           C  
ATOM   1606  C   TYR A 801      60.477  53.086 131.626  1.00 41.94           C  
ATOM   1607  O   TYR A 801      60.024  54.086 132.181  1.00 42.46           O  
ATOM   1608  CB  TYR A 801      59.713  50.767 132.368  1.00 42.21           C  
ATOM   1609  CG  TYR A 801      59.395  51.148 133.803  1.00 41.85           C  
ATOM   1610  CD1 TYR A 801      58.090  50.958 134.302  1.00 38.83           C  
ATOM   1611  CD2 TYR A 801      60.385  51.716 134.634  1.00 42.55           C  
ATOM   1612  CE1 TYR A 801      57.771  51.342 135.618  1.00 42.12           C  
ATOM   1613  CE2 TYR A 801      60.061  52.115 135.944  1.00 47.27           C  
ATOM   1614  CZ  TYR A 801      58.756  51.928 136.437  1.00 47.37           C  
ATOM   1615  OH  TYR A 801      58.447  52.320 137.706  1.00 49.37           O  
ATOM   1616  H   TYR A 801      59.952  50.444 129.882  1.00  0.00           H  
ATOM   1617  HA  TYR A 801      58.504  52.282 131.467  1.00  0.00           H  
ATOM   1618  HB3 TYR A 801      60.731  50.383 132.326  1.00  0.00           H  
ATOM   1619  HB2 TYR A 801      59.065  49.930 132.103  1.00  0.00           H  
ATOM   1620  HD1 TYR A 801      57.324  50.526 133.673  1.00  0.00           H  
ATOM   1621  HD2 TYR A 801      61.388  51.866 134.262  1.00  0.00           H  
ATOM   1622  HE1 TYR A 801      56.768  51.197 135.990  1.00  0.00           H  
ATOM   1623  HE2 TYR A 801      60.812  52.571 136.572  1.00  0.00           H  
ATOM   1624  HH  TYR A 801      57.523  52.182 137.929  1.00  0.00           H  
ATOM   1625  N   VAL A 802      61.760  52.964 131.230  1.00 37.56           N  
ATOM   1626  CA  VAL A 802      62.753  54.028 131.406  1.00 47.45           C  
ATOM   1627  C   VAL A 802      62.526  55.246 130.490  1.00 50.70           C  
ATOM   1628  O   VAL A 802      62.919  56.340 130.885  1.00 49.12           O  
ATOM   1629  CB  VAL A 802      64.229  53.562 131.250  1.00 43.71           C  
ATOM   1630  CG1 VAL A 802      64.642  52.564 132.339  1.00 34.41           C  
ATOM   1631  CG2 VAL A 802      64.625  53.044 129.856  1.00 36.52           C  
ATOM   1632  H   VAL A 802      62.080  52.109 130.793  1.00  0.00           H  
ATOM   1633  HA  VAL A 802      62.641  54.394 132.425  1.00  0.00           H  
ATOM   1634  HB  VAL A 802      64.846  54.443 131.430  1.00  0.00           H  
ATOM   1635 HG11 VAL A 802      65.709  52.351 132.285  1.00  0.00           H  
ATOM   1636 HG12 VAL A 802      64.441  52.957 133.333  1.00  0.00           H  
ATOM   1637 HG13 VAL A 802      64.105  51.624 132.243  1.00  0.00           H  
ATOM   1638 HG21 VAL A 802      65.702  52.878 129.795  1.00  0.00           H  
ATOM   1639 HG22 VAL A 802      64.145  52.099 129.626  1.00  0.00           H  
ATOM   1640 HG23 VAL A 802      64.358  53.737 129.062  1.00  0.00           H  
ATOM   1641  N   ARG A 803      61.863  55.060 129.333  1.00 50.79           N  
ATOM   1642  CA  ARG A 803      61.427  56.151 128.454  1.00 46.94           C  
ATOM   1643  C   ARG A 803      60.237  56.927 129.047  1.00 46.80           C  
ATOM   1644  O   ARG A 803      60.259  58.157 129.013  1.00 56.69           O  
ATOM   1645  CB  ARG A 803      61.069  55.605 127.057  1.00 44.45           C  
ATOM   1646  CG  ARG A 803      62.280  55.109 126.255  1.00 45.24           C  
ATOM   1647  CD  ARG A 803      61.864  54.346 124.991  1.00 43.89           C  
ATOM   1648  NE  ARG A 803      63.018  54.028 124.143  1.00 47.93           N  
ATOM   1649  CZ  ARG A 803      63.034  53.168 123.113  1.00 49.39           C  
ATOM   1650  NH1 ARG A 803      61.928  52.510 122.738  1.00 52.73           N  
ATOM   1651  NH2 ARG A 803      64.182  52.965 122.454  1.00 48.55           N1+
ATOM   1652  H   ARG A 803      61.577  54.128 129.069  1.00  0.00           H  
ATOM   1653  HA  ARG A 803      62.258  56.850 128.342  1.00  0.00           H  
ATOM   1654  HB3 ARG A 803      60.581  56.387 126.472  1.00  0.00           H  
ATOM   1655  HB2 ARG A 803      60.337  54.802 127.157  1.00  0.00           H  
ATOM   1656  HG3 ARG A 803      62.802  54.406 126.898  1.00  0.00           H  
ATOM   1657  HG2 ARG A 803      63.000  55.900 126.040  1.00  0.00           H  
ATOM   1658  HD3 ARG A 803      61.042  54.820 124.453  1.00  0.00           H  
ATOM   1659  HD2 ARG A 803      61.500  53.370 125.314  1.00  0.00           H  
ATOM   1660  HE  ARG A 803      63.881  54.512 124.364  1.00  0.00           H  
ATOM   1661 HH11 ARG A 803      61.948  51.849 121.975  1.00  0.00           H  
ATOM   1662 HH12 ARG A 803      61.068  52.637 123.253  1.00  0.00           H  
ATOM   1663 HH21 ARG A 803      64.240  52.290 121.707  1.00  0.00           H  
ATOM   1664 HH22 ARG A 803      65.021  53.440 122.767  1.00  0.00           H  
ATOM   1665  N   GLU A 804      59.244  56.199 129.592  1.00 46.36           N  
ATOM   1666  CA  GLU A 804      58.053  56.752 130.248  1.00 54.64           C  
ATOM   1667  C   GLU A 804      58.356  57.541 131.532  1.00 59.40           C  
ATOM   1668  O   GLU A 804      57.629  58.487 131.828  1.00 65.37           O  
ATOM   1669  CB  GLU A 804      57.046  55.611 130.558  1.00 54.11           C  
ATOM   1670  CG  GLU A 804      55.875  55.509 129.562  1.00 79.89           C  
ATOM   1671  CD  GLU A 804      54.935  56.719 129.626  1.00 87.79           C  
ATOM   1672  OE1 GLU A 804      54.500  57.049 130.751  1.00 80.86           O  
ATOM   1673  OE2 GLU A 804      54.672  57.294 128.548  1.00 93.79           O1-
ATOM   1674  H   GLU A 804      59.296  55.189 129.561  1.00  0.00           H  
ATOM   1675  HA  GLU A 804      57.603  57.462 129.552  1.00  0.00           H  
ATOM   1676  HB3 GLU A 804      56.630  55.716 131.562  1.00  0.00           H  
ATOM   1677  HB2 GLU A 804      57.562  54.653 130.591  1.00  0.00           H  
ATOM   1678  HG3 GLU A 804      55.287  54.617 129.779  1.00  0.00           H  
ATOM   1679  HG2 GLU A 804      56.258  55.389 128.547  1.00  0.00           H  
ATOM   1680  N   HIS A 805      59.398  57.126 132.270  1.00 56.36           N  
ATOM   1681  CA  HIS A 805      59.708  57.625 133.609  1.00 55.18           C  
ATOM   1682  C   HIS A 805      61.140  58.173 133.711  1.00 55.12           C  
ATOM   1683  O   HIS A 805      61.701  58.141 134.805  1.00 62.52           O  
ATOM   1684  CB  HIS A 805      59.443  56.509 134.645  1.00 52.15           C  
ATOM   1685  CG  HIS A 805      58.055  55.922 134.619  1.00 56.15           C  
ATOM   1686  ND1 HIS A 805      57.781  54.669 134.099  1.00 57.38           N  
ATOM   1687  CD2 HIS A 805      56.849  56.404 135.077  1.00 58.17           C  
ATOM   1688  CE1 HIS A 805      56.472  54.457 134.249  1.00 55.03           C  
ATOM   1689  NE2 HIS A 805      55.843  55.466 134.837  1.00 53.78           N  
ATOM   1690  H   HIS A 805      59.940  56.333 131.954  1.00  0.00           H  
ATOM   1691  HA  HIS A 805      59.058  58.464 133.860  1.00  0.00           H  
ATOM   1692  HB3 HIS A 805      59.611  56.882 135.656  1.00  0.00           H  
ATOM   1693  HB2 HIS A 805      60.152  55.695 134.500  1.00  0.00           H  
ATOM   1694  HD1 HIS A 805      58.448  54.046 133.663  1.00  0.00           H  
ATOM   1695  HD2 HIS A 805      56.630  57.346 135.558  1.00  0.00           H  
ATOM   1696  HE1 HIS A 805      55.975  53.555 133.923  1.00  0.00           H  
ATOM   1697  N   LYS A 806      61.711  58.693 132.607  1.00 53.20           N  
ATOM   1698  CA  LYS A 806      63.082  59.229 132.562  1.00 60.67           C  
ATOM   1699  C   LYS A 806      63.370  60.376 133.554  1.00 70.38           C  
ATOM   1700  O   LYS A 806      64.516  60.521 133.977  1.00 67.45           O  
ATOM   1701  CB  LYS A 806      63.460  59.617 131.115  1.00 57.52           C  
ATOM   1702  CG  LYS A 806      62.684  60.791 130.499  1.00 71.97           C  
ATOM   1703  CD  LYS A 806      63.205  61.128 129.092  1.00 80.25           C  
ATOM   1704  CE  LYS A 806      62.383  62.211 128.384  1.00108.02           C  
ATOM   1705  NZ  LYS A 806      61.021  61.739 128.081  1.00123.75           N1+
ATOM   1706  H   LYS A 806      61.202  58.688 131.735  1.00  0.00           H  
ATOM   1707  HA  LYS A 806      63.732  58.403 132.854  1.00  0.00           H  
ATOM   1708  HB2 LYS A 806      63.341  58.756 130.462  1.00  0.00           H  
ATOM   1709  HB3 LYS A 806      64.523  59.863 131.094  1.00  0.00           H  
ATOM   1710  HG3 LYS A 806      62.769  61.677 131.127  1.00  0.00           H  
ATOM   1711  HG2 LYS A 806      61.624  60.538 130.461  1.00  0.00           H  
ATOM   1712  HD3 LYS A 806      63.230  60.226 128.479  1.00  0.00           H  
ATOM   1713  HD2 LYS A 806      64.240  61.466 129.168  1.00  0.00           H  
ATOM   1714  HE3 LYS A 806      62.865  62.491 127.447  1.00  0.00           H  
ATOM   1715  HE2 LYS A 806      62.325  63.111 128.998  1.00  0.00           H  
ATOM   1716  HZ1 LYS A 806      60.549  61.505 128.944  1.00  0.00           H  
ATOM   1717  HZ2 LYS A 806      60.506  62.466 127.606  1.00  0.00           H  
ATOM   1718  HZ3 LYS A 806      61.066  60.916 127.496  1.00  0.00           H  
ATOM   1719  N   ASP A 807      62.324  61.134 133.924  1.00 75.88           N  
ATOM   1720  CA  ASP A 807      62.360  62.238 134.888  1.00 82.24           C  
ATOM   1721  C   ASP A 807      62.143  61.801 136.353  1.00 76.73           C  
ATOM   1722  O   ASP A 807      62.342  62.636 137.234  1.00 78.39           O  
ATOM   1723  CB  ASP A 807      61.338  63.346 134.523  1.00 84.86           C  
ATOM   1724  CG  ASP A 807      61.458  63.881 133.092  1.00 94.87           C  
ATOM   1725  OD1 ASP A 807      60.397  64.193 132.509  1.00101.12           O  
ATOM   1726  OD2 ASP A 807      62.610  64.059 132.637  1.00 94.47           O1-
ATOM   1727  H   ASP A 807      61.422  60.945 133.513  1.00  0.00           H  
ATOM   1728  HA  ASP A 807      63.354  62.689 134.852  1.00  0.00           H  
ATOM   1729  HB3 ASP A 807      61.416  64.192 135.208  1.00  0.00           H  
ATOM   1730  HB2 ASP A 807      60.333  62.937 134.645  1.00  0.00           H  
ATOM   1731  N   ASN A 808      61.715  60.547 136.599  1.00 68.26           N  
ATOM   1732  CA  ASN A 808      61.233  60.067 137.906  1.00 66.22           C  
ATOM   1733  C   ASN A 808      61.976  58.826 138.433  1.00 59.94           C  
ATOM   1734  O   ASN A 808      61.595  58.338 139.497  1.00 60.25           O  
ATOM   1735  CB  ASN A 808      59.711  59.796 137.798  1.00 76.72           C  
ATOM   1736  CG  ASN A 808      58.887  61.085 137.794  1.00 90.14           C  
ATOM   1737  OD1 ASN A 808      58.808  61.770 138.812  1.00 93.82           O  
ATOM   1738  ND2 ASN A 808      58.263  61.417 136.663  1.00 96.99           N  
ATOM   1739  H   ASN A 808      61.616  59.900 135.828  1.00  0.00           H  
ATOM   1740  HA  ASN A 808      61.392  60.857 138.642  1.00  0.00           H  
ATOM   1741  HB3 ASN A 808      59.358  59.237 138.666  1.00  0.00           H  
ATOM   1742  HB2 ASN A 808      59.483  59.174 136.930  1.00  0.00           H  
ATOM   1743 HD21 ASN A 808      57.713  62.263 136.624  1.00  0.00           H  
ATOM   1744 HD22 ASN A 808      58.338  60.836 135.841  1.00  0.00           H  
ATOM   1745  N   ILE A 809      63.013  58.339 137.733  1.00 55.73           N  
ATOM   1746  CA  ILE A 809      63.789  57.175 138.166  1.00 48.46           C  
ATOM   1747  C   ILE A 809      65.078  57.631 138.874  1.00 45.52           C  
ATOM   1748  O   ILE A 809      65.921  58.285 138.259  1.00 47.27           O  
ATOM   1749  CB  ILE A 809      64.113  56.237 136.970  1.00 50.49           C  
ATOM   1750  CG1 ILE A 809      62.826  55.544 136.471  1.00 44.60           C  
ATOM   1751  CG2 ILE A 809      65.186  55.166 137.264  1.00 41.92           C  
ATOM   1752  CD1 ILE A 809      62.929  55.014 135.037  1.00 39.81           C  
ATOM   1753  H   ILE A 809      63.300  58.784 136.873  1.00  0.00           H  
ATOM   1754  HA  ILE A 809      63.209  56.579 138.875  1.00  0.00           H  
ATOM   1755  HB  ILE A 809      64.482  56.865 136.158  1.00  0.00           H  
ATOM   1756 HG13 ILE A 809      61.981  56.231 136.513  1.00  0.00           H  
ATOM   1757 HG12 ILE A 809      62.558  54.730 137.145  1.00  0.00           H  
ATOM   1758 HG21 ILE A 809      65.395  54.553 136.390  1.00  0.00           H  
ATOM   1759 HG22 ILE A 809      66.136  55.607 137.554  1.00  0.00           H  
ATOM   1760 HG23 ILE A 809      64.870  54.500 138.067  1.00  0.00           H  
ATOM   1761 HD11 ILE A 809      62.037  54.449 134.770  1.00  0.00           H  
ATOM   1762 HD12 ILE A 809      63.044  55.829 134.322  1.00  0.00           H  
ATOM   1763 HD13 ILE A 809      63.777  54.346 134.917  1.00  0.00           H  
ATOM   1764  N   GLY A 810      65.201  57.242 140.155  1.00 42.11           N  
ATOM   1765  CA  GLY A 810      66.370  57.506 140.989  1.00 42.76           C  
ATOM   1766  C   GLY A 810      67.480  56.479 140.721  1.00 40.89           C  
ATOM   1767  O   GLY A 810      67.247  55.415 140.141  1.00 41.32           O  
ATOM   1768  H   GLY A 810      64.453  56.713 140.578  1.00  0.00           H  
ATOM   1769  HA3 GLY A 810      66.078  57.446 142.038  1.00  0.00           H  
ATOM   1770  HA2 GLY A 810      66.742  58.519 140.819  1.00  0.00           H  
ATOM   1771  N   SER A 811      68.694  56.817 141.184  1.00 34.22           N  
ATOM   1772  CA  SER A 811      69.919  56.022 141.063  1.00 37.82           C  
ATOM   1773  C   SER A 811      69.848  54.604 141.659  1.00 38.69           C  
ATOM   1774  O   SER A 811      70.458  53.699 141.089  1.00 40.66           O  
ATOM   1775  CB  SER A 811      71.099  56.819 141.656  1.00 40.10           C  
ATOM   1776  OG  SER A 811      70.906  57.132 143.021  1.00 42.85           O  
ATOM   1777  H   SER A 811      68.807  57.709 141.653  1.00  0.00           H  
ATOM   1778  HA  SER A 811      70.107  55.903 139.994  1.00  0.00           H  
ATOM   1779  HB2 SER A 811      71.266  57.745 141.105  1.00  0.00           H  
ATOM   1780  HB3 SER A 811      72.012  56.233 141.581  1.00  0.00           H  
ATOM   1781  HG  SER A 811      70.376  57.939 143.060  1.00  0.00           H  
ATOM   1782  N   GLN A 812      69.113  54.432 142.774  1.00 39.45           N  
ATOM   1783  CA  GLN A 812      68.979  53.150 143.471  1.00 42.66           C  
ATOM   1784  C   GLN A 812      68.237  52.089 142.641  1.00 43.61           C  
ATOM   1785  O   GLN A 812      68.624  50.924 142.696  1.00 42.76           O  
ATOM   1786  CB  GLN A 812      68.339  53.353 144.863  1.00 39.79           C  
ATOM   1787  CG  GLN A 812      66.836  53.700 144.892  1.00 48.28           C  
ATOM   1788  CD  GLN A 812      66.329  53.921 146.320  1.00 58.42           C  
ATOM   1789  OE1 GLN A 812      66.692  53.189 147.239  1.00 58.97           O  
ATOM   1790  NE2 GLN A 812      65.463  54.918 146.511  1.00 58.37           N  
ATOM   1791  H   GLN A 812      68.650  55.227 143.191  1.00  0.00           H  
ATOM   1792  HA  GLN A 812      69.991  52.774 143.635  1.00  0.00           H  
ATOM   1793  HB2 GLN A 812      68.879  54.139 145.388  1.00  0.00           H  
ATOM   1794  HB3 GLN A 812      68.502  52.443 145.442  1.00  0.00           H  
ATOM   1795  HG3 GLN A 812      66.241  52.896 144.459  1.00  0.00           H  
ATOM   1796  HG2 GLN A 812      66.648  54.593 144.293  1.00  0.00           H  
ATOM   1797 HE21 GLN A 812      65.094  55.094 147.434  1.00  0.00           H  
ATOM   1798 HE22 GLN A 812      65.170  55.500 145.740  1.00  0.00           H  
ATOM   1799  N   TYR A 813      67.218  52.513 141.872  1.00 36.09           N  
ATOM   1800  CA  TYR A 813      66.434  51.648 140.993  1.00 36.76           C  
ATOM   1801  C   TYR A 813      67.260  51.146 139.804  1.00 39.78           C  
ATOM   1802  O   TYR A 813      67.257  49.942 139.562  1.00 36.08           O  
ATOM   1803  CB  TYR A 813      65.162  52.377 140.525  1.00 37.67           C  
ATOM   1804  CG  TYR A 813      64.181  52.685 141.640  1.00 44.43           C  
ATOM   1805  CD1 TYR A 813      63.261  51.703 142.061  1.00 41.55           C  
ATOM   1806  CD2 TYR A 813      64.193  53.948 142.268  1.00 46.82           C  
ATOM   1807  CE1 TYR A 813      62.354  51.980 143.103  1.00 43.55           C  
ATOM   1808  CE2 TYR A 813      63.289  54.224 143.312  1.00 50.49           C  
ATOM   1809  CZ  TYR A 813      62.369  53.242 143.729  1.00 55.47           C  
ATOM   1810  OH  TYR A 813      61.493  53.518 144.738  1.00 63.90           O  
ATOM   1811  H   TYR A 813      66.977  53.494 141.864  1.00  0.00           H  
ATOM   1812  HA  TYR A 813      66.126  50.776 141.574  1.00  0.00           H  
ATOM   1813  HB3 TYR A 813      64.640  51.768 139.787  1.00  0.00           H  
ATOM   1814  HB2 TYR A 813      65.425  53.303 140.013  1.00  0.00           H  
ATOM   1815  HD1 TYR A 813      63.253  50.734 141.586  1.00  0.00           H  
ATOM   1816  HD2 TYR A 813      64.897  54.705 141.956  1.00  0.00           H  
ATOM   1817  HE1 TYR A 813      61.654  51.220 143.417  1.00  0.00           H  
ATOM   1818  HE2 TYR A 813      63.303  55.192 143.792  1.00  0.00           H  
ATOM   1819  HH  TYR A 813      60.883  52.801 144.920  1.00  0.00           H  
ATOM   1820  N   LEU A 814      67.987  52.056 139.128  1.00 35.29           N  
ATOM   1821  CA  LEU A 814      68.870  51.750 137.996  1.00 34.76           C  
ATOM   1822  C   LEU A 814      69.973  50.739 138.339  1.00 35.42           C  
ATOM   1823  O   LEU A 814      70.160  49.788 137.582  1.00 34.79           O  
ATOM   1824  CB  LEU A 814      69.485  53.054 137.439  1.00 32.97           C  
ATOM   1825  CG  LEU A 814      68.512  53.900 136.594  1.00 37.21           C  
ATOM   1826  CD1 LEU A 814      68.996  55.354 136.440  1.00 38.51           C  
ATOM   1827  CD2 LEU A 814      68.238  53.278 135.214  1.00 28.11           C  
ATOM   1828  H   LEU A 814      67.947  53.026 139.408  1.00  0.00           H  
ATOM   1829  HA  LEU A 814      68.257  51.283 137.226  1.00  0.00           H  
ATOM   1830  HB3 LEU A 814      70.361  52.832 136.829  1.00  0.00           H  
ATOM   1831  HB2 LEU A 814      69.857  53.642 138.280  1.00  0.00           H  
ATOM   1832  HG  LEU A 814      67.572  53.925 137.138  1.00  0.00           H  
ATOM   1833 HD11 LEU A 814      69.220  55.604 135.402  1.00  0.00           H  
ATOM   1834 HD12 LEU A 814      68.238  56.057 136.782  1.00  0.00           H  
ATOM   1835 HD13 LEU A 814      69.899  55.551 137.015  1.00  0.00           H  
ATOM   1836 HD21 LEU A 814      67.532  53.883 134.645  1.00  0.00           H  
ATOM   1837 HD22 LEU A 814      69.157  53.205 134.632  1.00  0.00           H  
ATOM   1838 HD23 LEU A 814      67.815  52.278 135.286  1.00  0.00           H  
ATOM   1839  N   LEU A 815      70.655  50.944 139.478  1.00 33.58           N  
ATOM   1840  CA  LEU A 815      71.733  50.074 139.949  1.00 36.88           C  
ATOM   1841  C   LEU A 815      71.222  48.726 140.483  1.00 36.20           C  
ATOM   1842  O   LEU A 815      71.898  47.725 140.259  1.00 34.81           O  
ATOM   1843  CB  LEU A 815      72.593  50.817 140.992  1.00 35.01           C  
ATOM   1844  CG  LEU A 815      73.349  52.038 140.417  1.00 36.29           C  
ATOM   1845  CD1 LEU A 815      73.895  52.944 141.530  1.00 33.53           C  
ATOM   1846  CD2 LEU A 815      74.472  51.638 139.443  1.00 33.27           C  
ATOM   1847  H   LEU A 815      70.441  51.747 140.055  1.00  0.00           H  
ATOM   1848  HA  LEU A 815      72.368  49.837 139.093  1.00  0.00           H  
ATOM   1849  HB3 LEU A 815      73.317  50.136 141.442  1.00  0.00           H  
ATOM   1850  HB2 LEU A 815      71.941  51.142 141.806  1.00  0.00           H  
ATOM   1851  HG  LEU A 815      72.632  52.637 139.861  1.00  0.00           H  
ATOM   1852 HD11 LEU A 815      74.967  53.116 141.441  1.00  0.00           H  
ATOM   1853 HD12 LEU A 815      73.408  53.919 141.510  1.00  0.00           H  
ATOM   1854 HD13 LEU A 815      73.724  52.510 142.513  1.00  0.00           H  
ATOM   1855 HD21 LEU A 815      75.082  52.499 139.165  1.00  0.00           H  
ATOM   1856 HD22 LEU A 815      75.135  50.901 139.894  1.00  0.00           H  
ATOM   1857 HD23 LEU A 815      74.077  51.219 138.519  1.00  0.00           H  
ATOM   1858  N   ASN A 816      70.030  48.696 141.111  1.00 33.60           N  
ATOM   1859  CA  ASN A 816      69.370  47.458 141.542  1.00 38.86           C  
ATOM   1860  C   ASN A 816      68.917  46.595 140.348  1.00 38.45           C  
ATOM   1861  O   ASN A 816      69.086  45.381 140.410  1.00 36.69           O  
ATOM   1862  CB  ASN A 816      68.200  47.777 142.502  1.00 37.32           C  
ATOM   1863  CG  ASN A 816      67.554  46.538 143.140  1.00 59.07           C  
ATOM   1864  OD1 ASN A 816      68.246  45.627 143.593  1.00 62.43           O  
ATOM   1865  ND2 ASN A 816      66.221  46.505 143.185  1.00 63.00           N  
ATOM   1866  H   ASN A 816      69.520  49.555 141.268  1.00  0.00           H  
ATOM   1867  HA  ASN A 816      70.110  46.877 142.097  1.00  0.00           H  
ATOM   1868  HB3 ASN A 816      67.442  48.370 141.987  1.00  0.00           H  
ATOM   1869  HB2 ASN A 816      68.567  48.390 143.325  1.00  0.00           H  
ATOM   1870 HD21 ASN A 816      65.748  45.713 143.595  1.00  0.00           H  
ATOM   1871 HD22 ASN A 816      65.677  47.265 142.804  1.00  0.00           H  
ATOM   1872  N   TRP A 817      68.403  47.214 139.270  1.00 34.28           N  
ATOM   1873  CA  TRP A 817      68.057  46.512 138.029  1.00 35.92           C  
ATOM   1874  C   TRP A 817      69.275  45.889 137.335  1.00 38.34           C  
ATOM   1875  O   TRP A 817      69.148  44.783 136.818  1.00 36.97           O  
ATOM   1876  CB  TRP A 817      67.300  47.435 137.058  1.00 33.37           C  
ATOM   1877  CG  TRP A 817      66.005  48.013 137.542  1.00 35.01           C  
ATOM   1878  CD1 TRP A 817      65.148  47.438 138.417  1.00 31.77           C  
ATOM   1879  CD2 TRP A 817      65.377  49.266 137.135  1.00 35.89           C  
ATOM   1880  NE1 TRP A 817      64.051  48.254 138.590  1.00 37.20           N  
ATOM   1881  CE2 TRP A 817      64.133  49.394 137.822  1.00 37.38           C  
ATOM   1882  CE3 TRP A 817      65.742  50.319 136.264  1.00 34.29           C  
ATOM   1883  CZ2 TRP A 817      63.290  50.506 137.650  1.00 33.86           C  
ATOM   1884  CZ3 TRP A 817      64.914  51.445 136.094  1.00 33.55           C  
ATOM   1885  CH2 TRP A 817      63.690  51.540 136.783  1.00 31.89           C  
ATOM   1886  H   TRP A 817      68.264  48.217 139.279  1.00  0.00           H  
ATOM   1887  HA  TRP A 817      67.393  45.686 138.292  1.00  0.00           H  
ATOM   1888  HB3 TRP A 817      67.078  46.895 136.137  1.00  0.00           H  
ATOM   1889  HB2 TRP A 817      67.945  48.267 136.771  1.00  0.00           H  
ATOM   1890  HD1 TRP A 817      65.307  46.489 138.907  1.00  0.00           H  
ATOM   1891  HE1 TRP A 817      63.302  48.037 139.237  1.00  0.00           H  
ATOM   1892  HE3 TRP A 817      66.675  50.255 135.724  1.00  0.00           H  
ATOM   1893  HZ2 TRP A 817      62.354  50.573 138.186  1.00  0.00           H  
ATOM   1894  HZ3 TRP A 817      65.222  52.240 135.431  1.00  0.00           H  
ATOM   1895  HH2 TRP A 817      63.065  52.408 136.647  1.00  0.00           H  
ATOM   1896  N   CYS A 818      70.435  46.567 137.392  1.00 32.47           N  
ATOM   1897  CA  CYS A 818      71.714  46.049 136.899  1.00 33.80           C  
ATOM   1898  C   CYS A 818      72.161  44.791 137.670  1.00 33.89           C  
ATOM   1899  O   CYS A 818      72.581  43.830 137.026  1.00 35.74           O  
ATOM   1900  CB  CYS A 818      72.829  47.110 136.918  1.00 35.23           C  
ATOM   1901  SG  CYS A 818      72.437  48.467 135.784  1.00 36.07           S  
ATOM   1902  H   CYS A 818      70.459  47.475 137.833  1.00  0.00           H  
ATOM   1903  HA  CYS A 818      71.562  45.749 135.860  1.00  0.00           H  
ATOM   1904  HB3 CYS A 818      73.777  46.676 136.600  1.00  0.00           H  
ATOM   1905  HB2 CYS A 818      72.982  47.514 137.918  1.00  0.00           H  
ATOM   1906  HG  CYS A 818      71.421  48.962 136.500  1.00  0.00           H  
ATOM   1907  N   VAL A 819      72.006  44.788 139.009  1.00 33.72           N  
ATOM   1908  CA  VAL A 819      72.252  43.622 139.868  1.00 36.77           C  
ATOM   1909  C   VAL A 819      71.325  42.440 139.533  1.00 35.65           C  
ATOM   1910  O   VAL A 819      71.814  41.320 139.420  1.00 34.95           O  
ATOM   1911  CB  VAL A 819      72.086  43.950 141.385  1.00 33.98           C  
ATOM   1912  CG1 VAL A 819      72.112  42.730 142.332  1.00 36.43           C  
ATOM   1913  CG2 VAL A 819      73.154  44.936 141.849  1.00 31.59           C  
ATOM   1914  H   VAL A 819      71.654  45.616 139.471  1.00  0.00           H  
ATOM   1915  HA  VAL A 819      73.281  43.300 139.695  1.00  0.00           H  
ATOM   1916  HB  VAL A 819      71.125  44.440 141.534  1.00  0.00           H  
ATOM   1917 HG11 VAL A 819      72.127  43.042 143.376  1.00  0.00           H  
ATOM   1918 HG12 VAL A 819      71.231  42.098 142.215  1.00  0.00           H  
ATOM   1919 HG13 VAL A 819      72.997  42.117 142.158  1.00  0.00           H  
ATOM   1920 HG21 VAL A 819      73.012  45.210 142.894  1.00  0.00           H  
ATOM   1921 HG22 VAL A 819      74.142  44.492 141.740  1.00  0.00           H  
ATOM   1922 HG23 VAL A 819      73.133  45.855 141.275  1.00  0.00           H  
ATOM   1923  N   GLN A 820      70.020  42.715 139.383  1.00 32.99           N  
ATOM   1924  CA  GLN A 820      68.987  41.714 139.123  1.00 34.90           C  
ATOM   1925  C   GLN A 820      69.104  41.038 137.752  1.00 35.74           C  
ATOM   1926  O   GLN A 820      68.963  39.819 137.681  1.00 35.43           O  
ATOM   1927  CB  GLN A 820      67.601  42.338 139.336  1.00 33.49           C  
ATOM   1928  CG  GLN A 820      67.322  42.596 140.827  1.00 34.04           C  
ATOM   1929  CD  GLN A 820      65.910  43.096 141.111  1.00 40.55           C  
ATOM   1930  OE1 GLN A 820      65.094  43.272 140.211  1.00 40.75           O  
ATOM   1931  NE2 GLN A 820      65.614  43.308 142.392  1.00 43.93           N  
ATOM   1932  H   GLN A 820      69.698  43.667 139.504  1.00  0.00           H  
ATOM   1933  HA  GLN A 820      69.113  40.924 139.866  1.00  0.00           H  
ATOM   1934  HB3 GLN A 820      66.835  41.673 138.932  1.00  0.00           H  
ATOM   1935  HB2 GLN A 820      67.522  43.269 138.774  1.00  0.00           H  
ATOM   1936  HG3 GLN A 820      68.032  43.311 141.238  1.00  0.00           H  
ATOM   1937  HG2 GLN A 820      67.477  41.679 141.394  1.00  0.00           H  
ATOM   1938 HE21 GLN A 820      64.685  43.625 142.648  1.00  0.00           H  
ATOM   1939 HE22 GLN A 820      66.307  43.163 143.112  1.00  0.00           H  
ATOM   1940  N   ILE A 821      69.412  41.821 136.704  1.00 31.82           N  
ATOM   1941  CA  ILE A 821      69.684  41.300 135.363  1.00 30.87           C  
ATOM   1942  C   ILE A 821      70.985  40.464 135.345  1.00 34.55           C  
ATOM   1943  O   ILE A 821      70.986  39.400 134.733  1.00 32.98           O  
ATOM   1944  CB  ILE A 821      69.755  42.427 134.288  1.00 29.28           C  
ATOM   1945  CG1 ILE A 821      68.419  43.203 134.182  1.00 25.47           C  
ATOM   1946  CG2 ILE A 821      70.150  41.935 132.875  1.00 30.76           C  
ATOM   1947  CD1 ILE A 821      68.576  44.618 133.600  1.00 27.48           C  
ATOM   1948  H   ILE A 821      69.499  42.822 136.828  1.00  0.00           H  
ATOM   1949  HA  ILE A 821      68.860  40.636 135.093  1.00  0.00           H  
ATOM   1950  HB  ILE A 821      70.519  43.132 134.618  1.00  0.00           H  
ATOM   1951 HG13 ILE A 821      67.937  43.291 135.153  1.00  0.00           H  
ATOM   1952 HG12 ILE A 821      67.713  42.631 133.580  1.00  0.00           H  
ATOM   1953 HG21 ILE A 821      70.223  42.763 132.170  1.00  0.00           H  
ATOM   1954 HG22 ILE A 821      71.111  41.427 132.858  1.00  0.00           H  
ATOM   1955 HG23 ILE A 821      69.410  41.236 132.484  1.00  0.00           H  
ATOM   1956 HD11 ILE A 821      67.706  45.230 133.835  1.00  0.00           H  
ATOM   1957 HD12 ILE A 821      69.449  45.126 134.010  1.00  0.00           H  
ATOM   1958 HD13 ILE A 821      68.684  44.597 132.516  1.00  0.00           H  
ATOM   1959  N   ALA A 822      72.035  40.905 136.066  1.00 35.41           N  
ATOM   1960  CA  ALA A 822      73.283  40.152 136.233  1.00 36.74           C  
ATOM   1961  C   ALA A 822      73.111  38.832 137.009  1.00 36.20           C  
ATOM   1962  O   ALA A 822      73.757  37.855 136.643  1.00 35.27           O  
ATOM   1963  CB  ALA A 822      74.354  41.035 136.888  1.00 32.19           C  
ATOM   1964  H   ALA A 822      71.972  41.784 136.562  1.00  0.00           H  
ATOM   1965  HA  ALA A 822      73.641  39.897 135.232  1.00  0.00           H  
ATOM   1966  HB1 ALA A 822      75.313  40.518 136.943  1.00  0.00           H  
ATOM   1967  HB2 ALA A 822      74.522  41.939 136.309  1.00  0.00           H  
ATOM   1968  HB3 ALA A 822      74.076  41.335 137.899  1.00  0.00           H  
ATOM   1969  N   LYS A 823      72.224  38.810 138.024  1.00 34.20           N  
ATOM   1970  CA  LYS A 823      71.833  37.616 138.785  1.00 38.70           C  
ATOM   1971  C   LYS A 823      71.091  36.573 137.942  1.00 40.17           C  
ATOM   1972  O   LYS A 823      71.393  35.386 138.063  1.00 39.26           O  
ATOM   1973  CB  LYS A 823      70.975  38.007 140.007  1.00 31.82           C  
ATOM   1974  CG  LYS A 823      71.784  38.501 141.212  1.00 37.40           C  
ATOM   1975  CD  LYS A 823      70.890  38.929 142.379  1.00 39.44           C  
ATOM   1976  CE  LYS A 823      71.706  39.277 143.631  1.00 46.02           C  
ATOM   1977  NZ  LYS A 823      70.830  39.693 144.737  1.00 64.19           N1+
ATOM   1978  H   LYS A 823      71.755  39.669 138.281  1.00  0.00           H  
ATOM   1979  HA  LYS A 823      72.744  37.139 139.143  1.00  0.00           H  
ATOM   1980  HB3 LYS A 823      70.420  37.132 140.350  1.00  0.00           H  
ATOM   1981  HB2 LYS A 823      70.222  38.741 139.723  1.00  0.00           H  
ATOM   1982  HG3 LYS A 823      72.420  39.333 140.925  1.00  0.00           H  
ATOM   1983  HG2 LYS A 823      72.446  37.702 141.546  1.00  0.00           H  
ATOM   1984  HD3 LYS A 823      70.182  38.132 142.610  1.00  0.00           H  
ATOM   1985  HD2 LYS A 823      70.293  39.790 142.075  1.00  0.00           H  
ATOM   1986  HE3 LYS A 823      72.412  40.079 143.418  1.00  0.00           H  
ATOM   1987  HE2 LYS A 823      72.291  38.414 143.953  1.00  0.00           H  
ATOM   1988  HZ1 LYS A 823      70.302  40.509 144.461  1.00  0.00           H  
ATOM   1989  HZ2 LYS A 823      70.193  38.942 144.963  1.00  0.00           H  
ATOM   1990  HZ3 LYS A 823      71.390  39.914 145.548  1.00  0.00           H  
ATOM   1991  N   GLY A 824      70.153  37.037 137.100  1.00 33.95           N  
ATOM   1992  CA  GLY A 824      69.383  36.190 136.195  1.00 35.72           C  
ATOM   1993  C   GLY A 824      70.290  35.594 135.110  1.00 40.68           C  
ATOM   1994  O   GLY A 824      70.168  34.409 134.819  1.00 40.74           O  
ATOM   1995  H   GLY A 824      69.962  38.030 137.073  1.00  0.00           H  
ATOM   1996  HA3 GLY A 824      68.595  36.783 135.735  1.00  0.00           H  
ATOM   1997  HA2 GLY A 824      68.896  35.390 136.754  1.00  0.00           H  
ATOM   1998  N   MET A 825      71.230  36.386 134.563  1.00 37.48           N  
ATOM   1999  CA  MET A 825      72.226  35.930 133.593  1.00 37.24           C  
ATOM   2000  C   MET A 825      73.284  34.979 134.177  1.00 33.72           C  
ATOM   2001  O   MET A 825      73.698  34.066 133.466  1.00 35.77           O  
ATOM   2002  CB  MET A 825      72.931  37.129 132.943  1.00 33.60           C  
ATOM   2003  CG  MET A 825      72.097  37.935 131.940  1.00 29.77           C  
ATOM   2004  SD  MET A 825      71.323  37.029 130.565  1.00 36.08           S  
ATOM   2005  CE  MET A 825      72.718  36.039 129.982  1.00 34.59           C  
ATOM   2006  H   MET A 825      71.283  37.360 134.835  1.00  0.00           H  
ATOM   2007  HA  MET A 825      71.701  35.366 132.821  1.00  0.00           H  
ATOM   2008  HB3 MET A 825      73.821  36.779 132.425  1.00  0.00           H  
ATOM   2009  HB2 MET A 825      73.297  37.801 133.721  1.00  0.00           H  
ATOM   2010  HG3 MET A 825      72.754  38.692 131.517  1.00  0.00           H  
ATOM   2011  HG2 MET A 825      71.307  38.478 132.451  1.00  0.00           H  
ATOM   2012  HE1 MET A 825      72.490  35.605 129.010  1.00  0.00           H  
ATOM   2013  HE2 MET A 825      73.610  36.656 129.895  1.00  0.00           H  
ATOM   2014  HE3 MET A 825      72.931  35.227 130.677  1.00  0.00           H  
ATOM   2015  N   ASN A 826      73.692  35.189 135.442  1.00 35.59           N  
ATOM   2016  CA  ASN A 826      74.606  34.299 136.164  1.00 38.64           C  
ATOM   2017  C   ASN A 826      73.969  32.925 136.418  1.00 42.60           C  
ATOM   2018  O   ASN A 826      74.654  31.918 136.254  1.00 40.08           O  
ATOM   2019  CB  ASN A 826      75.054  34.946 137.491  1.00 37.75           C  
ATOM   2020  CG  ASN A 826      76.200  34.192 138.175  1.00 42.55           C  
ATOM   2021  OD1 ASN A 826      77.324  34.183 137.679  1.00 44.56           O  
ATOM   2022  ND2 ASN A 826      75.916  33.556 139.313  1.00 35.03           N  
ATOM   2023  H   ASN A 826      73.342  35.987 135.956  1.00  0.00           H  
ATOM   2024  HA  ASN A 826      75.489  34.135 135.542  1.00  0.00           H  
ATOM   2025  HB3 ASN A 826      74.211  35.067 138.173  1.00  0.00           H  
ATOM   2026  HB2 ASN A 826      75.431  35.945 137.291  1.00  0.00           H  
ATOM   2027 HD21 ASN A 826      76.631  33.015 139.778  1.00  0.00           H  
ATOM   2028 HD22 ASN A 826      74.979  33.558 139.687  1.00  0.00           H  
ATOM   2029  N   TYR A 827      72.667  32.913 136.754  1.00 39.85           N  
ATOM   2030  CA  TYR A 827      71.870  31.696 136.864  1.00 39.70           C  
ATOM   2031  C   TYR A 827      71.813  30.918 135.539  1.00 41.18           C  
ATOM   2032  O   TYR A 827      72.059  29.715 135.554  1.00 45.33           O  
ATOM   2033  CB  TYR A 827      70.466  32.018 137.418  1.00 46.30           C  
ATOM   2034  CG  TYR A 827      69.536  30.819 137.436  1.00 47.00           C  
ATOM   2035  CD1 TYR A 827      69.600  29.902 138.504  1.00 43.28           C  
ATOM   2036  CD2 TYR A 827      68.664  30.578 136.353  1.00 41.50           C  
ATOM   2037  CE1 TYR A 827      68.812  28.736 138.481  1.00 43.63           C  
ATOM   2038  CE2 TYR A 827      67.888  29.406 136.327  1.00 46.89           C  
ATOM   2039  CZ  TYR A 827      67.966  28.481 137.385  1.00 49.49           C  
ATOM   2040  OH  TYR A 827      67.231  27.333 137.345  1.00 51.24           O  
ATOM   2041  H   TYR A 827      72.173  33.786 136.881  1.00  0.00           H  
ATOM   2042  HA  TYR A 827      72.370  31.057 137.595  1.00  0.00           H  
ATOM   2043  HB3 TYR A 827      69.994  32.804 136.830  1.00  0.00           H  
ATOM   2044  HB2 TYR A 827      70.555  32.416 138.429  1.00  0.00           H  
ATOM   2045  HD1 TYR A 827      70.272  30.077 139.331  1.00  0.00           H  
ATOM   2046  HD2 TYR A 827      68.618  31.271 135.526  1.00  0.00           H  
ATOM   2047  HE1 TYR A 827      68.874  28.032 139.298  1.00  0.00           H  
ATOM   2048  HE2 TYR A 827      67.247  29.209 135.485  1.00  0.00           H  
ATOM   2049  HH  TYR A 827      67.327  26.800 138.138  1.00  0.00           H  
ATOM   2050  N   LEU A 828      71.536  31.620 134.424  1.00 37.11           N  
ATOM   2051  CA  LEU A 828      71.539  31.043 133.077  1.00 42.53           C  
ATOM   2052  C   LEU A 828      72.920  30.491 132.675  1.00 43.12           C  
ATOM   2053  O   LEU A 828      72.963  29.437 132.049  1.00 43.82           O  
ATOM   2054  CB  LEU A 828      71.006  32.065 132.048  1.00 37.83           C  
ATOM   2055  CG  LEU A 828      69.513  32.430 132.227  1.00 42.52           C  
ATOM   2056  CD1 LEU A 828      69.120  33.598 131.307  1.00 41.74           C  
ATOM   2057  CD2 LEU A 828      68.571  31.228 132.061  1.00 42.92           C  
ATOM   2058  H   LEU A 828      71.344  32.611 134.489  1.00  0.00           H  
ATOM   2059  HA  LEU A 828      70.857  30.192 133.095  1.00  0.00           H  
ATOM   2060  HB3 LEU A 828      71.145  31.675 131.039  1.00  0.00           H  
ATOM   2061  HB2 LEU A 828      71.614  32.968 132.099  1.00  0.00           H  
ATOM   2062  HG  LEU A 828      69.365  32.779 133.244  1.00  0.00           H  
ATOM   2063 HD11 LEU A 828      68.192  34.065 131.639  1.00  0.00           H  
ATOM   2064 HD12 LEU A 828      69.885  34.374 131.299  1.00  0.00           H  
ATOM   2065 HD13 LEU A 828      68.984  33.267 130.278  1.00  0.00           H  
ATOM   2066 HD21 LEU A 828      67.599  31.524 131.671  1.00  0.00           H  
ATOM   2067 HD22 LEU A 828      68.987  30.480 131.388  1.00  0.00           H  
ATOM   2068 HD23 LEU A 828      68.388  30.745 133.022  1.00  0.00           H  
ATOM   2069  N   GLU A 829      74.016  31.148 133.098  1.00 43.74           N  
ATOM   2070  CA  GLU A 829      75.387  30.665 132.913  1.00 46.67           C  
ATOM   2071  C   GLU A 829      75.700  29.361 133.673  1.00 46.47           C  
ATOM   2072  O   GLU A 829      76.292  28.463 133.074  1.00 44.12           O  
ATOM   2073  CB  GLU A 829      76.408  31.800 133.163  1.00 39.51           C  
ATOM   2074  CG  GLU A 829      77.886  31.343 133.125  1.00 46.20           C  
ATOM   2075  CD  GLU A 829      78.916  32.472 133.189  1.00 54.68           C  
ATOM   2076  OE1 GLU A 829      80.088  32.166 132.878  1.00 54.83           O  
ATOM   2077  OE2 GLU A 829      78.543  33.609 133.549  1.00 56.88           O1-
ATOM   2078  H   GLU A 829      73.913  32.021 133.599  1.00  0.00           H  
ATOM   2079  HA  GLU A 829      75.468  30.410 131.859  1.00  0.00           H  
ATOM   2080  HB3 GLU A 829      76.206  32.272 134.124  1.00  0.00           H  
ATOM   2081  HB2 GLU A 829      76.253  32.576 132.412  1.00  0.00           H  
ATOM   2082  HG3 GLU A 829      78.067  30.767 132.218  1.00  0.00           H  
ATOM   2083  HG2 GLU A 829      78.096  30.677 133.962  1.00  0.00           H  
ATOM   2084  N   ASP A 830      75.255  29.253 134.940  0.89 42.54           N  
ATOM   2085  CA  ASP A 830      75.324  28.027 135.757  0.89 46.05           C  
ATOM   2086  C   ASP A 830      74.522  26.850 135.166  0.89 46.74           C  
ATOM   2087  O   ASP A 830      74.901  25.698 135.368  0.89 51.71           O  
ATOM   2088  CB  ASP A 830      74.909  28.252 137.233  0.89 44.48           C  
ATOM   2089  CG  ASP A 830      75.700  29.335 137.976  0.89 55.37           C  
ATOM   2090  OD1 ASP A 830      76.899  29.502 137.661  0.89 61.15           O  
ATOM   2091  OD2 ASP A 830      75.115  29.914 138.918  0.89 57.91           O1-
ATOM   2092  H   ASP A 830      74.807  30.050 135.373  1.00  0.00           H  
ATOM   2093  HA  ASP A 830      76.370  27.713 135.756  1.00  0.00           H  
ATOM   2094  HB3 ASP A 830      74.997  27.323 137.798  1.00  0.00           H  
ATOM   2095  HB2 ASP A 830      73.856  28.540 137.252  1.00  0.00           H  
ATOM   2096  N   ARG A 831      73.455  27.175 134.422  0.94 45.02           N  
ATOM   2097  CA  ARG A 831      72.600  26.254 133.674  0.94 45.14           C  
ATOM   2098  C   ARG A 831      73.123  25.941 132.253  0.94 44.66           C  
ATOM   2099  O   ARG A 831      72.448  25.204 131.536  0.94 44.56           O  
ATOM   2100  CB  ARG A 831      71.196  26.889 133.604  0.94 42.03           C  
ATOM   2101  CG  ARG A 831      70.465  27.005 134.958  0.94 46.79           C  
ATOM   2102  CD  ARG A 831      69.826  25.695 135.424  0.94 54.34           C  
ATOM   2103  NE  ARG A 831      68.813  25.265 134.457  0.94 75.59           N  
ATOM   2104  CZ  ARG A 831      68.133  24.114 134.483  0.94 70.60           C  
ATOM   2105  NH1 ARG A 831      67.399  23.784 133.419  0.94 61.84           N  
ATOM   2106  NH2 ARG A 831      68.186  23.290 135.537  0.94 68.26           N1+
ATOM   2107  H   ARG A 831      73.217  28.154 134.334  1.00  0.00           H  
ATOM   2108  HA  ARG A 831      72.540  25.307 134.211  1.00  0.00           H  
ATOM   2109  HB2 ARG A 831      70.567  26.351 132.895  1.00  0.00           H  
ATOM   2110  HB3 ARG A 831      71.286  27.887 133.181  1.00  0.00           H  
ATOM   2111  HG3 ARG A 831      69.648  27.708 134.791  1.00  0.00           H  
ATOM   2112  HG2 ARG A 831      71.067  27.444 135.751  1.00  0.00           H  
ATOM   2113  HD2 ARG A 831      69.445  25.766 136.443  1.00  0.00           H  
ATOM   2114  HD3 ARG A 831      70.581  24.908 135.422  1.00  0.00           H  
ATOM   2115  HE  ARG A 831      68.697  25.865 133.653  1.00  0.00           H  
ATOM   2116 HH11 ARG A 831      66.877  22.921 133.410  1.00  0.00           H  
ATOM   2117 HH12 ARG A 831      67.308  24.410 132.631  1.00  0.00           H  
ATOM   2118 HH21 ARG A 831      67.661  22.428 135.546  1.00  0.00           H  
ATOM   2119 HH22 ARG A 831      68.736  23.544 136.344  1.00  0.00           H  
ATOM   2120  N   ARG A 832      74.281  26.507 131.859  1.00 47.28           N  
ATOM   2121  CA  ARG A 832      74.932  26.385 130.543  1.00 49.86           C  
ATOM   2122  C   ARG A 832      74.175  27.050 129.373  1.00 50.51           C  
ATOM   2123  O   ARG A 832      74.571  26.862 128.223  1.00 51.01           O  
ATOM   2124  CB  ARG A 832      75.300  24.916 130.223  1.00 52.97           C  
ATOM   2125  CG  ARG A 832      76.341  24.330 131.181  1.00 59.42           C  
ATOM   2126  CD  ARG A 832      76.720  22.896 130.790  1.00 68.82           C  
ATOM   2127  NE  ARG A 832      78.069  22.564 131.258  1.00 94.81           N  
ATOM   2128  CZ  ARG A 832      79.196  22.970 130.645  1.00100.16           C  
ATOM   2129  NH1 ARG A 832      79.156  23.694 129.515  1.00 89.02           N  
ATOM   2130  NH2 ARG A 832      80.383  22.649 131.172  1.00114.60           N1+
ATOM   2131  H   ARG A 832      74.766  27.106 132.515  1.00  0.00           H  
ATOM   2132  HA  ARG A 832      75.863  26.946 130.632  1.00  0.00           H  
ATOM   2133  HB3 ARG A 832      75.735  24.868 129.223  1.00  0.00           H  
ATOM   2134  HB2 ARG A 832      74.415  24.281 130.186  1.00  0.00           H  
ATOM   2135  HG3 ARG A 832      75.906  24.314 132.181  1.00  0.00           H  
ATOM   2136  HG2 ARG A 832      77.224  24.969 131.241  1.00  0.00           H  
ATOM   2137  HD3 ARG A 832      76.554  22.658 129.739  1.00  0.00           H  
ATOM   2138  HD2 ARG A 832      76.076  22.225 131.359  1.00  0.00           H  
ATOM   2139  HE  ARG A 832      78.135  22.063 132.133  1.00  0.00           H  
ATOM   2140 HH11 ARG A 832      80.008  23.990 129.062  1.00  0.00           H  
ATOM   2141 HH12 ARG A 832      78.266  23.939 129.107  1.00  0.00           H  
ATOM   2142 HH21 ARG A 832      81.240  22.944 130.727  1.00  0.00           H  
ATOM   2143 HH22 ARG A 832      80.433  22.107 132.023  1.00  0.00           H  
ATOM   2144  N   LEU A 833      73.135  27.837 129.679  1.00 46.00           N  
ATOM   2145  CA  LEU A 833      72.307  28.561 128.722  1.00 47.26           C  
ATOM   2146  C   LEU A 833      72.950  29.901 128.352  1.00 45.36           C  
ATOM   2147  O   LEU A 833      73.240  30.710 129.234  1.00 46.49           O  
ATOM   2148  CB  LEU A 833      70.907  28.782 129.336  1.00 49.27           C  
ATOM   2149  CG  LEU A 833      70.027  27.515 129.339  1.00 54.53           C  
ATOM   2150  CD1 LEU A 833      68.841  27.660 130.308  1.00 42.06           C  
ATOM   2151  CD2 LEU A 833      69.557  27.138 127.918  1.00 48.80           C  
ATOM   2152  H   LEU A 833      72.912  27.995 130.653  1.00  0.00           H  
ATOM   2153  HA  LEU A 833      72.207  27.958 127.817  1.00  0.00           H  
ATOM   2154  HB3 LEU A 833      70.376  29.570 128.799  1.00  0.00           H  
ATOM   2155  HB2 LEU A 833      71.020  29.156 130.354  1.00  0.00           H  
ATOM   2156  HG  LEU A 833      70.633  26.692 129.721  1.00  0.00           H  
ATOM   2157 HD11 LEU A 833      68.397  26.688 130.526  1.00  0.00           H  
ATOM   2158 HD12 LEU A 833      69.150  28.092 131.260  1.00  0.00           H  
ATOM   2159 HD13 LEU A 833      68.059  28.297 129.894  1.00  0.00           H  
ATOM   2160 HD21 LEU A 833      68.470  27.112 127.841  1.00  0.00           H  
ATOM   2161 HD22 LEU A 833      69.909  27.843 127.164  1.00  0.00           H  
ATOM   2162 HD23 LEU A 833      69.922  26.152 127.633  1.00  0.00           H  
ATOM   2163  N   VAL A 834      73.109  30.109 127.040  1.00 44.03           N  
ATOM   2164  CA  VAL A 834      73.499  31.374 126.432  1.00 41.84           C  
ATOM   2165  C   VAL A 834      72.215  31.974 125.833  1.00 46.20           C  
ATOM   2166  O   VAL A 834      71.575  31.311 125.018  1.00 49.35           O  
ATOM   2167  CB  VAL A 834      74.521  31.158 125.278  1.00 48.81           C  
ATOM   2168  CG1 VAL A 834      74.995  32.485 124.662  1.00 47.40           C  
ATOM   2169  CG2 VAL A 834      75.752  30.356 125.737  1.00 42.63           C  
ATOM   2170  H   VAL A 834      72.839  29.382 126.389  1.00  0.00           H  
ATOM   2171  HA  VAL A 834      73.926  32.048 127.176  1.00  0.00           H  
ATOM   2172  HB  VAL A 834      74.048  30.578 124.484  1.00  0.00           H  
ATOM   2173 HG11 VAL A 834      75.716  32.316 123.864  1.00  0.00           H  
ATOM   2174 HG12 VAL A 834      74.183  33.080 124.254  1.00  0.00           H  
ATOM   2175 HG13 VAL A 834      75.479  33.095 125.420  1.00  0.00           H  
ATOM   2176 HG21 VAL A 834      76.452  30.229 124.912  1.00  0.00           H  
ATOM   2177 HG22 VAL A 834      76.277  30.866 126.545  1.00  0.00           H  
ATOM   2178 HG23 VAL A 834      75.483  29.359 126.087  1.00  0.00           H  
ATOM   2179  N   HIS A 835      71.849  33.188 126.272  1.00 43.42           N  
ATOM   2180  CA  HIS A 835      70.590  33.852 125.925  1.00 41.12           C  
ATOM   2181  C   HIS A 835      70.525  34.315 124.457  1.00 44.56           C  
ATOM   2182  O   HIS A 835      69.525  34.041 123.792  1.00 38.21           O  
ATOM   2183  CB  HIS A 835      70.342  35.009 126.913  1.00 36.48           C  
ATOM   2184  CG  HIS A 835      68.961  35.609 126.825  1.00 38.66           C  
ATOM   2185  ND1 HIS A 835      68.601  36.516 125.825  1.00 41.50           N  
ATOM   2186  CD2 HIS A 835      67.866  35.377 127.631  1.00 36.00           C  
ATOM   2187  CE1 HIS A 835      67.322  36.779 126.044  1.00 38.46           C  
ATOM   2188  NE2 HIS A 835      66.838  36.133 127.102  1.00 38.56           N  
ATOM   2189  H   HIS A 835      72.468  33.694 126.895  1.00  0.00           H  
ATOM   2190  HA  HIS A 835      69.794  33.119 126.073  1.00  0.00           H  
ATOM   2191  HB3 HIS A 835      71.080  35.801 126.771  1.00  0.00           H  
ATOM   2192  HB2 HIS A 835      70.475  34.650 127.934  1.00  0.00           H  
ATOM   2193  HD2 HIS A 835      67.736  34.748 128.498  1.00  0.00           H  
ATOM   2194  HE1 HIS A 835      66.730  37.443 125.430  1.00  0.00           H  
ATOM   2195  HE2 HIS A 835      65.886  36.195 127.440  1.00  0.00           H  
ATOM   2196  N   ARG A 836      71.592  34.989 123.990  1.00 46.57           N  
ATOM   2197  CA  ARG A 836      71.809  35.475 122.618  1.00 45.64           C  
ATOM   2198  C   ARG A 836      70.946  36.677 122.173  1.00 44.56           C  
ATOM   2199  O   ARG A 836      71.105  37.103 121.028  1.00 46.95           O  
ATOM   2200  CB  ARG A 836      71.739  34.326 121.577  1.00 46.15           C  
ATOM   2201  CG  ARG A 836      72.740  33.190 121.843  1.00 49.19           C  
ATOM   2202  CD  ARG A 836      72.595  31.979 120.915  1.00 54.32           C  
ATOM   2203  NE  ARG A 836      72.564  32.352 119.493  1.00 63.84           N  
ATOM   2204  CZ  ARG A 836      71.856  31.738 118.528  1.00 61.52           C  
ATOM   2205  NH1 ARG A 836      71.960  32.173 117.267  1.00 67.63           N  
ATOM   2206  NH2 ARG A 836      71.045  30.706 118.796  1.00 62.97           N1+
ATOM   2207  H   ARG A 836      72.363  35.166 124.624  1.00  0.00           H  
ATOM   2208  HA  ARG A 836      72.834  35.849 122.617  1.00  0.00           H  
ATOM   2209  HB3 ARG A 836      71.956  34.733 120.589  1.00  0.00           H  
ATOM   2210  HB2 ARG A 836      70.728  33.923 121.514  1.00  0.00           H  
ATOM   2211  HG3 ARG A 836      72.495  32.808 122.832  1.00  0.00           H  
ATOM   2212  HG2 ARG A 836      73.769  33.539 121.900  1.00  0.00           H  
ATOM   2213  HD2 ARG A 836      71.784  31.332 121.241  1.00  0.00           H  
ATOM   2214  HD3 ARG A 836      73.503  31.383 120.997  1.00  0.00           H  
ATOM   2215  HE  ARG A 836      73.182  33.106 119.229  1.00  0.00           H  
ATOM   2216 HH11 ARG A 836      71.433  31.728 116.529  1.00  0.00           H  
ATOM   2217 HH12 ARG A 836      72.558  32.957 117.048  1.00  0.00           H  
ATOM   2218 HH21 ARG A 836      70.503  30.258 118.070  1.00  0.00           H  
ATOM   2219 HH22 ARG A 836      70.877  30.443 119.758  1.00  0.00           H  
ATOM   2220  N   ASP A 837      70.087  37.232 123.045  1.00 38.22           N  
ATOM   2221  CA  ASP A 837      69.251  38.390 122.708  1.00 44.54           C  
ATOM   2222  C   ASP A 837      68.928  39.208 123.973  1.00 42.22           C  
ATOM   2223  O   ASP A 837      67.784  39.626 124.157  1.00 37.91           O  
ATOM   2224  CB  ASP A 837      67.994  37.983 121.883  1.00 44.03           C  
ATOM   2225  CG  ASP A 837      67.289  39.132 121.145  1.00 49.28           C  
ATOM   2226  OD1 ASP A 837      67.923  40.190 120.932  1.00 48.56           O  
ATOM   2227  OD2 ASP A 837      66.124  38.915 120.751  1.00 50.04           O1-
ATOM   2228  H   ASP A 837      69.970  36.843 123.971  1.00  0.00           H  
ATOM   2229  HA  ASP A 837      69.863  39.061 122.102  1.00  0.00           H  
ATOM   2230  HB3 ASP A 837      67.273  37.511 122.553  1.00  0.00           H  
ATOM   2231  HB2 ASP A 837      68.272  37.239 121.138  1.00  0.00           H  
ATOM   2232  N   LEU A 838      69.933  39.436 124.837  1.00 39.13           N  
ATOM   2233  CA  LEU A 838      69.772  40.308 125.999  1.00 40.82           C  
ATOM   2234  C   LEU A 838      69.730  41.779 125.550  1.00 44.42           C  
ATOM   2235  O   LEU A 838      70.606  42.231 124.814  1.00 36.97           O  
ATOM   2236  CB  LEU A 838      70.871  40.034 127.046  1.00 40.53           C  
ATOM   2237  CG  LEU A 838      70.687  40.813 128.371  1.00 38.98           C  
ATOM   2238  CD1 LEU A 838      69.382  40.453 129.115  1.00 36.43           C  
ATOM   2239  CD2 LEU A 838      71.912  40.655 129.276  1.00 38.33           C  
ATOM   2240  H   LEU A 838      70.858  39.075 124.654  1.00  0.00           H  
ATOM   2241  HA  LEU A 838      68.814  40.057 126.460  1.00  0.00           H  
ATOM   2242  HB3 LEU A 838      71.840  40.279 126.613  1.00  0.00           H  
ATOM   2243  HB2 LEU A 838      70.904  38.966 127.267  1.00  0.00           H  
ATOM   2244  HG  LEU A 838      70.640  41.874 128.133  1.00  0.00           H  
ATOM   2245 HD11 LEU A 838      69.540  40.293 130.182  1.00  0.00           H  
ATOM   2246 HD12 LEU A 838      68.649  41.255 129.020  1.00  0.00           H  
ATOM   2247 HD13 LEU A 838      68.925  39.543 128.725  1.00  0.00           H  
ATOM   2248 HD21 LEU A 838      72.112  41.584 129.806  1.00  0.00           H  
ATOM   2249 HD22 LEU A 838      71.746  39.892 130.027  1.00  0.00           H  
ATOM   2250 HD23 LEU A 838      72.808  40.377 128.720  1.00  0.00           H  
ATOM   2251  N   ALA A 839      68.688  42.478 126.006  1.00 39.85           N  
ATOM   2252  CA  ALA A 839      68.369  43.859 125.669  1.00 34.61           C  
ATOM   2253  C   ALA A 839      67.348  44.368 126.691  1.00 40.74           C  
ATOM   2254  O   ALA A 839      66.686  43.555 127.340  1.00 41.54           O  
ATOM   2255  CB  ALA A 839      67.831  43.921 124.230  1.00 41.04           C  
ATOM   2256  H   ALA A 839      68.025  42.030 126.622  1.00  0.00           H  
ATOM   2257  HA  ALA A 839      69.263  44.479 125.731  1.00  0.00           H  
ATOM   2258  HB1 ALA A 839      67.486  44.925 123.978  1.00  0.00           H  
ATOM   2259  HB2 ALA A 839      68.604  43.663 123.507  1.00  0.00           H  
ATOM   2260  HB3 ALA A 839      67.010  43.219 124.085  1.00  0.00           H  
ATOM   2261  N   ALA A 840      67.208  45.699 126.811  1.00 37.83           N  
ATOM   2262  CA  ALA A 840      66.227  46.327 127.708  1.00 39.22           C  
ATOM   2263  C   ALA A 840      64.758  46.014 127.346  1.00 38.21           C  
ATOM   2264  O   ALA A 840      63.914  46.012 128.242  1.00 39.47           O  
ATOM   2265  CB  ALA A 840      66.485  47.839 127.772  1.00 39.31           C  
ATOM   2266  H   ALA A 840      67.792  46.325 126.267  1.00  0.00           H  
ATOM   2267  HA  ALA A 840      66.399  45.925 128.709  1.00  0.00           H  
ATOM   2268  HB1 ALA A 840      65.799  48.331 128.463  1.00  0.00           H  
ATOM   2269  HB2 ALA A 840      67.498  48.049 128.118  1.00  0.00           H  
ATOM   2270  HB3 ALA A 840      66.364  48.306 126.795  1.00  0.00           H  
ATOM   2271  N   ARG A 841      64.488  45.716 126.058  0.92 35.06           N  
ATOM   2272  CA  ARG A 841      63.201  45.222 125.547  0.92 39.77           C  
ATOM   2273  C   ARG A 841      62.842  43.813 126.070  0.92 39.41           C  
ATOM   2274  O   ARG A 841      61.656  43.506 126.183  0.92 39.61           O  
ATOM   2275  CB  ARG A 841      63.212  45.252 123.995  0.92 36.11           C  
ATOM   2276  CG  ARG A 841      64.220  44.290 123.333  0.92 42.75           C  
ATOM   2277  CD  ARG A 841      64.169  44.229 121.801  0.92 41.87           C  
ATOM   2278  NE  ARG A 841      65.278  43.415 121.272  0.92 52.03           N  
ATOM   2279  CZ  ARG A 841      66.493  43.867 120.916  0.92 57.11           C  
ATOM   2280  NH1 ARG A 841      67.449  42.998 120.563  0.92 49.76           N  
ATOM   2281  NH2 ARG A 841      66.774  45.177 120.915  0.92 45.34           N1+
ATOM   2282  H   ARG A 841      65.241  45.759 125.387  1.00  0.00           H  
ATOM   2283  HA  ARG A 841      62.426  45.910 125.891  1.00  0.00           H  
ATOM   2284  HB2 ARG A 841      63.428  46.265 123.660  1.00  0.00           H  
ATOM   2285  HB3 ARG A 841      62.210  45.023 123.628  1.00  0.00           H  
ATOM   2286  HG3 ARG A 841      63.964  43.287 123.667  1.00  0.00           H  
ATOM   2287  HG2 ARG A 841      65.232  44.477 123.677  1.00  0.00           H  
ATOM   2288  HD3 ARG A 841      64.029  45.194 121.313  1.00  0.00           H  
ATOM   2289  HD2 ARG A 841      63.290  43.635 121.545  1.00  0.00           H  
ATOM   2290  HE  ARG A 841      65.129  42.415 121.277  1.00  0.00           H  
ATOM   2291 HH11 ARG A 841      68.367  43.327 120.306  1.00  0.00           H  
ATOM   2292 HH12 ARG A 841      67.301  41.992 120.619  1.00  0.00           H  
ATOM   2293 HH21 ARG A 841      67.697  45.508 120.671  1.00  0.00           H  
ATOM   2294 HH22 ARG A 841      66.066  45.843 121.188  1.00  0.00           H  
ATOM   2295  N   ASN A 842      63.871  42.997 126.363  1.00 36.64           N  
ATOM   2296  CA  ASN A 842      63.778  41.606 126.820  1.00 39.69           C  
ATOM   2297  C   ASN A 842      64.098  41.484 128.318  1.00 41.21           C  
ATOM   2298  O   ASN A 842      64.455  40.400 128.779  1.00 39.93           O  
ATOM   2299  CB  ASN A 842      64.694  40.724 125.934  1.00 34.98           C  
ATOM   2300  CG  ASN A 842      64.160  40.525 124.511  1.00 43.35           C  
ATOM   2301  OD1 ASN A 842      62.975  40.714 124.244  1.00 40.61           O  
ATOM   2302  ND2 ASN A 842      65.026  40.111 123.588  1.00 42.12           N  
ATOM   2303  H   ASN A 842      64.812  43.355 126.277  1.00  0.00           H  
ATOM   2304  HA  ASN A 842      62.745  41.275 126.700  1.00  0.00           H  
ATOM   2305  HB3 ASN A 842      64.775  39.722 126.353  1.00  0.00           H  
ATOM   2306  HB2 ASN A 842      65.708  41.128 125.905  1.00  0.00           H  
ATOM   2307 HD21 ASN A 842      64.705  39.893 122.653  1.00  0.00           H  
ATOM   2308 HD22 ASN A 842      65.999  39.944 123.821  1.00  0.00           H  
ATOM   2309  N   VAL A 843      63.892  42.581 129.060  1.00 42.24           N  
ATOM   2310  CA  VAL A 843      63.771  42.581 130.509  1.00 38.17           C  
ATOM   2311  C   VAL A 843      62.413  43.227 130.824  1.00 38.31           C  
ATOM   2312  O   VAL A 843      62.121  44.289 130.283  1.00 41.94           O  
ATOM   2313  CB  VAL A 843      64.913  43.378 131.195  1.00 42.38           C  
ATOM   2314  CG1 VAL A 843      64.726  43.501 132.719  1.00 34.92           C  
ATOM   2315  CG2 VAL A 843      66.285  42.743 130.903  1.00 33.68           C  
ATOM   2316  H   VAL A 843      63.613  43.439 128.604  1.00  0.00           H  
ATOM   2317  HA  VAL A 843      63.779  41.560 130.884  1.00  0.00           H  
ATOM   2318  HB  VAL A 843      64.939  44.385 130.778  1.00  0.00           H  
ATOM   2319 HG11 VAL A 843      65.604  43.941 133.190  1.00  0.00           H  
ATOM   2320 HG12 VAL A 843      63.872  44.130 132.974  1.00  0.00           H  
ATOM   2321 HG13 VAL A 843      64.571  42.524 133.178  1.00  0.00           H  
ATOM   2322 HG21 VAL A 843      67.092  43.323 131.347  1.00  0.00           H  
ATOM   2323 HG22 VAL A 843      66.344  41.728 131.299  1.00  0.00           H  
ATOM   2324 HG23 VAL A 843      66.487  42.691 129.835  1.00  0.00           H  
ATOM   2325  N   LEU A 844      61.607  42.556 131.659  1.00 36.91           N  
ATOM   2326  CA  LEU A 844      60.251  42.956 132.028  1.00 41.37           C  
ATOM   2327  C   LEU A 844      60.209  43.365 133.499  1.00 40.80           C  
ATOM   2328  O   LEU A 844      60.864  42.737 134.327  1.00 35.55           O  
ATOM   2329  CB  LEU A 844      59.265  41.795 131.776  1.00 41.67           C  
ATOM   2330  CG  LEU A 844      59.208  41.289 130.318  1.00 44.88           C  
ATOM   2331  CD1 LEU A 844      58.332  40.027 130.221  1.00 37.14           C  
ATOM   2332  CD2 LEU A 844      58.751  42.379 129.325  1.00 37.98           C  
ATOM   2333  H   LEU A 844      61.938  41.692 132.072  1.00  0.00           H  
ATOM   2334  HA  LEU A 844      59.933  43.813 131.447  1.00  0.00           H  
ATOM   2335  HB2 LEU A 844      58.266  42.114 132.075  1.00  0.00           H  
ATOM   2336  HB3 LEU A 844      59.525  40.957 132.427  1.00  0.00           H  
ATOM   2337  HG  LEU A 844      60.213  40.990 130.023  1.00  0.00           H  
ATOM   2338 HD11 LEU A 844      57.866  39.927 129.242  1.00  0.00           H  
ATOM   2339 HD12 LEU A 844      58.931  39.131 130.370  1.00  0.00           H  
ATOM   2340 HD13 LEU A 844      57.539  40.018 130.967  1.00  0.00           H  
ATOM   2341 HD21 LEU A 844      58.014  42.021 128.606  1.00  0.00           H  
ATOM   2342 HD22 LEU A 844      58.294  43.225 129.836  1.00  0.00           H  
ATOM   2343 HD23 LEU A 844      59.598  42.757 128.750  1.00  0.00           H  
ATOM   2344  N   VAL A 845      59.407  44.396 133.787  1.00 44.50           N  
ATOM   2345  CA  VAL A 845      59.201  44.960 135.112  1.00 43.08           C  
ATOM   2346  C   VAL A 845      57.953  44.303 135.730  1.00 40.64           C  
ATOM   2347  O   VAL A 845      56.837  44.572 135.285  1.00 42.64           O  
ATOM   2348  CB  VAL A 845      58.990  46.503 135.010  1.00 44.73           C  
ATOM   2349  CG1 VAL A 845      58.729  47.196 136.360  1.00 38.60           C  
ATOM   2350  CG2 VAL A 845      60.181  47.196 134.325  1.00 39.61           C  
ATOM   2351  H   VAL A 845      58.892  44.848 133.040  1.00  0.00           H  
ATOM   2352  HA  VAL A 845      60.063  44.761 135.750  1.00  0.00           H  
ATOM   2353  HB  VAL A 845      58.124  46.688 134.373  1.00  0.00           H  
ATOM   2354 HG11 VAL A 845      58.517  48.256 136.216  1.00  0.00           H  
ATOM   2355 HG12 VAL A 845      57.882  46.773 136.900  1.00  0.00           H  
ATOM   2356 HG13 VAL A 845      59.610  47.129 136.995  1.00  0.00           H  
ATOM   2357 HG21 VAL A 845      60.025  48.272 134.261  1.00  0.00           H  
ATOM   2358 HG22 VAL A 845      61.101  47.029 134.882  1.00  0.00           H  
ATOM   2359 HG23 VAL A 845      60.333  46.837 133.307  1.00  0.00           H  
ATOM   2360  N   LYS A 846      58.164  43.447 136.743  1.00 39.77           N  
ATOM   2361  CA  LYS A 846      57.088  42.903 137.575  1.00 46.07           C  
ATOM   2362  C   LYS A 846      56.645  43.934 138.629  1.00 42.44           C  
ATOM   2363  O   LYS A 846      55.446  44.104 138.844  1.00 42.42           O  
ATOM   2364  CB  LYS A 846      57.533  41.564 138.203  1.00 42.31           C  
ATOM   2365  CG  LYS A 846      56.437  40.891 139.050  1.00 43.01           C  
ATOM   2366  CD  LYS A 846      56.743  39.429 139.397  1.00 50.84           C  
ATOM   2367  CE  LYS A 846      55.694  38.835 140.349  1.00 58.16           C  
ATOM   2368  NZ  LYS A 846      55.967  37.419 140.643  1.00 76.67           N1+
ATOM   2369  H   LYS A 846      59.108  43.262 137.055  1.00  0.00           H  
ATOM   2370  HA  LYS A 846      56.227  42.695 136.936  1.00  0.00           H  
ATOM   2371  HB3 LYS A 846      58.427  41.704 138.813  1.00  0.00           H  
ATOM   2372  HB2 LYS A 846      57.825  40.887 137.399  1.00  0.00           H  
ATOM   2373  HG3 LYS A 846      55.486  40.937 138.516  1.00  0.00           H  
ATOM   2374  HG2 LYS A 846      56.296  41.452 139.973  1.00  0.00           H  
ATOM   2375  HD3 LYS A 846      57.734  39.356 139.840  1.00  0.00           H  
ATOM   2376  HD2 LYS A 846      56.775  38.842 138.477  1.00  0.00           H  
ATOM   2377  HE3 LYS A 846      54.699  38.911 139.910  1.00  0.00           H  
ATOM   2378  HE2 LYS A 846      55.678  39.392 141.287  1.00  0.00           H  
ATOM   2379  HZ1 LYS A 846      55.940  36.885 139.786  1.00  0.00           H  
ATOM   2380  HZ2 LYS A 846      56.875  37.330 141.075  1.00  0.00           H  
ATOM   2381  HZ3 LYS A 846      55.260  37.068 141.274  1.00  0.00           H  
ATOM   2382  N   THR A 847      57.634  44.619 139.224  1.00 38.90           N  
ATOM   2383  CA  THR A 847      57.501  45.766 140.121  1.00 41.64           C  
ATOM   2384  C   THR A 847      58.753  46.662 139.925  1.00 39.77           C  
ATOM   2385  O   THR A 847      59.727  46.197 139.330  1.00 40.40           O  
ATOM   2386  CB  THR A 847      57.378  45.342 141.622  1.00 40.61           C  
ATOM   2387  OG1 THR A 847      58.609  44.992 142.226  1.00 40.18           O  
ATOM   2388  CG2 THR A 847      56.349  44.244 141.925  1.00 47.15           C  
ATOM   2389  H   THR A 847      58.590  44.400 138.973  1.00  0.00           H  
ATOM   2390  HA  THR A 847      56.618  46.331 139.822  1.00  0.00           H  
ATOM   2391  HB  THR A 847      57.030  46.213 142.176  1.00  0.00           H  
ATOM   2392  HG1 THR A 847      58.430  44.643 143.102  1.00  0.00           H  
ATOM   2393 HG21 THR A 847      56.237  44.096 142.999  1.00  0.00           H  
ATOM   2394 HG22 THR A 847      55.368  44.509 141.531  1.00  0.00           H  
ATOM   2395 HG23 THR A 847      56.643  43.287 141.494  1.00  0.00           H  
ATOM   2396  N   PRO A 848      58.776  47.902 140.469  1.00 41.89           N  
ATOM   2397  CA  PRO A 848      60.010  48.721 140.494  1.00 44.61           C  
ATOM   2398  C   PRO A 848      61.216  48.087 141.223  1.00 46.22           C  
ATOM   2399  O   PRO A 848      62.351  48.446 140.919  1.00 39.62           O  
ATOM   2400  CB  PRO A 848      59.571  50.036 141.159  1.00 42.86           C  
ATOM   2401  CG  PRO A 848      58.072  50.104 140.919  1.00 46.63           C  
ATOM   2402  CD  PRO A 848      57.643  48.646 141.017  1.00 38.78           C  
ATOM   2403  HA  PRO A 848      60.289  48.921 139.457  1.00  0.00           H  
ATOM   2404  HB2 PRO A 848      60.094  50.905 140.757  1.00  0.00           H  
ATOM   2405  HB3 PRO A 848      59.760  50.008 142.233  1.00  0.00           H  
ATOM   2406  HG3 PRO A 848      57.884  50.470 139.909  1.00  0.00           H  
ATOM   2407  HG2 PRO A 848      57.549  50.759 141.617  1.00  0.00           H  
ATOM   2408  HD3 PRO A 848      57.505  48.375 142.063  1.00  0.00           H  
ATOM   2409  HD2 PRO A 848      56.707  48.478 140.485  1.00  0.00           H  
ATOM   2410  N   GLN A 849      60.946  47.145 142.140  1.00 40.90           N  
ATOM   2411  CA  GLN A 849      61.933  46.411 142.928  1.00 41.02           C  
ATOM   2412  C   GLN A 849      62.235  45.014 142.347  1.00 41.11           C  
ATOM   2413  O   GLN A 849      63.021  44.297 142.964  1.00 38.79           O  
ATOM   2414  CB  GLN A 849      61.427  46.273 144.388  1.00 37.63           C  
ATOM   2415  CG  GLN A 849      61.188  47.603 145.140  1.00 37.18           C  
ATOM   2416  CD  GLN A 849      59.845  48.283 144.845  1.00 44.06           C  
ATOM   2417  OE1 GLN A 849      58.889  47.649 144.402  1.00 44.12           O  
ATOM   2418  NE2 GLN A 849      59.765  49.587 145.110  1.00 45.88           N  
ATOM   2419  H   GLN A 849      59.982  46.900 142.324  1.00  0.00           H  
ATOM   2420  HA  GLN A 849      62.876  46.960 142.945  1.00  0.00           H  
ATOM   2421  HB3 GLN A 849      62.175  45.723 144.961  1.00  0.00           H  
ATOM   2422  HB2 GLN A 849      60.532  45.650 144.422  1.00  0.00           H  
ATOM   2423  HG2 GLN A 849      62.009  48.294 144.940  1.00  0.00           H  
ATOM   2424  HG3 GLN A 849      61.208  47.405 146.212  1.00  0.00           H  
ATOM   2425 HE21 GLN A 849      58.899  50.081 144.949  1.00  0.00           H  
ATOM   2426 HE22 GLN A 849      60.557  50.081 145.494  1.00  0.00           H  
ATOM   2427  N   HIS A 850      61.607  44.627 141.221  1.00 41.49           N  
ATOM   2428  CA  HIS A 850      61.687  43.276 140.666  1.00 37.33           C  
ATOM   2429  C   HIS A 850      61.597  43.306 139.135  1.00 42.11           C  
ATOM   2430  O   HIS A 850      60.524  43.573 138.596  1.00 40.68           O  
ATOM   2431  CB  HIS A 850      60.579  42.399 141.292  1.00 35.94           C  
ATOM   2432  CG  HIS A 850      60.710  40.914 141.058  1.00 40.69           C  
ATOM   2433  ND1 HIS A 850      59.774  40.003 141.559  1.00 37.46           N  
ATOM   2434  CD2 HIS A 850      61.690  40.214 140.383  1.00 38.31           C  
ATOM   2435  CE1 HIS A 850      60.219  38.813 141.182  1.00 36.73           C  
ATOM   2436  NE2 HIS A 850      61.346  38.883 140.478  1.00 35.52           N  
ATOM   2437  H   HIS A 850      60.973  45.261 140.753  1.00  0.00           H  
ATOM   2438  HA  HIS A 850      62.650  42.843 140.942  1.00  0.00           H  
ATOM   2439  HB3 HIS A 850      59.596  42.717 140.941  1.00  0.00           H  
ATOM   2440  HB2 HIS A 850      60.568  42.542 142.374  1.00  0.00           H  
ATOM   2441  HD2 HIS A 850      62.579  40.539 139.863  1.00  0.00           H  
ATOM   2442  HE1 HIS A 850      59.718  37.885 141.413  1.00  0.00           H  
ATOM   2443  HE2 HIS A 850      61.855  38.104 140.074  1.00  0.00           H  
ATOM   2444  N   VAL A 851      62.712  42.962 138.472  1.00 36.59           N  
ATOM   2445  CA  VAL A 851      62.787  42.791 137.022  1.00 36.54           C  
ATOM   2446  C   VAL A 851      63.248  41.363 136.661  1.00 33.59           C  
ATOM   2447  O   VAL A 851      63.979  40.734 137.431  1.00 39.54           O  
ATOM   2448  CB  VAL A 851      63.722  43.842 136.358  1.00 37.41           C  
ATOM   2449  CG1 VAL A 851      63.198  45.269 136.589  1.00 32.87           C  
ATOM   2450  CG2 VAL A 851      65.218  43.743 136.720  1.00 29.01           C  
ATOM   2451  H   VAL A 851      63.565  42.779 138.984  1.00  0.00           H  
ATOM   2452  HA  VAL A 851      61.791  42.917 136.601  1.00  0.00           H  
ATOM   2453  HB  VAL A 851      63.659  43.675 135.284  1.00  0.00           H  
ATOM   2454 HG11 VAL A 851      63.822  46.015 136.101  1.00  0.00           H  
ATOM   2455 HG12 VAL A 851      62.189  45.385 136.198  1.00  0.00           H  
ATOM   2456 HG13 VAL A 851      63.168  45.519 137.649  1.00  0.00           H  
ATOM   2457 HG21 VAL A 851      65.799  44.478 136.163  1.00  0.00           H  
ATOM   2458 HG22 VAL A 851      65.382  43.941 137.776  1.00  0.00           H  
ATOM   2459 HG23 VAL A 851      65.642  42.766 136.489  1.00  0.00           H  
ATOM   2460  N   LYS A 852      62.766  40.881 135.504  1.00 37.73           N  
ATOM   2461  CA  LYS A 852      62.942  39.521 134.992  1.00 39.67           C  
ATOM   2462  C   LYS A 852      63.383  39.535 133.526  1.00 38.02           C  
ATOM   2463  O   LYS A 852      62.806  40.274 132.737  1.00 37.98           O  
ATOM   2464  CB  LYS A 852      61.595  38.777 135.067  1.00 46.64           C  
ATOM   2465  CG  LYS A 852      61.197  38.266 136.453  1.00 46.39           C  
ATOM   2466  CD  LYS A 852      59.756  37.728 136.454  1.00 51.17           C  
ATOM   2467  CE  LYS A 852      59.365  36.945 137.713  1.00 55.29           C  
ATOM   2468  NZ  LYS A 852      60.107  35.677 137.820  1.00 59.20           N1+
ATOM   2469  H   LYS A 852      62.174  41.479 134.939  1.00  0.00           H  
ATOM   2470  HA  LYS A 852      63.690  38.998 135.582  1.00  0.00           H  
ATOM   2471  HB3 LYS A 852      61.652  37.891 134.434  1.00  0.00           H  
ATOM   2472  HB2 LYS A 852      60.803  39.401 134.648  1.00  0.00           H  
ATOM   2473  HG3 LYS A 852      61.305  39.048 137.205  1.00  0.00           H  
ATOM   2474  HG2 LYS A 852      61.893  37.472 136.713  1.00  0.00           H  
ATOM   2475  HD3 LYS A 852      59.592  37.103 135.576  1.00  0.00           H  
ATOM   2476  HD2 LYS A 852      59.075  38.573 136.347  1.00  0.00           H  
ATOM   2477  HE3 LYS A 852      58.300  36.712 137.678  1.00  0.00           H  
ATOM   2478  HE2 LYS A 852      59.532  37.545 138.607  1.00  0.00           H  
ATOM   2479  HZ1 LYS A 852      61.092  35.881 137.933  1.00  0.00           H  
ATOM   2480  HZ2 LYS A 852      59.788  35.154 138.622  1.00  0.00           H  
ATOM   2481  HZ3 LYS A 852      59.981  35.123 136.985  1.00  0.00           H  
ATOM   2482  N   ILE A 853      64.316  38.641 133.172  1.00 41.45           N  
ATOM   2483  CA  ILE A 853      64.755  38.377 131.798  1.00 36.51           C  
ATOM   2484  C   ILE A 853      63.730  37.486 131.061  1.00 39.08           C  
ATOM   2485  O   ILE A 853      63.119  36.622 131.690  1.00 41.19           O  
ATOM   2486  CB  ILE A 853      66.135  37.659 131.815  1.00 35.51           C  
ATOM   2487  CG1 ILE A 853      67.214  38.559 132.462  1.00 34.37           C  
ATOM   2488  CG2 ILE A 853      66.640  37.154 130.444  1.00 30.93           C  
ATOM   2489  CD1 ILE A 853      68.397  37.761 133.012  1.00 34.02           C  
ATOM   2490  H   ILE A 853      64.741  38.060 133.883  1.00  0.00           H  
ATOM   2491  HA  ILE A 853      64.854  39.325 131.267  1.00  0.00           H  
ATOM   2492  HB  ILE A 853      66.020  36.778 132.449  1.00  0.00           H  
ATOM   2493 HG13 ILE A 853      66.807  39.144 133.287  1.00  0.00           H  
ATOM   2494 HG12 ILE A 853      67.568  39.291 131.736  1.00  0.00           H  
ATOM   2495 HG21 ILE A 853      67.638  36.722 130.521  1.00  0.00           H  
ATOM   2496 HG22 ILE A 853      66.003  36.371 130.031  1.00  0.00           H  
ATOM   2497 HG23 ILE A 853      66.690  37.965 129.716  1.00  0.00           H  
ATOM   2498 HD11 ILE A 853      68.872  38.296 133.831  1.00  0.00           H  
ATOM   2499 HD12 ILE A 853      68.089  36.785 133.389  1.00  0.00           H  
ATOM   2500 HD13 ILE A 853      69.143  37.594 132.241  1.00  0.00           H  
ATOM   2501  N   THR A 854      63.568  37.703 129.747  1.00 49.36           N  
ATOM   2502  CA  THR A 854      62.619  36.969 128.907  1.00 43.72           C  
ATOM   2503  C   THR A 854      63.149  36.826 127.462  1.00 45.22           C  
ATOM   2504  O   THR A 854      64.231  37.323 127.157  1.00 48.73           O  
ATOM   2505  CB  THR A 854      61.226  37.667 128.920  1.00 47.00           C  
ATOM   2506  OG1 THR A 854      60.214  36.816 128.413  1.00 53.97           O  
ATOM   2507  CG2 THR A 854      61.146  38.996 128.143  1.00 48.47           C  
ATOM   2508  H   THR A 854      64.097  38.431 129.283  1.00  0.00           H  
ATOM   2509  HA  THR A 854      62.511  35.953 129.292  1.00  0.00           H  
ATOM   2510  HB  THR A 854      60.958  37.873 129.956  1.00  0.00           H  
ATOM   2511  HG1 THR A 854      59.416  37.336 128.292  1.00  0.00           H  
ATOM   2512 HG21 THR A 854      60.139  39.411 128.170  1.00  0.00           H  
ATOM   2513 HG22 THR A 854      61.811  39.738 128.580  1.00  0.00           H  
ATOM   2514 HG23 THR A 854      61.408  38.891 127.090  1.00  0.00           H  
ATOM   2515  N   ASP A 855      62.361  36.155 126.605  1.00 48.16           N  
ATOM   2516  CA  ASP A 855      62.591  35.910 125.179  1.00 51.02           C  
ATOM   2517  C   ASP A 855      63.710  34.868 124.997  1.00 49.43           C  
ATOM   2518  O   ASP A 855      64.812  35.187 124.549  1.00 53.65           O  
ATOM   2519  CB  ASP A 855      62.791  37.212 124.355  1.00 51.38           C  
ATOM   2520  CG  ASP A 855      62.529  37.071 122.848  1.00 65.99           C  
ATOM   2521  OD1 ASP A 855      62.211  35.947 122.395  1.00 63.20           O  
ATOM   2522  OD2 ASP A 855      62.620  38.116 122.169  1.00 68.57           O1-
ATOM   2523  H   ASP A 855      61.477  35.814 126.960  1.00  0.00           H  
ATOM   2524  HA  ASP A 855      61.666  35.442 124.837  1.00  0.00           H  
ATOM   2525  HB3 ASP A 855      63.808  37.583 124.489  1.00  0.00           H  
ATOM   2526  HB2 ASP A 855      62.108  37.973 124.737  1.00  0.00           H  
ATOM   2527  N   PHE A 856      63.374  33.624 125.371  1.00 46.31           N  
ATOM   2528  CA  PHE A 856      64.224  32.437 125.268  1.00 50.46           C  
ATOM   2529  C   PHE A 856      64.219  31.773 123.877  1.00 49.24           C  
ATOM   2530  O   PHE A 856      64.741  30.665 123.746  1.00 52.43           O  
ATOM   2531  CB  PHE A 856      63.827  31.445 126.386  1.00 46.35           C  
ATOM   2532  CG  PHE A 856      64.268  31.903 127.762  1.00 55.79           C  
ATOM   2533  CD1 PHE A 856      65.615  31.732 128.138  1.00 51.11           C  
ATOM   2534  CD2 PHE A 856      63.415  32.674 128.580  1.00 54.01           C  
ATOM   2535  CE1 PHE A 856      66.082  32.297 129.312  1.00 57.35           C  
ATOM   2536  CE2 PHE A 856      63.901  33.225 129.759  1.00 51.77           C  
ATOM   2537  CZ  PHE A 856      65.233  33.046 130.115  1.00 53.76           C  
ATOM   2538  H   PHE A 856      62.449  33.463 125.742  1.00  0.00           H  
ATOM   2539  HA  PHE A 856      65.260  32.737 125.438  1.00  0.00           H  
ATOM   2540  HB3 PHE A 856      64.275  30.468 126.212  1.00  0.00           H  
ATOM   2541  HB2 PHE A 856      62.748  31.281 126.390  1.00  0.00           H  
ATOM   2542  HD1 PHE A 856      66.294  31.182 127.502  1.00  0.00           H  
ATOM   2543  HD2 PHE A 856      62.391  32.852 128.286  1.00  0.00           H  
ATOM   2544  HE1 PHE A 856      67.120  32.174 129.579  1.00  0.00           H  
ATOM   2545  HE2 PHE A 856      63.250  33.816 130.386  1.00  0.00           H  
ATOM   2546  HZ  PHE A 856      65.625  33.506 131.009  1.00  0.00           H  
ATOM   2547  N   GLY A 857      63.637  32.440 122.864  1.00 48.80           N  
ATOM   2548  CA  GLY A 857      63.448  31.905 121.515  1.00 49.84           C  
ATOM   2549  C   GLY A 857      64.753  31.676 120.745  1.00 53.38           C  
ATOM   2550  O   GLY A 857      64.759  30.844 119.842  1.00 58.96           O  
ATOM   2551  H   GLY A 857      63.249  33.356 123.044  1.00  0.00           H  
ATOM   2552  HA3 GLY A 857      62.810  32.583 120.949  1.00  0.00           H  
ATOM   2553  HA2 GLY A 857      62.930  30.949 121.573  1.00  0.00           H  
ATOM   2554  N   LEU A 858      65.844  32.369 121.112  1.00 50.34           N  
ATOM   2555  CA  LEU A 858      67.175  32.205 120.524  1.00 47.41           C  
ATOM   2556  C   LEU A 858      68.161  31.528 121.487  1.00 47.16           C  
ATOM   2557  O   LEU A 858      69.301  31.307 121.084  1.00 51.30           O  
ATOM   2558  CB  LEU A 858      67.700  33.589 120.084  1.00 52.86           C  
ATOM   2559  CG  LEU A 858      66.943  34.166 118.869  1.00 58.91           C  
ATOM   2560  CD1 LEU A 858      67.243  35.665 118.707  1.00 55.33           C  
ATOM   2561  CD2 LEU A 858      67.225  33.362 117.578  1.00 57.66           C  
ATOM   2562  H   LEU A 858      65.768  33.043 121.861  1.00  0.00           H  
ATOM   2563  HA  LEU A 858      67.131  31.555 119.650  1.00  0.00           H  
ATOM   2564  HB3 LEU A 858      68.762  33.543 119.837  1.00  0.00           H  
ATOM   2565  HB2 LEU A 858      67.624  34.277 120.928  1.00  0.00           H  
ATOM   2566  HG  LEU A 858      65.872  34.093 119.064  1.00  0.00           H  
ATOM   2567 HD11 LEU A 858      67.329  35.964 117.663  1.00  0.00           H  
ATOM   2568 HD12 LEU A 858      66.444  36.266 119.142  1.00  0.00           H  
ATOM   2569 HD13 LEU A 858      68.167  35.942 119.214  1.00  0.00           H  
ATOM   2570 HD21 LEU A 858      67.573  33.985 116.755  1.00  0.00           H  
ATOM   2571 HD22 LEU A 858      67.983  32.593 117.728  1.00  0.00           H  
ATOM   2572 HD23 LEU A 858      66.321  32.856 117.235  1.00  0.00           H  
ATOM   2573  N   ALA A 859      67.734  31.193 122.718  1.00 44.96           N  
ATOM   2574  CA  ALA A 859      68.585  30.567 123.726  1.00 47.04           C  
ATOM   2575  C   ALA A 859      69.032  29.151 123.322  1.00 51.69           C  
ATOM   2576  O   ALA A 859      68.215  28.369 122.832  1.00 55.57           O  
ATOM   2577  CB  ALA A 859      67.863  30.559 125.080  1.00 39.05           C  
ATOM   2578  H   ALA A 859      66.773  31.362 122.980  1.00  0.00           H  
ATOM   2579  HA  ALA A 859      69.462  31.204 123.813  1.00  0.00           H  
ATOM   2580  HB1 ALA A 859      68.515  30.184 125.871  1.00  0.00           H  
ATOM   2581  HB2 ALA A 859      67.557  31.567 125.363  1.00  0.00           H  
ATOM   2582  HB3 ALA A 859      66.972  29.931 125.059  1.00  0.00           H  
ATOM   2583  N   LYS A 860      70.321  28.855 123.548  1.00 53.79           N  
ATOM   2584  CA  LYS A 860      70.920  27.549 123.280  1.00 54.49           C  
ATOM   2585  C   LYS A 860      71.951  27.211 124.363  1.00 59.72           C  
ATOM   2586  O   LYS A 860      72.431  28.100 125.068  1.00 59.71           O  
ATOM   2587  CB  LYS A 860      71.527  27.509 121.850  1.00 59.95           C  
ATOM   2588  CG  LYS A 860      72.889  28.216 121.654  1.00 62.08           C  
ATOM   2589  CD  LYS A 860      73.474  28.001 120.247  1.00 72.30           C  
ATOM   2590  CE  LYS A 860      74.925  28.488 120.104  1.00 72.12           C  
ATOM   2591  NZ  LYS A 860      75.875  27.588 120.784  1.00 72.24           N1+
ATOM   2592  H   LYS A 860      70.926  29.545 123.975  1.00  0.00           H  
ATOM   2593  HA  LYS A 860      70.145  26.782 123.346  1.00  0.00           H  
ATOM   2594  HB2 LYS A 860      70.802  27.885 121.127  1.00  0.00           H  
ATOM   2595  HB3 LYS A 860      71.673  26.460 121.592  1.00  0.00           H  
ATOM   2596  HG3 LYS A 860      73.614  27.866 122.384  1.00  0.00           H  
ATOM   2597  HG2 LYS A 860      72.771  29.279 121.851  1.00  0.00           H  
ATOM   2598  HD3 LYS A 860      72.853  28.528 119.522  1.00  0.00           H  
ATOM   2599  HD2 LYS A 860      73.414  26.945 119.974  1.00  0.00           H  
ATOM   2600  HE2 LYS A 860      75.030  29.497 120.501  1.00  0.00           H  
ATOM   2601  HE3 LYS A 860      75.199  28.528 119.050  1.00  0.00           H  
ATOM   2602  HZ1 LYS A 860      75.833  26.676 120.347  1.00  0.00           H  
ATOM   2603  HZ2 LYS A 860      76.811  27.955 120.697  1.00  0.00           H  
ATOM   2604  HZ3 LYS A 860      75.627  27.502 121.760  1.00  0.00           H  
ATOM   2605  N   LEU A 861      72.320  25.923 124.421  1.00 69.74           N  
ATOM   2606  CA  LEU A 861      73.441  25.428 125.215  1.00 68.10           C  
ATOM   2607  C   LEU A 861      74.783  25.847 124.588  1.00 71.76           C  
ATOM   2608  O   LEU A 861      74.894  25.919 123.362  1.00 69.90           O  
ATOM   2609  CB  LEU A 861      73.343  23.891 125.326  1.00 64.46           C  
ATOM   2610  CG  LEU A 861      72.167  23.389 126.194  1.00 67.57           C  
ATOM   2611  CD1 LEU A 861      71.968  21.866 126.025  1.00 72.18           C  
ATOM   2612  CD2 LEU A 861      72.321  23.803 127.675  1.00 62.93           C  
ATOM   2613  H   LEU A 861      71.885  25.252 123.805  1.00  0.00           H  
ATOM   2614  HA  LEU A 861      73.373  25.868 126.209  1.00  0.00           H  
ATOM   2615  HB3 LEU A 861      74.272  23.486 125.731  1.00  0.00           H  
ATOM   2616  HB2 LEU A 861      73.251  23.477 124.321  1.00  0.00           H  
ATOM   2617  HG  LEU A 861      71.255  23.858 125.823  1.00  0.00           H  
ATOM   2618 HD11 LEU A 861      70.964  21.647 125.661  1.00  0.00           H  
ATOM   2619 HD12 LEU A 861      72.668  21.438 125.307  1.00  0.00           H  
ATOM   2620 HD13 LEU A 861      72.101  21.313 126.955  1.00  0.00           H  
ATOM   2621 HD21 LEU A 861      72.170  22.976 128.369  1.00  0.00           H  
ATOM   2622 HD22 LEU A 861      73.312  24.207 127.884  1.00  0.00           H  
ATOM   2623 HD23 LEU A 861      71.600  24.573 127.943  1.00  0.00           H  
ATOM   2624  N   LEU A 862      75.780  26.107 125.448  1.00 68.07           N  
ATOM   2625  CA  LEU A 862      77.137  26.501 125.067  1.00 67.74           C  
ATOM   2626  C   LEU A 862      77.812  25.445 124.169  1.00 77.27           C  
ATOM   2627  O   LEU A 862      77.884  24.278 124.555  1.00 74.83           O  
ATOM   2628  CB  LEU A 862      77.949  26.769 126.355  1.00 65.53           C  
ATOM   2629  CG  LEU A 862      79.394  27.285 126.140  1.00 75.45           C  
ATOM   2630  CD1 LEU A 862      79.410  28.693 125.511  1.00 71.89           C  
ATOM   2631  CD2 LEU A 862      80.209  27.212 127.448  1.00 72.47           C  
ATOM   2632  H   LEU A 862      75.600  26.046 126.441  1.00  0.00           H  
ATOM   2633  HA  LEU A 862      77.048  27.434 124.506  1.00  0.00           H  
ATOM   2634  HB3 LEU A 862      77.986  25.843 126.932  1.00  0.00           H  
ATOM   2635  HB2 LEU A 862      77.409  27.482 126.981  1.00  0.00           H  
ATOM   2636  HG  LEU A 862      79.902  26.618 125.444  1.00  0.00           H  
ATOM   2637 HD11 LEU A 862      80.001  29.411 126.079  1.00  0.00           H  
ATOM   2638 HD12 LEU A 862      79.825  28.661 124.503  1.00  0.00           H  
ATOM   2639 HD13 LEU A 862      78.407  29.107 125.435  1.00  0.00           H  
ATOM   2640 HD21 LEU A 862      80.709  28.148 127.696  1.00  0.00           H  
ATOM   2641 HD22 LEU A 862      79.585  26.954 128.305  1.00  0.00           H  
ATOM   2642 HD23 LEU A 862      80.983  26.448 127.376  1.00  0.00           H  
ATOM   2643  N   GLY A 863      78.286  25.886 122.993  1.00 81.14           N  
ATOM   2644  CA  GLY A 863      78.995  25.051 122.021  1.00 80.59           C  
ATOM   2645  C   GLY A 863      78.079  24.132 121.191  1.00 79.55           C  
ATOM   2646  O   GLY A 863      78.592  23.443 120.310  1.00 85.36           O  
ATOM   2647  H   GLY A 863      78.203  26.866 122.770  1.00  0.00           H  
ATOM   2648  HA2 GLY A 863      79.745  24.443 122.528  1.00  0.00           H  
ATOM   2649  HA3 GLY A 863      79.535  25.706 121.338  1.00  0.00           H  
ATOM   2650  N   ALA A 864      76.753  24.117 121.434  1.00 79.38           N  
ATOM   2651  CA  ALA A 864      75.776  23.345 120.659  1.00 79.27           C  
ATOM   2652  C   ALA A 864      75.680  23.837 119.208  1.00 80.67           C  
ATOM   2653  O   ALA A 864      75.851  25.037 118.969  1.00 78.84           O  
ATOM   2654  CB  ALA A 864      74.399  23.453 121.332  1.00 72.54           C  
ATOM   2655  H   ALA A 864      76.378  24.680 122.185  1.00  0.00           H  
ATOM   2656  HA  ALA A 864      76.088  22.299 120.662  1.00  0.00           H  
ATOM   2657  HB1 ALA A 864      73.666  22.819 120.832  1.00  0.00           H  
ATOM   2658  HB2 ALA A 864      74.451  23.131 122.371  1.00  0.00           H  
ATOM   2659  HB3 ALA A 864      74.017  24.475 121.313  1.00  0.00           H  
ATOM   2660  N   GLU A 865      75.360  22.915 118.282  0.81 81.29           N  
ATOM   2661  CA  GLU A 865      75.050  23.255 116.892  0.81 77.23           C  
ATOM   2662  C   GLU A 865      73.819  24.164 116.803  0.81 73.65           C  
ATOM   2663  O   GLU A 865      72.851  23.965 117.541  0.81 74.38           O  
ATOM   2664  CB  GLU A 865      74.831  21.995 116.030  0.81 84.00           C  
ATOM   2665  CG  GLU A 865      76.128  21.238 115.695  0.81 89.70           C  
ATOM   2666  CD  GLU A 865      75.902  20.163 114.629  0.81 97.04           C  
ATOM   2667  OE1 GLU A 865      74.968  19.353 114.816  0.81 94.44           O  
ATOM   2668  OE2 GLU A 865      76.662  20.180 113.636  0.81100.45           O1-
ATOM   2669  H   GLU A 865      75.232  21.949 118.546  1.00  0.00           H  
ATOM   2670  HA  GLU A 865      75.903  23.806 116.488  1.00  0.00           H  
ATOM   2671  HB3 GLU A 865      74.339  22.274 115.095  1.00  0.00           H  
ATOM   2672  HB2 GLU A 865      74.139  21.322 116.539  1.00  0.00           H  
ATOM   2673  HG3 GLU A 865      76.538  20.770 116.590  1.00  0.00           H  
ATOM   2674  HG2 GLU A 865      76.883  21.937 115.333  1.00  0.00           H  
ATOM   2675  N   GLU A 866      73.898  25.136 115.882  1.00 73.63           N  
ATOM   2676  CA  GLU A 866      72.823  26.064 115.554  1.00 75.14           C  
ATOM   2677  C   GLU A 866      71.558  25.310 115.110  1.00 75.10           C  
ATOM   2678  O   GLU A 866      71.623  24.478 114.203  1.00 78.73           O  
ATOM   2679  CB  GLU A 866      73.326  27.083 114.507  1.00 72.91           C  
ATOM   2680  CG  GLU A 866      73.901  26.486 113.202  1.00  0.00           C  
ATOM   2681  CD  GLU A 866      74.387  27.574 112.247  1.00  0.00           C  
ATOM   2682  OE1 GLU A 866      73.521  28.345 111.777  1.00  0.00           O  
ATOM   2683  OE2 GLU A 866      75.613  27.623 112.007  1.00  0.00           O1-
ATOM   2684  H   GLU A 866      74.731  25.217 115.318  1.00  0.00           H  
ATOM   2685  HA  GLU A 866      72.588  26.618 116.465  1.00  0.00           H  
ATOM   2686  HB2 GLU A 866      72.506  27.759 114.261  1.00  0.00           H  
ATOM   2687  HB3 GLU A 866      74.087  27.712 114.973  1.00  0.00           H  
ATOM   2688  HG2 GLU A 866      74.727  25.807 113.415  1.00  0.00           H  
ATOM   2689  HG3 GLU A 866      73.145  25.902 112.678  1.00  0.00           H  
ATOM   2690  N   LYS A 867      70.442  25.593 115.801  1.00 76.54           N  
ATOM   2691  CA  LYS A 867      69.140  25.003 115.505  1.00 74.27           C  
ATOM   2692  C   LYS A 867      68.627  25.503 114.156  1.00 72.24           C  
ATOM   2693  O   LYS A 867      68.815  26.676 113.822  1.00 74.83           O  
ATOM   2694  CB  LYS A 867      68.139  25.335 116.623  1.00 67.12           C  
ATOM   2695  CG  LYS A 867      68.488  24.660 117.955  1.00 67.73           C  
ATOM   2696  CD  LYS A 867      67.398  24.860 119.012  1.00 65.09           C  
ATOM   2697  CE  LYS A 867      67.855  24.408 120.402  1.00 62.57           C  
ATOM   2698  NZ  LYS A 867      66.816  24.665 121.408  1.00 70.38           N1+
ATOM   2699  H   LYS A 867      70.467  26.272 116.546  1.00  0.00           H  
ATOM   2700  HA  LYS A 867      69.260  23.918 115.455  1.00  0.00           H  
ATOM   2701  HB3 LYS A 867      67.143  25.006 116.326  1.00  0.00           H  
ATOM   2702  HB2 LYS A 867      68.067  26.413 116.755  1.00  0.00           H  
ATOM   2703  HG3 LYS A 867      69.434  25.059 118.324  1.00  0.00           H  
ATOM   2704  HG2 LYS A 867      68.645  23.592 117.798  1.00  0.00           H  
ATOM   2705  HD3 LYS A 867      66.511  24.295 118.721  1.00  0.00           H  
ATOM   2706  HD2 LYS A 867      67.094  25.905 119.040  1.00  0.00           H  
ATOM   2707  HE3 LYS A 867      68.761  24.941 120.697  1.00  0.00           H  
ATOM   2708  HE2 LYS A 867      68.089  23.343 120.397  1.00  0.00           H  
ATOM   2709  HZ1 LYS A 867      65.994  24.130 121.157  1.00  0.00           H  
ATOM   2710  HZ2 LYS A 867      67.141  24.366 122.316  1.00  0.00           H  
ATOM   2711  HZ3 LYS A 867      66.592  25.649 121.432  1.00  0.00           H  
ATOM   2712  N   GLU A 868      67.980  24.594 113.416  0.77 70.47           N  
ATOM   2713  CA  GLU A 868      67.417  24.891 112.109  0.77 68.24           C  
ATOM   2714  C   GLU A 868      66.256  25.891 112.218  0.77 64.66           C  
ATOM   2715  O   GLU A 868      66.235  26.798 111.395  0.77 64.17           O  
ATOM   2716  CB  GLU A 868      67.103  23.584 111.353  0.77 67.26           C  
ATOM   2717  CG  GLU A 868      66.859  23.788 109.839  0.77 73.79           C  
ATOM   2718  CD  GLU A 868      67.102  22.525 109.002  0.77 76.07           C  
ATOM   2719  OE1 GLU A 868      68.136  21.865 109.244  0.77 76.44           O  
ATOM   2720  OE2 GLU A 868      66.284  22.259 108.096  0.77 67.02           O1-
ATOM   2721  H   GLU A 868      67.764  23.686 113.806  1.00  0.00           H  
ATOM   2722  HA  GLU A 868      68.213  25.387 111.549  1.00  0.00           H  
ATOM   2723  HB3 GLU A 868      66.228  23.104 111.794  1.00  0.00           H  
ATOM   2724  HB2 GLU A 868      67.930  22.892 111.514  1.00  0.00           H  
ATOM   2725  HG3 GLU A 868      67.538  24.549 109.453  1.00  0.00           H  
ATOM   2726  HG2 GLU A 868      65.850  24.165 109.669  1.00  0.00           H  
ATOM   2727  N   TYR A 869      65.416  25.798 113.274  0.84 64.88           N  
ATOM   2728  CA  TYR A 869      64.340  26.756 113.579  0.84 67.94           C  
ATOM   2729  C   TYR A 869      64.817  28.196 113.853  0.84 71.38           C  
ATOM   2730  O   TYR A 869      64.135  29.129 113.424  0.84 64.05           O  
ATOM   2731  CB  TYR A 869      63.456  26.246 114.743  0.84 59.59           C  
ATOM   2732  CG  TYR A 869      62.212  27.083 115.023  0.84 60.39           C  
ATOM   2733  CD1 TYR A 869      62.046  27.720 116.271  0.84 58.00           C  
ATOM   2734  CD2 TYR A 869      61.223  27.246 114.027  0.84 57.05           C  
ATOM   2735  CE1 TYR A 869      60.912  28.522 116.511  0.84 57.24           C  
ATOM   2736  CE2 TYR A 869      60.087  28.040 114.268  0.84 60.81           C  
ATOM   2737  CZ  TYR A 869      59.936  28.686 115.509  0.84 63.42           C  
ATOM   2738  OH  TYR A 869      58.843  29.466 115.745  0.84 60.09           O  
ATOM   2739  H   TYR A 869      65.527  25.025 113.919  1.00  0.00           H  
ATOM   2740  HA  TYR A 869      63.717  26.803 112.686  1.00  0.00           H  
ATOM   2741  HB3 TYR A 869      64.054  26.165 115.652  1.00  0.00           H  
ATOM   2742  HB2 TYR A 869      63.108  25.240 114.536  1.00  0.00           H  
ATOM   2743  HD1 TYR A 869      62.791  27.607 117.045  1.00  0.00           H  
ATOM   2744  HD2 TYR A 869      61.327  26.779 113.062  1.00  0.00           H  
ATOM   2745  HE1 TYR A 869      60.794  29.013 117.466  1.00  0.00           H  
ATOM   2746  HE2 TYR A 869      59.339  28.155 113.497  1.00  0.00           H  
ATOM   2747  HH  TYR A 869      58.165  29.385 115.065  1.00  0.00           H  
ATOM   2748  N   HIS A 870      65.972  28.361 114.527  0.73 67.63           N  
ATOM   2749  CA  HIS A 870      66.590  29.672 114.778  0.73 69.17           C  
ATOM   2750  C   HIS A 870      67.030  30.380 113.483  0.73 75.04           C  
ATOM   2751  O   HIS A 870      66.915  31.603 113.403  0.73 75.52           O  
ATOM   2752  CB  HIS A 870      67.796  29.549 115.736  0.73 67.40           C  
ATOM   2753  CG  HIS A 870      67.509  29.136 117.159  0.73 62.86           C  
ATOM   2754  ND1 HIS A 870      68.542  28.875 118.067  0.73 63.05           N  
ATOM   2755  CD2 HIS A 870      66.301  28.970 117.807  0.73 56.47           C  
ATOM   2756  CE1 HIS A 870      67.932  28.578 119.207  0.73 57.63           C  
ATOM   2757  NE2 HIS A 870      66.605  28.617 119.110  0.73 54.94           N  
ATOM   2758  H   HIS A 870      66.493  27.551 114.830  1.00  0.00           H  
ATOM   2759  HA  HIS A 870      65.842  30.312 115.250  1.00  0.00           H  
ATOM   2760  HB3 HIS A 870      68.311  30.509 115.795  1.00  0.00           H  
ATOM   2761  HB2 HIS A 870      68.523  28.847 115.327  1.00  0.00           H  
ATOM   2762  HD2 HIS A 870      65.283  29.087 117.465  1.00  0.00           H  
ATOM   2763  HE1 HIS A 870      68.458  28.339 120.120  1.00  0.00           H  
ATOM   2764  HE2 HIS A 870      65.941  28.461 119.856  1.00  0.00           H  
ATOM   2765  N   ALA A 871      67.499  29.597 112.495  0.78 77.84           N  
ATOM   2766  CA  ALA A 871      67.925  30.081 111.183  0.78 75.23           C  
ATOM   2767  C   ALA A 871      66.764  30.539 110.279  0.78 75.89           C  
ATOM   2768  O   ALA A 871      66.992  31.415 109.444  0.78 79.33           O  
ATOM   2769  CB  ALA A 871      68.767  28.997 110.494  0.78 68.95           C  
ATOM   2770  H   ALA A 871      67.554  28.598 112.638  1.00  0.00           H  
ATOM   2771  HA  ALA A 871      68.571  30.946 111.346  1.00  0.00           H  
ATOM   2772  HB1 ALA A 871      69.186  29.361 109.556  1.00  0.00           H  
ATOM   2773  HB2 ALA A 871      69.600  28.686 111.125  1.00  0.00           H  
ATOM   2774  HB3 ALA A 871      68.177  28.110 110.264  1.00  0.00           H  
ATOM   2775  N   GLU A 872      65.553  29.978 110.466  0.72 74.91           N  
ATOM   2776  CA  GLU A 872      64.347  30.358 109.715  0.72 77.48           C  
ATOM   2777  C   GLU A 872      63.721  31.684 110.184  0.72 82.13           C  
ATOM   2778  O   GLU A 872      62.902  32.244 109.454  0.72 79.87           O  
ATOM   2779  CB  GLU A 872      63.264  29.268 109.799  0.72 74.62           C  
ATOM   2780  CG  GLU A 872      63.754  27.832 109.610  0.72 74.56           C  
ATOM   2781  CD  GLU A 872      62.632  26.809 109.514  0.72 65.53           C  
ATOM   2782  OE1 GLU A 872      62.862  25.783 108.838  0.72 65.53           O  
ATOM   2783  OE2 GLU A 872      61.565  27.056 110.120  0.72 58.26           O1-
ATOM   2784  H   GLU A 872      65.437  29.257 111.165  1.00  0.00           H  
ATOM   2785  HA  GLU A 872      64.627  30.471 108.666  1.00  0.00           H  
ATOM   2786  HB2 GLU A 872      62.523  29.471 109.029  1.00  0.00           H  
ATOM   2787  HB3 GLU A 872      62.753  29.337 110.761  1.00  0.00           H  
ATOM   2788  HG3 GLU A 872      64.297  27.566 110.499  1.00  0.00           H  
ATOM   2789  HG2 GLU A 872      64.424  27.746 108.754  1.00  0.00           H  
ATOM   2790  N   GLY A 873      64.095  32.148 111.387  1.00 90.90           N  
ATOM   2791  CA  GLY A 873      63.645  33.416 111.948  1.00 98.98           C  
ATOM   2792  C   GLY A 873      64.486  34.576 111.398  1.00110.49           C  
ATOM   2793  O   GLY A 873      65.503  34.382 110.724  1.00108.30           O  
ATOM   2794  H   GLY A 873      64.768  31.623 111.927  1.00  0.00           H  
ATOM   2795  HA3 GLY A 873      63.758  33.376 113.031  1.00  0.00           H  
ATOM   2796  HA2 GLY A 873      62.586  33.581 111.739  1.00  0.00           H  
ATOM   2797  N   GLY A 874      64.059  35.801 111.745  1.00119.81           N  
ATOM   2798  CA  GLY A 874      64.790  37.040 111.481  1.00127.00           C  
ATOM   2799  C   GLY A 874      66.075  37.085 112.322  1.00128.84           C  
ATOM   2800  O   GLY A 874      66.180  36.432 113.362  1.00128.81           O  
ATOM   2801  H   GLY A 874      63.225  35.883 112.308  1.00  0.00           H  
ATOM   2802  HA3 GLY A 874      64.160  37.891 111.740  1.00  0.00           H  
ATOM   2803  HA2 GLY A 874      65.025  37.116 110.418  1.00  0.00           H  
ATOM   2804  N   LYS A 875      67.060  37.861 111.850  1.00127.15           N  
ATOM   2805  CA  LYS A 875      68.387  37.935 112.460  1.00123.68           C  
ATOM   2806  C   LYS A 875      68.381  38.896 113.659  1.00113.51           C  
ATOM   2807  O   LYS A 875      67.625  39.869 113.665  1.00109.41           O  
ATOM   2808  CB  LYS A 875      69.423  38.353 111.393  1.00124.75           C  
ATOM   2809  CG  LYS A 875      69.350  37.557 110.069  1.00  0.00           C  
ATOM   2810  CD  LYS A 875      69.307  36.024 110.225  1.00  0.00           C  
ATOM   2811  CE  LYS A 875      69.072  35.303 108.890  1.00  0.00           C  
ATOM   2812  NZ  LYS A 875      68.830  33.864 109.094  1.00  0.00           N1+
ATOM   2813  H   LYS A 875      66.921  38.401 111.009  1.00  0.00           H  
ATOM   2814  HA  LYS A 875      68.665  36.948 112.835  1.00  0.00           H  
ATOM   2815  HB2 LYS A 875      69.299  39.410 111.154  1.00  0.00           H  
ATOM   2816  HB3 LYS A 875      70.424  38.258 111.816  1.00  0.00           H  
ATOM   2817  HG2 LYS A 875      68.472  37.884 109.511  1.00  0.00           H  
ATOM   2818  HG3 LYS A 875      70.204  37.828 109.448  1.00  0.00           H  
ATOM   2819  HD2 LYS A 875      70.240  35.679 110.671  1.00  0.00           H  
ATOM   2820  HD3 LYS A 875      68.514  35.729 110.912  1.00  0.00           H  
ATOM   2821  HE2 LYS A 875      68.200  35.719 108.385  1.00  0.00           H  
ATOM   2822  HE3 LYS A 875      69.927  35.438 108.227  1.00  0.00           H  
ATOM   2823  HZ1 LYS A 875      68.009  33.732 109.670  1.00  0.00           H  
ATOM   2824  HZ2 LYS A 875      68.675  33.414 108.203  1.00  0.00           H  
ATOM   2825  HZ3 LYS A 875      69.627  33.441 109.547  1.00  0.00           H  
ATOM   2826  N   VAL A 876      69.243  38.599 114.646  1.00106.82           N  
ATOM   2827  CA  VAL A 876      69.449  39.409 115.849  1.00 97.51           C  
ATOM   2828  C   VAL A 876      70.032  40.790 115.455  1.00 88.62           C  
ATOM   2829  O   VAL A 876      70.977  40.812 114.662  1.00 87.49           O  
ATOM   2830  CB  VAL A 876      70.480  38.727 116.799  1.00 92.92           C  
ATOM   2831  CG1 VAL A 876      70.768  39.533 118.086  1.00 72.60           C  
ATOM   2832  CG2 VAL A 876      70.029  37.320 117.209  1.00 90.60           C  
ATOM   2833  H   VAL A 876      69.824  37.779 114.566  1.00  0.00           H  
ATOM   2834  HA  VAL A 876      68.493  39.473 116.365  1.00  0.00           H  
ATOM   2835  HB  VAL A 876      71.421  38.606 116.262  1.00  0.00           H  
ATOM   2836 HG11 VAL A 876      71.447  38.990 118.744  1.00  0.00           H  
ATOM   2837 HG12 VAL A 876      71.238  40.493 117.883  1.00  0.00           H  
ATOM   2838 HG13 VAL A 876      69.853  39.722 118.650  1.00  0.00           H  
ATOM   2839 HG21 VAL A 876      70.760  36.838 117.860  1.00  0.00           H  
ATOM   2840 HG22 VAL A 876      69.094  37.392 117.759  1.00  0.00           H  
ATOM   2841 HG23 VAL A 876      69.872  36.664 116.353  1.00  0.00           H  
ATOM   2842  N   PRO A 877      69.475  41.902 115.994  1.00 86.55           N  
ATOM   2843  CA  PRO A 877      70.075  43.246 115.873  1.00 83.84           C  
ATOM   2844  C   PRO A 877      71.568  43.304 116.253  1.00 70.78           C  
ATOM   2845  O   PRO A 877      71.917  43.069 117.410  1.00 67.23           O  
ATOM   2846  CB  PRO A 877      69.205  44.116 116.797  1.00 82.00           C  
ATOM   2847  CG  PRO A 877      67.853  43.433 116.793  1.00 81.13           C  
ATOM   2848  CD  PRO A 877      68.226  41.957 116.759  1.00 85.61           C  
ATOM   2849  HA  PRO A 877      69.934  43.570 114.840  1.00  0.00           H  
ATOM   2850  HB3 PRO A 877      69.149  45.155 116.473  1.00  0.00           H  
ATOM   2851  HB2 PRO A 877      69.586  44.105 117.818  1.00  0.00           H  
ATOM   2852  HG3 PRO A 877      67.317  43.696 115.881  1.00  0.00           H  
ATOM   2853  HG2 PRO A 877      67.225  43.701 117.644  1.00  0.00           H  
ATOM   2854  HD3 PRO A 877      68.408  41.581 117.767  1.00  0.00           H  
ATOM   2855  HD2 PRO A 877      67.420  41.377 116.308  1.00  0.00           H  
ATOM   2856  N   ILE A 878      72.404  43.597 115.243  1.00 66.10           N  
ATOM   2857  CA  ILE A 878      73.869  43.696 115.298  1.00 63.57           C  
ATOM   2858  C   ILE A 878      74.429  44.605 116.417  1.00 59.65           C  
ATOM   2859  O   ILE A 878      75.526  44.351 116.910  1.00 56.47           O  
ATOM   2860  CB  ILE A 878      74.410  44.119 113.886  1.00 68.62           C  
ATOM   2861  CG1 ILE A 878      74.779  42.865 113.062  1.00 77.19           C  
ATOM   2862  CG2 ILE A 878      75.554  45.152 113.849  1.00 68.04           C  
ATOM   2863  CD1 ILE A 878      75.067  43.128 111.575  1.00  0.00           C  
ATOM   2864  H   ILE A 878      72.007  43.740 114.326  1.00  0.00           H  
ATOM   2865  HA  ILE A 878      74.234  42.695 115.526  1.00  0.00           H  
ATOM   2866  HB  ILE A 878      73.585  44.601 113.358  1.00  0.00           H  
ATOM   2867 HG12 ILE A 878      75.651  42.389 113.503  1.00  0.00           H  
ATOM   2868 HG13 ILE A 878      73.974  42.133 113.134  1.00  0.00           H  
ATOM   2869 HG21 ILE A 878      75.847  45.376 112.828  1.00  0.00           H  
ATOM   2870 HG22 ILE A 878      75.249  46.100 114.290  1.00  0.00           H  
ATOM   2871 HG23 ILE A 878      76.442  44.795 114.368  1.00  0.00           H  
ATOM   2872 HD11 ILE A 878      75.001  42.203 111.004  1.00  0.00           H  
ATOM   2873 HD12 ILE A 878      74.353  43.829 111.144  1.00  0.00           H  
ATOM   2874 HD13 ILE A 878      76.070  43.531 111.427  1.00  0.00           H  
ATOM   2875  N   LYS A 879      73.658  45.634 116.794  1.00 54.63           N  
ATOM   2876  CA  LYS A 879      74.021  46.678 117.750  1.00 55.62           C  
ATOM   2877  C   LYS A 879      74.074  46.234 119.229  1.00 53.46           C  
ATOM   2878  O   LYS A 879      74.649  46.965 120.033  1.00 48.14           O  
ATOM   2879  CB  LYS A 879      73.067  47.862 117.510  1.00 55.85           C  
ATOM   2880  CG  LYS A 879      73.357  48.563 116.168  1.00 51.16           C  
ATOM   2881  CD  LYS A 879      72.263  49.548 115.752  1.00 54.24           C  
ATOM   2882  CE  LYS A 879      72.649  50.376 114.520  1.00 59.07           C  
ATOM   2883  NZ  LYS A 879      71.684  51.460 114.286  1.00 56.03           N1+
ATOM   2884  H   LYS A 879      72.758  45.746 116.350  1.00  0.00           H  
ATOM   2885  HA  LYS A 879      75.031  47.008 117.500  1.00  0.00           H  
ATOM   2886  HB3 LYS A 879      73.154  48.594 118.314  1.00  0.00           H  
ATOM   2887  HB2 LYS A 879      72.035  47.512 117.538  1.00  0.00           H  
ATOM   2888  HG3 LYS A 879      73.487  47.832 115.369  1.00  0.00           H  
ATOM   2889  HG2 LYS A 879      74.309  49.088 116.249  1.00  0.00           H  
ATOM   2890  HD3 LYS A 879      72.016  50.198 116.585  1.00  0.00           H  
ATOM   2891  HD2 LYS A 879      71.351  48.991 115.534  1.00  0.00           H  
ATOM   2892  HE3 LYS A 879      72.707  49.741 113.635  1.00  0.00           H  
ATOM   2893  HE2 LYS A 879      73.630  50.830 114.648  1.00  0.00           H  
ATOM   2894  HZ1 LYS A 879      71.961  51.958 113.448  1.00  0.00           H  
ATOM   2895  HZ2 LYS A 879      70.756  51.081 114.166  1.00  0.00           H  
ATOM   2896  HZ3 LYS A 879      71.699  52.098 115.071  1.00  0.00           H  
ATOM   2897  N   TRP A 880      73.531  45.049 119.557  1.00 52.58           N  
ATOM   2898  CA  TRP A 880      73.673  44.401 120.868  1.00 46.19           C  
ATOM   2899  C   TRP A 880      74.709  43.270 120.860  1.00 46.79           C  
ATOM   2900  O   TRP A 880      75.102  42.830 121.938  1.00 44.97           O  
ATOM   2901  CB  TRP A 880      72.316  43.850 121.344  1.00 41.96           C  
ATOM   2902  CG  TRP A 880      71.362  44.889 121.840  1.00 42.18           C  
ATOM   2903  CD1 TRP A 880      71.137  45.180 123.142  1.00 40.21           C  
ATOM   2904  CD2 TRP A 880      70.579  45.850 121.071  1.00 44.77           C  
ATOM   2905  NE1 TRP A 880      70.247  46.229 123.228  1.00 39.91           N  
ATOM   2906  CE2 TRP A 880      69.873  46.688 121.984  1.00 40.68           C  
ATOM   2907  CE3 TRP A 880      70.399  46.109 119.693  1.00 48.65           C  
ATOM   2908  CZ2 TRP A 880      69.027  47.723 121.549  1.00 42.99           C  
ATOM   2909  CZ3 TRP A 880      69.557  47.146 119.245  1.00 43.95           C  
ATOM   2910  CH2 TRP A 880      68.870  47.952 120.171  1.00 42.20           C  
ATOM   2911  H   TRP A 880      73.067  44.504 118.843  1.00  0.00           H  
ATOM   2912  HA  TRP A 880      74.018  45.112 121.618  1.00  0.00           H  
ATOM   2913  HB3 TRP A 880      72.454  43.142 122.164  1.00  0.00           H  
ATOM   2914  HB2 TRP A 880      71.837  43.284 120.544  1.00  0.00           H  
ATOM   2915  HD1 TRP A 880      71.595  44.665 123.975  1.00  0.00           H  
ATOM   2916  HE1 TRP A 880      69.934  46.623 124.114  1.00  0.00           H  
ATOM   2917  HE3 TRP A 880      70.924  45.505 118.969  1.00  0.00           H  
ATOM   2918  HZ2 TRP A 880      68.506  48.346 122.257  1.00  0.00           H  
ATOM   2919  HZ3 TRP A 880      69.441  47.323 118.185  1.00  0.00           H  
ATOM   2920  HH2 TRP A 880      68.229  48.749 119.825  1.00  0.00           H  
ATOM   2921  N   MET A 881      75.110  42.798 119.671  1.00 49.24           N  
ATOM   2922  CA  MET A 881      75.977  41.638 119.512  1.00 46.10           C  
ATOM   2923  C   MET A 881      77.456  41.987 119.697  1.00 47.78           C  
ATOM   2924  O   MET A 881      77.896  43.067 119.297  1.00 46.45           O  
ATOM   2925  CB  MET A 881      75.753  41.035 118.118  1.00 51.03           C  
ATOM   2926  CG  MET A 881      74.359  40.422 117.929  1.00 63.37           C  
ATOM   2927  SD  MET A 881      73.997  39.907 116.232  1.00 63.76           S  
ATOM   2928  CE  MET A 881      75.413  38.830 115.925  1.00 48.73           C  
ATOM   2929  H   MET A 881      74.793  43.239 118.820  1.00  0.00           H  
ATOM   2930  HA  MET A 881      75.705  40.886 120.257  1.00  0.00           H  
ATOM   2931  HB2 MET A 881      76.497  40.255 117.962  1.00  0.00           H  
ATOM   2932  HB3 MET A 881      75.938  41.781 117.345  1.00  0.00           H  
ATOM   2933  HG3 MET A 881      73.587  41.130 118.227  1.00  0.00           H  
ATOM   2934  HG2 MET A 881      74.247  39.554 118.580  1.00  0.00           H  
ATOM   2935  HE1 MET A 881      75.286  38.296 114.988  1.00  0.00           H  
ATOM   2936  HE2 MET A 881      76.329  39.413 115.852  1.00  0.00           H  
ATOM   2937  HE3 MET A 881      75.520  38.110 116.732  1.00  0.00           H  
ATOM   2938  N   ALA A 882      78.197  41.015 120.252  1.00 46.75           N  
ATOM   2939  CA  ALA A 882      79.653  41.035 120.342  1.00 49.07           C  
ATOM   2940  C   ALA A 882      80.314  40.884 118.969  1.00 57.19           C  
ATOM   2941  O   ALA A 882      79.695  40.357 118.046  1.00 54.72           O  
ATOM   2942  CB  ALA A 882      80.102  39.931 121.305  1.00 42.12           C  
ATOM   2943  H   ALA A 882      77.751  40.159 120.550  1.00  0.00           H  
ATOM   2944  HA  ALA A 882      79.950  42.000 120.732  1.00  0.00           H  
ATOM   2945  HB1 ALA A 882      81.158  40.038 121.550  1.00  0.00           H  
ATOM   2946  HB2 ALA A 882      79.550  39.974 122.243  1.00  0.00           H  
ATOM   2947  HB3 ALA A 882      79.951  38.939 120.879  1.00  0.00           H  
ATOM   2948  N   LEU A 883      81.565  41.356 118.854  1.00 55.81           N  
ATOM   2949  CA  LEU A 883      82.308  41.360 117.593  1.00 61.58           C  
ATOM   2950  C   LEU A 883      82.566  39.949 117.023  1.00 57.95           C  
ATOM   2951  O   LEU A 883      82.445  39.777 115.811  1.00 54.69           O  
ATOM   2952  CB  LEU A 883      83.593  42.200 117.763  1.00 64.24           C  
ATOM   2953  CG  LEU A 883      84.368  42.488 116.457  1.00 63.08           C  
ATOM   2954  CD1 LEU A 883      83.513  43.238 115.411  1.00 50.80           C  
ATOM   2955  CD2 LEU A 883      85.690  43.224 116.751  1.00 60.27           C  
ATOM   2956  H   LEU A 883      82.023  41.773 119.651  1.00  0.00           H  
ATOM   2957  HA  LEU A 883      81.665  41.871 116.875  1.00  0.00           H  
ATOM   2958  HB3 LEU A 883      84.250  41.696 118.475  1.00  0.00           H  
ATOM   2959  HB2 LEU A 883      83.333  43.155 118.223  1.00  0.00           H  
ATOM   2960  HG  LEU A 883      84.650  41.527 116.027  1.00  0.00           H  
ATOM   2961 HD11 LEU A 883      84.068  44.030 114.912  1.00  0.00           H  
ATOM   2962 HD12 LEU A 883      83.164  42.561 114.633  1.00  0.00           H  
ATOM   2963 HD13 LEU A 883      82.633  43.703 115.854  1.00  0.00           H  
ATOM   2964 HD21 LEU A 883      86.515  42.780 116.193  1.00  0.00           H  
ATOM   2965 HD22 LEU A 883      85.647  44.281 116.489  1.00  0.00           H  
ATOM   2966 HD23 LEU A 883      85.957  43.176 117.807  1.00  0.00           H  
ATOM   2967  N   GLU A 884      82.835  38.957 117.892  1.00 56.50           N  
ATOM   2968  CA  GLU A 884      82.961  37.545 117.514  1.00 57.12           C  
ATOM   2969  C   GLU A 884      81.624  36.903 117.084  1.00 59.91           C  
ATOM   2970  O   GLU A 884      81.651  35.986 116.264  1.00 58.86           O  
ATOM   2971  CB  GLU A 884      83.683  36.729 118.618  1.00 57.24           C  
ATOM   2972  CG  GLU A 884      82.912  36.385 119.918  1.00 63.09           C  
ATOM   2973  CD  GLU A 884      82.727  37.528 120.920  1.00 63.67           C  
ATOM   2974  OE1 GLU A 884      83.293  38.622 120.701  1.00 62.96           O  
ATOM   2975  OE2 GLU A 884      82.027  37.282 121.926  1.00 60.90           O1-
ATOM   2976  H   GLU A 884      82.922  39.154 118.883  1.00  0.00           H  
ATOM   2977  HA  GLU A 884      83.612  37.518 116.638  1.00  0.00           H  
ATOM   2978  HB2 GLU A 884      84.618  37.230 118.875  1.00  0.00           H  
ATOM   2979  HB3 GLU A 884      84.002  35.787 118.173  1.00  0.00           H  
ATOM   2980  HG3 GLU A 884      83.465  35.604 120.443  1.00  0.00           H  
ATOM   2981  HG2 GLU A 884      81.938  35.950 119.693  1.00  0.00           H  
ATOM   2982  N   SER A 885      80.488  37.407 117.600  1.00 53.86           N  
ATOM   2983  CA  SER A 885      79.145  36.990 117.185  1.00 57.56           C  
ATOM   2984  C   SER A 885      78.775  37.542 115.799  1.00 57.65           C  
ATOM   2985  O   SER A 885      78.112  36.841 115.036  1.00 59.21           O  
ATOM   2986  CB  SER A 885      78.093  37.442 118.218  1.00 49.10           C  
ATOM   2987  OG  SER A 885      78.378  36.960 119.511  1.00 51.09           O  
ATOM   2988  H   SER A 885      80.533  38.158 118.276  1.00  0.00           H  
ATOM   2989  HA  SER A 885      79.120  35.903 117.117  1.00  0.00           H  
ATOM   2990  HB3 SER A 885      77.113  37.062 117.936  1.00  0.00           H  
ATOM   2991  HB2 SER A 885      78.008  38.525 118.264  1.00  0.00           H  
ATOM   2992  HG  SER A 885      78.537  36.011 119.457  1.00  0.00           H  
ATOM   2993  N   ILE A 886      79.211  38.777 115.497  1.00 56.43           N  
ATOM   2994  CA  ILE A 886      78.982  39.444 114.216  1.00 60.21           C  
ATOM   2995  C   ILE A 886      79.830  38.819 113.090  1.00 60.86           C  
ATOM   2996  O   ILE A 886      79.282  38.520 112.029  1.00 65.77           O  
ATOM   2997  CB  ILE A 886      79.259  40.978 114.302  1.00 58.14           C  
ATOM   2998  CG1 ILE A 886      78.261  41.663 115.266  1.00 61.63           C  
ATOM   2999  CG2 ILE A 886      79.254  41.711 112.938  1.00 58.81           C  
ATOM   3000  CD1 ILE A 886      78.658  43.091 115.667  1.00 56.21           C  
ATOM   3001  H   ILE A 886      79.735  39.301 116.186  1.00  0.00           H  
ATOM   3002  HA  ILE A 886      77.932  39.309 113.948  1.00  0.00           H  
ATOM   3003  HB  ILE A 886      80.255  41.106 114.730  1.00  0.00           H  
ATOM   3004 HG13 ILE A 886      78.149  41.082 116.178  1.00  0.00           H  
ATOM   3005 HG12 ILE A 886      77.269  41.674 114.820  1.00  0.00           H  
ATOM   3006 HG21 ILE A 886      79.404  42.782 113.064  1.00  0.00           H  
ATOM   3007 HG22 ILE A 886      80.054  41.374 112.279  1.00  0.00           H  
ATOM   3008 HG23 ILE A 886      78.306  41.573 112.419  1.00  0.00           H  
ATOM   3009 HD11 ILE A 886      78.114  43.408 116.557  1.00  0.00           H  
ATOM   3010 HD12 ILE A 886      79.722  43.159 115.894  1.00  0.00           H  
ATOM   3011 HD13 ILE A 886      78.440  43.809 114.877  1.00  0.00           H  
ATOM   3012  N   LEU A 887      81.136  38.632 113.345  1.00 57.65           N  
ATOM   3013  CA  LEU A 887      82.099  38.162 112.349  1.00 61.03           C  
ATOM   3014  C   LEU A 887      82.037  36.647 112.093  1.00 66.33           C  
ATOM   3015  O   LEU A 887      82.212  36.249 110.941  1.00 73.40           O  
ATOM   3016  CB  LEU A 887      83.533  38.575 112.761  1.00 57.30           C  
ATOM   3017  CG  LEU A 887      83.806  40.097 112.752  1.00 58.40           C  
ATOM   3018  CD1 LEU A 887      85.226  40.402 113.267  1.00 58.26           C  
ATOM   3019  CD2 LEU A 887      83.556  40.757 111.382  1.00 57.72           C  
ATOM   3020  H   LEU A 887      81.517  38.906 114.242  1.00  0.00           H  
ATOM   3021  HA  LEU A 887      81.861  38.643 111.400  1.00  0.00           H  
ATOM   3022  HB2 LEU A 887      84.253  38.102 112.091  1.00  0.00           H  
ATOM   3023  HB3 LEU A 887      83.747  38.171 113.753  1.00  0.00           H  
ATOM   3024  HG  LEU A 887      83.113  40.557 113.454  1.00  0.00           H  
ATOM   3025 HD11 LEU A 887      85.254  41.352 113.798  1.00  0.00           H  
ATOM   3026 HD12 LEU A 887      85.586  39.633 113.951  1.00  0.00           H  
ATOM   3027 HD13 LEU A 887      85.946  40.470 112.451  1.00  0.00           H  
ATOM   3028 HD21 LEU A 887      84.324  41.490 111.131  1.00  0.00           H  
ATOM   3029 HD22 LEU A 887      83.537  40.026 110.574  1.00  0.00           H  
ATOM   3030 HD23 LEU A 887      82.601  41.282 111.374  1.00  0.00           H  
ATOM   3031  N   HIS A 888      81.846  35.834 113.148  1.00 64.74           N  
ATOM   3032  CA  HIS A 888      82.049  34.378 113.090  1.00 61.54           C  
ATOM   3033  C   HIS A 888      80.849  33.550 113.569  1.00 62.35           C  
ATOM   3034  O   HIS A 888      80.935  32.324 113.502  1.00 64.83           O  
ATOM   3035  CB  HIS A 888      83.305  33.999 113.905  1.00 62.23           C  
ATOM   3036  CG  HIS A 888      84.591  34.680 113.510  1.00 73.98           C  
ATOM   3037  ND1 HIS A 888      84.925  34.977 112.198  1.00 71.57           N  
ATOM   3038  CD2 HIS A 888      85.634  35.157 114.272  1.00 74.12           C  
ATOM   3039  CE1 HIS A 888      86.104  35.601 112.222  1.00 72.44           C  
ATOM   3040  NE2 HIS A 888      86.597  35.740 113.446  1.00 74.05           N  
ATOM   3041  H   HIS A 888      81.713  36.228 114.069  1.00  0.00           H  
ATOM   3042  HA  HIS A 888      82.215  34.060 112.059  1.00  0.00           H  
ATOM   3043  HB2 HIS A 888      83.485  32.925 113.843  1.00  0.00           H  
ATOM   3044  HB3 HIS A 888      83.133  34.215 114.959  1.00  0.00           H  
ATOM   3045  HD1 HIS A 888      84.366  34.787 111.378  1.00  0.00           H  
ATOM   3046  HD2 HIS A 888      85.761  35.133 115.344  1.00  0.00           H  
ATOM   3047  HE1 HIS A 888      86.609  35.958 111.336  1.00  0.00           H  
ATOM   3048  N   ARG A 889      79.772  34.195 114.053  1.00 61.41           N  
ATOM   3049  CA  ARG A 889      78.586  33.538 114.628  1.00 57.74           C  
ATOM   3050  C   ARG A 889      78.888  32.736 115.913  1.00 59.07           C  
ATOM   3051  O   ARG A 889      78.180  31.774 116.210  1.00 58.73           O  
ATOM   3052  CB  ARG A 889      77.819  32.699 113.571  1.00 57.06           C  
ATOM   3053  CG  ARG A 889      77.527  33.414 112.235  1.00 55.90           C  
ATOM   3054  CD  ARG A 889      76.612  34.642 112.360  1.00  0.00           C  
ATOM   3055  NE  ARG A 889      75.268  34.265 112.822  1.00  0.00           N  
ATOM   3056  CZ  ARG A 889      74.326  35.113 113.263  1.00  0.00           C  
ATOM   3057  NH1 ARG A 889      74.540  36.435 113.293  1.00  0.00           N  
ATOM   3058  NH2 ARG A 889      73.152  34.627 113.686  1.00  0.00           N1+
ATOM   3059  H   ARG A 889      79.768  35.205 114.071  1.00  0.00           H  
ATOM   3060  HA  ARG A 889      77.920  34.329 114.964  1.00  0.00           H  
ATOM   3061  HB3 ARG A 889      76.875  32.362 114.002  1.00  0.00           H  
ATOM   3062  HB2 ARG A 889      78.375  31.786 113.352  1.00  0.00           H  
ATOM   3063  HG2 ARG A 889      78.436  33.671 111.691  1.00  0.00           H  
ATOM   3064  HG3 ARG A 889      77.016  32.682 111.608  1.00  0.00           H  
ATOM   3065  HD2 ARG A 889      77.015  35.294 113.132  1.00  0.00           H  
ATOM   3066  HD3 ARG A 889      76.594  35.236 111.446  1.00  0.00           H  
ATOM   3067  HE  ARG A 889      75.046  33.282 112.759  1.00  0.00           H  
ATOM   3068 HH11 ARG A 889      73.828  37.072 113.620  1.00  0.00           H  
ATOM   3069 HH12 ARG A 889      75.424  36.806 112.974  1.00  0.00           H  
ATOM   3070 HH21 ARG A 889      72.427  35.250 114.011  1.00  0.00           H  
ATOM   3071 HH22 ARG A 889      72.969  33.635 113.646  1.00  0.00           H  
ATOM   3072  N   ILE A 890      79.926  33.155 116.655  1.00 56.51           N  
ATOM   3073  CA  ILE A 890      80.328  32.572 117.933  1.00 58.19           C  
ATOM   3074  C   ILE A 890      79.486  33.199 119.053  1.00 56.36           C  
ATOM   3075  O   ILE A 890      79.469  34.421 119.175  1.00 55.74           O  
ATOM   3076  CB  ILE A 890      81.838  32.835 118.217  1.00 58.64           C  
ATOM   3077  CG1 ILE A 890      82.721  32.090 117.188  1.00 61.20           C  
ATOM   3078  CG2 ILE A 890      82.290  32.485 119.656  1.00 54.58           C  
ATOM   3079  CD1 ILE A 890      84.182  32.562 117.154  1.00 68.30           C  
ATOM   3080  H   ILE A 890      80.465  33.953 116.348  1.00  0.00           H  
ATOM   3081  HA  ILE A 890      80.158  31.494 117.911  1.00  0.00           H  
ATOM   3082  HB  ILE A 890      82.016  33.903 118.081  1.00  0.00           H  
ATOM   3083 HG13 ILE A 890      82.313  32.202 116.183  1.00  0.00           H  
ATOM   3084 HG12 ILE A 890      82.694  31.019 117.394  1.00  0.00           H  
ATOM   3085 HG21 ILE A 890      83.359  32.646 119.788  1.00  0.00           H  
ATOM   3086 HG22 ILE A 890      81.802  33.106 120.408  1.00  0.00           H  
ATOM   3087 HG23 ILE A 890      82.080  31.442 119.894  1.00  0.00           H  
ATOM   3088 HD11 ILE A 890      84.651  32.296 116.207  1.00  0.00           H  
ATOM   3089 HD12 ILE A 890      84.258  33.644 117.263  1.00  0.00           H  
ATOM   3090 HD13 ILE A 890      84.767  32.101 117.950  1.00  0.00           H  
ATOM   3091  N   TYR A 891      78.822  32.352 119.853  1.00 49.90           N  
ATOM   3092  CA  TYR A 891      78.016  32.779 120.994  1.00 46.87           C  
ATOM   3093  C   TYR A 891      78.457  32.008 122.237  1.00 46.96           C  
ATOM   3094  O   TYR A 891      78.593  30.784 122.197  1.00 51.74           O  
ATOM   3095  CB  TYR A 891      76.518  32.572 120.716  1.00 42.89           C  
ATOM   3096  CG  TYR A 891      75.961  33.431 119.597  1.00 51.70           C  
ATOM   3097  CD1 TYR A 891      75.449  34.717 119.867  1.00 50.15           C  
ATOM   3098  CD2 TYR A 891      75.960  32.941 118.277  1.00 50.47           C  
ATOM   3099  CE1 TYR A 891      74.922  35.500 118.821  1.00 49.94           C  
ATOM   3100  CE2 TYR A 891      75.460  33.732 117.227  1.00 50.36           C  
ATOM   3101  CZ  TYR A 891      74.932  35.007 117.501  1.00 53.54           C  
ATOM   3102  OH  TYR A 891      74.424  35.759 116.485  1.00 56.13           O  
ATOM   3103  H   TYR A 891      78.896  31.356 119.707  1.00  0.00           H  
ATOM   3104  HA  TYR A 891      78.174  33.841 121.183  1.00  0.00           H  
ATOM   3105  HB3 TYR A 891      75.950  32.798 121.618  1.00  0.00           H  
ATOM   3106  HB2 TYR A 891      76.318  31.523 120.493  1.00  0.00           H  
ATOM   3107  HD1 TYR A 891      75.452  35.106 120.876  1.00  0.00           H  
ATOM   3108  HD2 TYR A 891      76.352  31.957 118.065  1.00  0.00           H  
ATOM   3109  HE1 TYR A 891      74.522  36.481 119.031  1.00  0.00           H  
ATOM   3110  HE2 TYR A 891      75.476  33.351 116.216  1.00  0.00           H  
ATOM   3111  HH  TYR A 891      74.567  35.366 115.621  1.00  0.00           H  
ATOM   3112  N   THR A 892      78.664  32.768 123.317  1.00 44.04           N  
ATOM   3113  CA  THR A 892      79.122  32.302 124.619  1.00 48.07           C  
ATOM   3114  C   THR A 892      78.460  33.160 125.712  1.00 45.47           C  
ATOM   3115  O   THR A 892      77.791  34.148 125.409  1.00 46.10           O  
ATOM   3116  CB  THR A 892      80.672  32.426 124.752  1.00 47.26           C  
ATOM   3117  OG1 THR A 892      81.108  33.774 124.762  1.00 56.31           O  
ATOM   3118  CG2 THR A 892      81.465  31.666 123.678  1.00 43.11           C  
ATOM   3119  H   THR A 892      78.472  33.762 123.263  1.00  0.00           H  
ATOM   3120  HA  THR A 892      78.810  31.272 124.774  1.00  0.00           H  
ATOM   3121  HB  THR A 892      80.966  32.001 125.713  1.00  0.00           H  
ATOM   3122  HG1 THR A 892      81.071  34.113 123.864  1.00  0.00           H  
ATOM   3123 HG21 THR A 892      82.534  31.696 123.889  1.00  0.00           H  
ATOM   3124 HG22 THR A 892      81.168  30.618 123.642  1.00  0.00           H  
ATOM   3125 HG23 THR A 892      81.319  32.089 122.684  1.00  0.00           H  
ATOM   3126  N   HIS A 893      78.692  32.799 126.983  1.00 43.99           N  
ATOM   3127  CA  HIS A 893      78.300  33.623 128.131  1.00 48.94           C  
ATOM   3128  C   HIS A 893      78.983  35.003 128.144  1.00 50.13           C  
ATOM   3129  O   HIS A 893      78.370  35.959 128.611  1.00 47.09           O  
ATOM   3130  CB  HIS A 893      78.552  32.849 129.435  1.00 47.63           C  
ATOM   3131  CG  HIS A 893      77.854  31.515 129.461  1.00 50.30           C  
ATOM   3132  ND1 HIS A 893      78.541  30.295 129.448  1.00 47.37           N  
ATOM   3133  CD2 HIS A 893      76.499  31.264 129.444  1.00 47.66           C  
ATOM   3134  CE1 HIS A 893      77.588  29.371 129.439  1.00 49.30           C  
ATOM   3135  NE2 HIS A 893      76.360  29.890 129.424  1.00 51.61           N  
ATOM   3136  H   HIS A 893      79.230  31.970 127.187  1.00  0.00           H  
ATOM   3137  HA  HIS A 893      77.224  33.802 128.051  1.00  0.00           H  
ATOM   3138  HB3 HIS A 893      78.205  33.430 130.291  1.00  0.00           H  
ATOM   3139  HB2 HIS A 893      79.621  32.690 129.584  1.00  0.00           H  
ATOM   3140  HD2 HIS A 893      75.651  31.934 129.432  1.00  0.00           H  
ATOM   3141  HE1 HIS A 893      77.785  28.310 129.434  1.00  0.00           H  
ATOM   3142  HE2 HIS A 893      75.488  29.379 129.410  1.00  0.00           H  
ATOM   3143  N   GLN A 894      80.193  35.095 127.567  1.00 44.75           N  
ATOM   3144  CA  GLN A 894      80.930  36.342 127.381  1.00 46.93           C  
ATOM   3145  C   GLN A 894      80.408  37.207 126.219  1.00 48.95           C  
ATOM   3146  O   GLN A 894      80.614  38.420 126.262  1.00 41.73           O  
ATOM   3147  CB  GLN A 894      82.435  36.036 127.231  1.00 48.29           C  
ATOM   3148  CG  GLN A 894      83.105  35.338 128.437  1.00 49.45           C  
ATOM   3149  CD  GLN A 894      82.738  35.954 129.790  1.00 55.31           C  
ATOM   3150  OE1 GLN A 894      81.806  35.493 130.445  1.00 57.23           O  
ATOM   3151  NE2 GLN A 894      83.455  37.000 130.200  1.00 48.44           N  
ATOM   3152  H   GLN A 894      80.618  34.268 127.172  1.00  0.00           H  
ATOM   3153  HA  GLN A 894      80.785  36.947 128.275  1.00  0.00           H  
ATOM   3154  HB3 GLN A 894      82.959  36.972 127.039  1.00  0.00           H  
ATOM   3155  HB2 GLN A 894      82.595  35.422 126.346  1.00  0.00           H  
ATOM   3156  HG2 GLN A 894      84.189  35.327 128.314  1.00  0.00           H  
ATOM   3157  HG3 GLN A 894      82.800  34.292 128.457  1.00  0.00           H  
ATOM   3158 HE21 GLN A 894      83.241  37.457 131.075  1.00  0.00           H  
ATOM   3159 HE22 GLN A 894      84.217  37.350 129.634  1.00  0.00           H  
ATOM   3160  N   SER A 895      79.710  36.611 125.234  1.00 45.16           N  
ATOM   3161  CA  SER A 895      78.964  37.363 124.219  1.00 42.96           C  
ATOM   3162  C   SER A 895      77.646  37.936 124.781  1.00 44.25           C  
ATOM   3163  O   SER A 895      77.232  39.001 124.326  1.00 42.86           O  
ATOM   3164  CB  SER A 895      78.781  36.534 122.929  1.00 44.81           C  
ATOM   3165  OG  SER A 895      77.674  35.657 122.959  1.00 48.31           O  
ATOM   3166  H   SER A 895      79.569  35.610 125.248  1.00  0.00           H  
ATOM   3167  HA  SER A 895      79.584  38.215 123.935  1.00  0.00           H  
ATOM   3168  HB2 SER A 895      79.684  35.969 122.693  1.00  0.00           H  
ATOM   3169  HB3 SER A 895      78.623  37.219 122.097  1.00  0.00           H  
ATOM   3170  HG  SER A 895      76.870  36.180 123.034  1.00  0.00           H  
ATOM   3171  N   ASP A 896      77.046  37.267 125.786  1.00 37.85           N  
ATOM   3172  CA  ASP A 896      75.942  37.818 126.582  1.00 37.43           C  
ATOM   3173  C   ASP A 896      76.391  38.933 127.539  1.00 39.75           C  
ATOM   3174  O   ASP A 896      75.585  39.822 127.801  1.00 38.86           O  
ATOM   3175  CB  ASP A 896      75.124  36.783 127.383  1.00 39.51           C  
ATOM   3176  CG  ASP A 896      74.495  35.645 126.582  1.00 48.06           C  
ATOM   3177  OD1 ASP A 896      74.226  34.609 127.226  1.00 46.99           O  
ATOM   3178  OD2 ASP A 896      74.180  35.853 125.390  1.00 41.11           O1-
ATOM   3179  H   ASP A 896      77.420  36.378 126.091  1.00  0.00           H  
ATOM   3180  HA  ASP A 896      75.248  38.280 125.877  1.00  0.00           H  
ATOM   3181  HB3 ASP A 896      74.311  37.299 127.892  1.00  0.00           H  
ATOM   3182  HB2 ASP A 896      75.764  36.340 128.147  1.00  0.00           H  
ATOM   3183  N   VAL A 897      77.643  38.891 128.037  1.00 35.65           N  
ATOM   3184  CA  VAL A 897      78.238  39.965 128.846  1.00 42.67           C  
ATOM   3185  C   VAL A 897      78.360  41.282 128.056  1.00 42.32           C  
ATOM   3186  O   VAL A 897      78.112  42.338 128.636  1.00 36.40           O  
ATOM   3187  CB  VAL A 897      79.628  39.571 129.429  1.00 42.63           C  
ATOM   3188  CG1 VAL A 897      80.515  40.736 129.918  1.00 36.25           C  
ATOM   3189  CG2 VAL A 897      79.472  38.543 130.562  1.00 40.71           C  
ATOM   3190  H   VAL A 897      78.238  38.101 127.828  1.00  0.00           H  
ATOM   3191  HA  VAL A 897      77.565  40.148 129.685  1.00  0.00           H  
ATOM   3192  HB  VAL A 897      80.185  39.086 128.633  1.00  0.00           H  
ATOM   3193 HG11 VAL A 897      81.471  40.361 130.269  1.00  0.00           H  
ATOM   3194 HG12 VAL A 897      80.762  41.443 129.128  1.00  0.00           H  
ATOM   3195 HG13 VAL A 897      80.046  41.283 130.737  1.00  0.00           H  
ATOM   3196 HG21 VAL A 897      80.426  38.079 130.806  1.00  0.00           H  
ATOM   3197 HG22 VAL A 897      79.077  39.003 131.468  1.00  0.00           H  
ATOM   3198 HG23 VAL A 897      78.796  37.739 130.288  1.00  0.00           H  
ATOM   3199  N   TRP A 898      78.673  41.197 126.749  1.00 39.81           N  
ATOM   3200  CA  TRP A 898      78.631  42.333 125.827  1.00 36.45           C  
ATOM   3201  C   TRP A 898      77.221  42.924 125.721  1.00 35.79           C  
ATOM   3202  O   TRP A 898      77.071  44.137 125.864  1.00 39.93           O  
ATOM   3203  CB  TRP A 898      79.166  41.918 124.441  1.00 43.33           C  
ATOM   3204  CG  TRP A 898      79.280  43.002 123.404  1.00 41.20           C  
ATOM   3205  CD1 TRP A 898      78.263  43.731 122.881  1.00 41.42           C  
ATOM   3206  CD2 TRP A 898      80.480  43.466 122.720  1.00 41.09           C  
ATOM   3207  NE1 TRP A 898      78.754  44.650 121.985  1.00 39.77           N  
ATOM   3208  CE2 TRP A 898      80.115  44.525 121.836  1.00 44.29           C  
ATOM   3209  CE3 TRP A 898      81.839  43.077 122.726  1.00 43.27           C  
ATOM   3210  CZ2 TRP A 898      81.053  45.182 121.029  1.00 42.28           C  
ATOM   3211  CZ3 TRP A 898      82.786  43.712 121.897  1.00 46.53           C  
ATOM   3212  CH2 TRP A 898      82.398  44.772 121.056  1.00 42.54           C  
ATOM   3213  H   TRP A 898      78.871  40.294 126.342  1.00  0.00           H  
ATOM   3214  HA  TRP A 898      79.281  43.110 126.228  1.00  0.00           H  
ATOM   3215  HB3 TRP A 898      78.539  41.135 124.019  1.00  0.00           H  
ATOM   3216  HB2 TRP A 898      80.154  41.473 124.564  1.00  0.00           H  
ATOM   3217  HD1 TRP A 898      77.222  43.621 123.137  1.00  0.00           H  
ATOM   3218  HE1 TRP A 898      78.158  45.290 121.479  1.00  0.00           H  
ATOM   3219  HE3 TRP A 898      82.151  42.276 123.378  1.00  0.00           H  
ATOM   3220  HZ2 TRP A 898      80.732  45.980 120.386  1.00  0.00           H  
ATOM   3221  HZ3 TRP A 898      83.818  43.394 121.921  1.00  0.00           H  
ATOM   3222  HH2 TRP A 898      83.128  45.265 120.431  1.00  0.00           H  
ATOM   3223  N   SER A 899      76.230  42.052 125.469  1.00 35.85           N  
ATOM   3224  CA  SER A 899      74.818  42.407 125.332  1.00 36.61           C  
ATOM   3225  C   SER A 899      74.241  43.026 126.616  1.00 34.43           C  
ATOM   3226  O   SER A 899      73.425  43.938 126.515  1.00 35.73           O  
ATOM   3227  CB  SER A 899      74.018  41.161 124.911  1.00 40.27           C  
ATOM   3228  OG  SER A 899      74.471  40.659 123.672  1.00 49.60           O  
ATOM   3229  H   SER A 899      76.449  41.074 125.334  1.00  0.00           H  
ATOM   3230  HA  SER A 899      74.735  43.160 124.546  1.00  0.00           H  
ATOM   3231  HB2 SER A 899      72.964  41.405 124.801  1.00  0.00           H  
ATOM   3232  HB3 SER A 899      74.087  40.372 125.659  1.00  0.00           H  
ATOM   3233  HG  SER A 899      74.459  41.374 123.027  1.00  0.00           H  
ATOM   3234  N   TYR A 900      74.735  42.574 127.783  1.00 32.68           N  
ATOM   3235  CA  TYR A 900      74.511  43.171 129.097  1.00 38.16           C  
ATOM   3236  C   TYR A 900      75.096  44.586 129.219  1.00 41.40           C  
ATOM   3237  O   TYR A 900      74.428  45.445 129.785  1.00 36.79           O  
ATOM   3238  CB  TYR A 900      75.043  42.225 130.196  1.00 35.47           C  
ATOM   3239  CG  TYR A 900      74.992  42.774 131.611  1.00 35.04           C  
ATOM   3240  CD1 TYR A 900      73.817  42.641 132.375  1.00 35.67           C  
ATOM   3241  CD2 TYR A 900      76.111  43.438 132.157  1.00 37.24           C  
ATOM   3242  CE1 TYR A 900      73.751  43.181 133.673  1.00 39.18           C  
ATOM   3243  CE2 TYR A 900      76.044  43.984 133.451  1.00 36.57           C  
ATOM   3244  CZ  TYR A 900      74.864  43.861 134.205  1.00 39.88           C  
ATOM   3245  OH  TYR A 900      74.808  44.404 135.452  1.00 37.18           O  
ATOM   3246  H   TYR A 900      75.374  41.790 127.766  1.00  0.00           H  
ATOM   3247  HA  TYR A 900      73.434  43.264 129.224  1.00  0.00           H  
ATOM   3248  HB3 TYR A 900      76.076  41.960 129.993  1.00  0.00           H  
ATOM   3249  HB2 TYR A 900      74.499  41.282 130.166  1.00  0.00           H  
ATOM   3250  HD1 TYR A 900      72.964  42.134 131.954  1.00  0.00           H  
ATOM   3251  HD2 TYR A 900      77.017  43.544 131.578  1.00  0.00           H  
ATOM   3252  HE1 TYR A 900      72.846  43.083 134.252  1.00  0.00           H  
ATOM   3253  HE2 TYR A 900      76.901  44.500 133.861  1.00  0.00           H  
ATOM   3254  HH  TYR A 900      73.989  44.204 135.917  1.00  0.00           H  
ATOM   3255  N   GLY A 901      76.300  44.818 128.669  1.00 37.72           N  
ATOM   3256  CA  GLY A 901      76.944  46.132 128.626  1.00 37.37           C  
ATOM   3257  C   GLY A 901      76.097  47.139 127.833  1.00 37.71           C  
ATOM   3258  O   GLY A 901      75.930  48.271 128.286  1.00 38.32           O  
ATOM   3259  H   GLY A 901      76.792  44.054 128.225  1.00  0.00           H  
ATOM   3260  HA2 GLY A 901      77.919  46.034 128.149  1.00  0.00           H  
ATOM   3261  HA3 GLY A 901      77.115  46.494 129.641  1.00  0.00           H  
ATOM   3262  N   VAL A 902      75.526  46.712 126.689  1.00 36.23           N  
ATOM   3263  CA  VAL A 902      74.610  47.515 125.873  1.00 32.29           C  
ATOM   3264  C   VAL A 902      73.240  47.709 126.560  1.00 36.82           C  
ATOM   3265  O   VAL A 902      72.691  48.802 126.460  1.00 40.23           O  
ATOM   3266  CB  VAL A 902      74.396  46.920 124.448  1.00 38.38           C  
ATOM   3267  CG1 VAL A 902      73.456  47.764 123.558  1.00 32.81           C  
ATOM   3268  CG2 VAL A 902      75.736  46.734 123.711  1.00 33.55           C  
ATOM   3269  H   VAL A 902      75.688  45.763 126.380  1.00  0.00           H  
ATOM   3270  HA  VAL A 902      75.054  48.503 125.749  1.00  0.00           H  
ATOM   3271  HB  VAL A 902      73.944  45.932 124.548  1.00  0.00           H  
ATOM   3272 HG11 VAL A 902      73.381  47.348 122.553  1.00  0.00           H  
ATOM   3273 HG12 VAL A 902      72.441  47.811 123.949  1.00  0.00           H  
ATOM   3274 HG13 VAL A 902      73.820  48.787 123.462  1.00  0.00           H  
ATOM   3275 HG21 VAL A 902      75.590  46.385 122.690  1.00  0.00           H  
ATOM   3276 HG22 VAL A 902      76.290  47.671 123.659  1.00  0.00           H  
ATOM   3277 HG23 VAL A 902      76.369  46.000 124.204  1.00  0.00           H  
ATOM   3278  N   THR A 903      72.744  46.690 127.288  1.00 32.54           N  
ATOM   3279  CA  THR A 903      71.509  46.757 128.082  1.00 32.91           C  
ATOM   3280  C   THR A 903      71.613  47.758 129.244  1.00 37.04           C  
ATOM   3281  O   THR A 903      70.698  48.558 129.416  1.00 33.98           O  
ATOM   3282  CB  THR A 903      71.101  45.386 128.687  1.00 36.92           C  
ATOM   3283  OG1 THR A 903      70.912  44.458 127.645  1.00 39.75           O  
ATOM   3284  CG2 THR A 903      69.815  45.387 129.538  1.00 27.48           C  
ATOM   3285  H   THR A 903      73.251  45.816 127.324  1.00  0.00           H  
ATOM   3286  HA  THR A 903      70.709  47.092 127.421  1.00  0.00           H  
ATOM   3287  HB  THR A 903      71.909  45.002 129.307  1.00  0.00           H  
ATOM   3288  HG1 THR A 903      71.750  44.328 127.187  1.00  0.00           H  
ATOM   3289 HG21 THR A 903      69.510  44.371 129.793  1.00  0.00           H  
ATOM   3290 HG22 THR A 903      69.949  45.920 130.479  1.00  0.00           H  
ATOM   3291 HG23 THR A 903      68.988  45.856 129.006  1.00  0.00           H  
ATOM   3292  N   VAL A 904      72.737  47.736 129.982  1.00 34.80           N  
ATOM   3293  CA  VAL A 904      73.061  48.708 131.026  1.00 36.50           C  
ATOM   3294  C   VAL A 904      73.145  50.135 130.454  1.00 35.69           C  
ATOM   3295  O   VAL A 904      72.556  51.038 131.041  1.00 33.14           O  
ATOM   3296  CB  VAL A 904      74.389  48.351 131.761  1.00 38.05           C  
ATOM   3297  CG1 VAL A 904      74.973  49.476 132.640  1.00 38.57           C  
ATOM   3298  CG2 VAL A 904      74.221  47.088 132.625  1.00 40.45           C  
ATOM   3299  H   VAL A 904      73.443  47.034 129.794  1.00  0.00           H  
ATOM   3300  HA  VAL A 904      72.247  48.690 131.754  1.00  0.00           H  
ATOM   3301  HB  VAL A 904      75.139  48.118 131.003  1.00  0.00           H  
ATOM   3302 HG11 VAL A 904      75.857  49.133 133.176  1.00  0.00           H  
ATOM   3303 HG12 VAL A 904      75.286  50.331 132.047  1.00  0.00           H  
ATOM   3304 HG13 VAL A 904      74.249  49.821 133.377  1.00  0.00           H  
ATOM   3305 HG21 VAL A 904      75.169  46.786 133.070  1.00  0.00           H  
ATOM   3306 HG22 VAL A 904      73.517  47.257 133.437  1.00  0.00           H  
ATOM   3307 HG23 VAL A 904      73.842  46.241 132.059  1.00  0.00           H  
ATOM   3308  N   TRP A 905      73.794  50.293 129.286  1.00 37.68           N  
ATOM   3309  CA  TRP A 905      73.858  51.554 128.548  1.00 34.16           C  
ATOM   3310  C   TRP A 905      72.468  52.102 128.162  1.00 32.18           C  
ATOM   3311  O   TRP A 905      72.253  53.298 128.343  1.00 38.01           O  
ATOM   3312  CB  TRP A 905      74.804  51.410 127.340  1.00 35.80           C  
ATOM   3313  CG  TRP A 905      75.025  52.655 126.537  1.00 41.44           C  
ATOM   3314  CD1 TRP A 905      76.019  53.548 126.738  1.00 42.87           C  
ATOM   3315  CD2 TRP A 905      74.195  53.215 125.474  1.00 41.01           C  
ATOM   3316  NE1 TRP A 905      75.869  54.606 125.870  1.00 40.77           N  
ATOM   3317  CE2 TRP A 905      74.764  54.457 125.059  1.00 43.12           C  
ATOM   3318  CE3 TRP A 905      73.007  52.807 124.827  1.00 40.79           C  
ATOM   3319  CZ2 TRP A 905      74.195  55.248 124.046  1.00 43.44           C  
ATOM   3320  CZ3 TRP A 905      72.411  53.607 123.835  1.00 47.13           C  
ATOM   3321  CH2 TRP A 905      73.000  54.822 123.439  1.00 44.03           C  
ATOM   3322  H   TRP A 905      74.252  49.500 128.857  1.00  0.00           H  
ATOM   3323  HA  TRP A 905      74.309  52.285 129.222  1.00  0.00           H  
ATOM   3324  HB3 TRP A 905      74.432  50.647 126.659  1.00  0.00           H  
ATOM   3325  HB2 TRP A 905      75.778  51.055 127.681  1.00  0.00           H  
ATOM   3326  HD1 TRP A 905      76.796  53.444 127.481  1.00  0.00           H  
ATOM   3327  HE1 TRP A 905      76.518  55.385 125.866  1.00  0.00           H  
ATOM   3328  HE3 TRP A 905      72.542  51.873 125.103  1.00  0.00           H  
ATOM   3329  HZ2 TRP A 905      74.652  56.182 123.756  1.00  0.00           H  
ATOM   3330  HZ3 TRP A 905      71.503  53.270 123.365  1.00  0.00           H  
ATOM   3331  HH2 TRP A 905      72.536  55.422 122.670  1.00  0.00           H  
ATOM   3332  N   GLU A 906      71.538  51.237 127.706  1.00 35.83           N  
ATOM   3333  CA  GLU A 906      70.137  51.597 127.445  1.00 36.88           C  
ATOM   3334  C   GLU A 906      69.423  52.152 128.689  1.00 36.01           C  
ATOM   3335  O   GLU A 906      68.757  53.175 128.572  1.00 36.67           O  
ATOM   3336  CB  GLU A 906      69.320  50.408 126.898  1.00 36.20           C  
ATOM   3337  CG  GLU A 906      69.632  49.981 125.457  1.00 42.30           C  
ATOM   3338  CD  GLU A 906      68.761  48.783 125.083  1.00 47.02           C  
ATOM   3339  OE1 GLU A 906      69.166  47.646 125.413  1.00 43.72           O  
ATOM   3340  OE2 GLU A 906      67.681  49.023 124.503  1.00 41.87           O1-
ATOM   3341  H   GLU A 906      71.785  50.266 127.567  1.00  0.00           H  
ATOM   3342  HA  GLU A 906      70.134  52.383 126.687  1.00  0.00           H  
ATOM   3343  HB3 GLU A 906      68.256  50.650 126.950  1.00  0.00           H  
ATOM   3344  HB2 GLU A 906      69.445  49.548 127.551  1.00  0.00           H  
ATOM   3345  HG3 GLU A 906      70.681  49.723 125.330  1.00  0.00           H  
ATOM   3346  HG2 GLU A 906      69.431  50.805 124.770  1.00  0.00           H  
ATOM   3347  N   LEU A 907      69.593  51.495 129.851  1.00 31.08           N  
ATOM   3348  CA  LEU A 907      68.994  51.911 131.124  1.00 34.17           C  
ATOM   3349  C   LEU A 907      69.503  53.282 131.605  1.00 35.73           C  
ATOM   3350  O   LEU A 907      68.683  54.118 131.981  1.00 33.63           O  
ATOM   3351  CB  LEU A 907      69.227  50.838 132.214  1.00 32.45           C  
ATOM   3352  CG  LEU A 907      68.584  49.462 131.939  1.00 40.14           C  
ATOM   3353  CD1 LEU A 907      69.016  48.428 133.001  1.00 33.43           C  
ATOM   3354  CD2 LEU A 907      67.055  49.539 131.801  1.00 38.14           C  
ATOM   3355  H   LEU A 907      70.159  50.658 129.872  1.00  0.00           H  
ATOM   3356  HA  LEU A 907      67.919  52.013 130.963  1.00  0.00           H  
ATOM   3357  HB2 LEU A 907      68.849  51.205 133.168  1.00  0.00           H  
ATOM   3358  HB3 LEU A 907      70.300  50.704 132.357  1.00  0.00           H  
ATOM   3359  HG  LEU A 907      68.946  49.096 130.985  1.00  0.00           H  
ATOM   3360 HD11 LEU A 907      69.591  47.622 132.544  1.00  0.00           H  
ATOM   3361 HD12 LEU A 907      69.645  48.871 133.774  1.00  0.00           H  
ATOM   3362 HD13 LEU A 907      68.167  47.972 133.511  1.00  0.00           H  
ATOM   3363 HD21 LEU A 907      66.598  48.561 131.929  1.00  0.00           H  
ATOM   3364 HD22 LEU A 907      66.620  50.208 132.543  1.00  0.00           H  
ATOM   3365 HD23 LEU A 907      66.764  49.893 130.811  1.00  0.00           H  
ATOM   3366  N   MET A 908      70.831  53.495 131.557  1.00 36.75           N  
ATOM   3367  CA  MET A 908      71.481  54.729 132.010  1.00 38.36           C  
ATOM   3368  C   MET A 908      71.242  55.946 131.098  1.00 40.48           C  
ATOM   3369  O   MET A 908      71.255  57.068 131.600  1.00 41.57           O  
ATOM   3370  CB  MET A 908      72.991  54.496 132.223  1.00 35.43           C  
ATOM   3371  CG  MET A 908      73.364  53.424 133.265  1.00 33.85           C  
ATOM   3372  SD  MET A 908      72.501  53.502 134.853  1.00 46.21           S  
ATOM   3373  CE  MET A 908      73.289  52.101 135.683  1.00 42.44           C  
ATOM   3374  H   MET A 908      71.442  52.759 131.224  1.00  0.00           H  
ATOM   3375  HA  MET A 908      71.039  54.994 132.971  1.00  0.00           H  
ATOM   3376  HB3 MET A 908      73.461  55.436 132.512  1.00  0.00           H  
ATOM   3377  HB2 MET A 908      73.436  54.215 131.269  1.00  0.00           H  
ATOM   3378  HG2 MET A 908      74.433  53.468 133.465  1.00  0.00           H  
ATOM   3379  HG3 MET A 908      73.189  52.433 132.865  1.00  0.00           H  
ATOM   3380  HE1 MET A 908      72.781  51.888 136.624  1.00  0.00           H  
ATOM   3381  HE2 MET A 908      73.234  51.213 135.056  1.00  0.00           H  
ATOM   3382  HE3 MET A 908      74.337  52.315 135.892  1.00  0.00           H  
ATOM   3383  N   THR A 909      70.996  55.720 129.798  1.00 40.77           N  
ATOM   3384  CA  THR A 909      70.598  56.760 128.839  1.00 36.96           C  
ATOM   3385  C   THR A 909      69.066  56.965 128.776  1.00 40.99           C  
ATOM   3386  O   THR A 909      68.610  57.789 127.982  1.00 42.53           O  
ATOM   3387  CB  THR A 909      71.083  56.416 127.409  1.00 40.16           C  
ATOM   3388  OG1 THR A 909      70.522  55.201 126.941  1.00 41.38           O  
ATOM   3389  CG2 THR A 909      72.608  56.364 127.285  1.00 37.97           C  
ATOM   3390  H   THR A 909      71.019  54.773 129.445  1.00  0.00           H  
ATOM   3391  HA  THR A 909      71.043  57.714 129.127  1.00  0.00           H  
ATOM   3392  HB  THR A 909      70.756  57.201 126.728  1.00  0.00           H  
ATOM   3393  HG1 THR A 909      71.014  54.472 127.332  1.00  0.00           H  
ATOM   3394 HG21 THR A 909      72.899  56.136 126.263  1.00  0.00           H  
ATOM   3395 HG22 THR A 909      73.052  57.326 127.540  1.00  0.00           H  
ATOM   3396 HG23 THR A 909      73.052  55.615 127.935  1.00  0.00           H  
ATOM   3397  N   PHE A 910      68.303  56.230 129.604  1.00 41.23           N  
ATOM   3398  CA  PHE A 910      66.841  56.258 129.708  1.00 40.63           C  
ATOM   3399  C   PHE A 910      66.126  55.855 128.402  1.00 42.39           C  
ATOM   3400  O   PHE A 910      65.079  56.409 128.062  1.00 47.30           O  
ATOM   3401  CB  PHE A 910      66.336  57.595 130.293  1.00 43.91           C  
ATOM   3402  CG  PHE A 910      66.845  57.915 131.686  1.00 48.42           C  
ATOM   3403  CD1 PHE A 910      66.278  57.285 132.814  1.00 44.72           C  
ATOM   3404  CD2 PHE A 910      67.984  58.728 131.855  1.00 42.17           C  
ATOM   3405  CE1 PHE A 910      66.797  57.532 134.079  1.00 46.75           C  
ATOM   3406  CE2 PHE A 910      68.484  58.964 133.127  1.00 42.82           C  
ATOM   3407  CZ  PHE A 910      67.888  58.377 134.235  1.00 44.62           C  
ATOM   3408  H   PHE A 910      68.761  55.583 130.232  1.00  0.00           H  
ATOM   3409  HA  PHE A 910      66.594  55.475 130.423  1.00  0.00           H  
ATOM   3410  HB2 PHE A 910      65.250  57.567 130.346  1.00  0.00           H  
ATOM   3411  HB3 PHE A 910      66.580  58.425 129.629  1.00  0.00           H  
ATOM   3412  HD1 PHE A 910      65.437  56.616 132.700  1.00  0.00           H  
ATOM   3413  HD2 PHE A 910      68.466  59.177 130.998  1.00  0.00           H  
ATOM   3414  HE1 PHE A 910      66.361  57.056 134.943  1.00  0.00           H  
ATOM   3415  HE2 PHE A 910      69.346  59.602 133.249  1.00  0.00           H  
ATOM   3416  HZ  PHE A 910      68.286  58.560 135.223  1.00  0.00           H  
ATOM   3417  N   GLY A 911      66.698  54.852 127.722  1.00 39.76           N  
ATOM   3418  CA  GLY A 911      66.109  54.178 126.577  1.00 44.59           C  
ATOM   3419  C   GLY A 911      66.551  54.780 125.241  1.00 49.56           C  
ATOM   3420  O   GLY A 911      65.795  54.673 124.278  1.00 55.91           O  
ATOM   3421  H   GLY A 911      67.555  54.447 128.083  1.00  0.00           H  
ATOM   3422  HA2 GLY A 911      65.022  54.167 126.644  1.00  0.00           H  
ATOM   3423  HA3 GLY A 911      66.434  53.138 126.604  1.00  0.00           H  
ATOM   3424  N   SER A 912      67.750  55.386 125.144  1.00 42.84           N  
ATOM   3425  CA  SER A 912      68.311  55.801 123.851  1.00 50.38           C  
ATOM   3426  C   SER A 912      68.694  54.572 123.006  1.00 51.88           C  
ATOM   3427  O   SER A 912      69.052  53.533 123.563  1.00 54.93           O  
ATOM   3428  CB  SER A 912      69.529  56.718 124.052  1.00 44.89           C  
ATOM   3429  OG  SER A 912      69.132  57.937 124.646  1.00 51.37           O  
ATOM   3430  H   SER A 912      68.358  55.452 125.949  1.00  0.00           H  
ATOM   3431  HA  SER A 912      67.550  56.364 123.306  1.00  0.00           H  
ATOM   3432  HB3 SER A 912      69.980  56.960 123.088  1.00  0.00           H  
ATOM   3433  HB2 SER A 912      70.310  56.236 124.635  1.00  0.00           H  
ATOM   3434  HG  SER A 912      68.858  57.767 125.552  1.00  0.00           H  
ATOM   3435  N   LYS A 913      68.601  54.714 121.675  1.00 49.92           N  
ATOM   3436  CA  LYS A 913      68.942  53.652 120.730  1.00 46.03           C  
ATOM   3437  C   LYS A 913      70.476  53.606 120.573  1.00 47.75           C  
ATOM   3438  O   LYS A 913      71.059  54.650 120.271  1.00 52.06           O  
ATOM   3439  CB  LYS A 913      68.285  53.945 119.367  1.00 49.38           C  
ATOM   3440  CG  LYS A 913      66.767  54.179 119.439  1.00 56.36           C  
ATOM   3441  CD  LYS A 913      66.097  54.162 118.054  1.00 67.68           C  
ATOM   3442  CE  LYS A 913      64.926  55.148 117.922  1.00 72.40           C  
ATOM   3443  NZ  LYS A 913      63.906  54.953 118.968  1.00 83.46           N1+
ATOM   3444  H   LYS A 913      68.316  55.597 121.276  1.00  0.00           H  
ATOM   3445  HA  LYS A 913      68.528  52.721 121.113  1.00  0.00           H  
ATOM   3446  HB3 LYS A 913      68.490  53.107 118.699  1.00  0.00           H  
ATOM   3447  HB2 LYS A 913      68.743  54.819 118.904  1.00  0.00           H  
ATOM   3448  HG3 LYS A 913      66.588  55.142 119.919  1.00  0.00           H  
ATOM   3449  HG2 LYS A 913      66.303  53.428 120.079  1.00  0.00           H  
ATOM   3450  HD3 LYS A 913      65.744  53.152 117.839  1.00  0.00           H  
ATOM   3451  HD2 LYS A 913      66.831  54.387 117.279  1.00  0.00           H  
ATOM   3452  HE2 LYS A 913      64.458  55.047 116.943  1.00  0.00           H  
ATOM   3453  HE3 LYS A 913      65.298  56.171 117.991  1.00  0.00           H  
ATOM   3454  HZ1 LYS A 913      64.328  55.077 119.877  1.00  0.00           H  
ATOM   3455  HZ2 LYS A 913      63.169  55.633 118.846  1.00  0.00           H  
ATOM   3456  HZ3 LYS A 913      63.521  54.023 118.894  1.00  0.00           H  
ATOM   3457  N   PRO A 914      71.117  52.435 120.799  1.00 47.14           N  
ATOM   3458  CA  PRO A 914      72.572  52.310 120.619  1.00 47.55           C  
ATOM   3459  C   PRO A 914      72.967  52.489 119.146  1.00 55.39           C  
ATOM   3460  O   PRO A 914      72.348  51.869 118.283  1.00 55.37           O  
ATOM   3461  CB  PRO A 914      72.885  50.907 121.164  1.00 44.23           C  
ATOM   3462  CG  PRO A 914      71.607  50.114 120.961  1.00 45.16           C  
ATOM   3463  CD  PRO A 914      70.513  51.154 121.179  1.00 47.46           C  
ATOM   3464  HA  PRO A 914      73.094  53.059 121.214  1.00  0.00           H  
ATOM   3465  HB3 PRO A 914      73.099  50.980 122.231  1.00  0.00           H  
ATOM   3466  HB2 PRO A 914      73.746  50.430 120.696  1.00  0.00           H  
ATOM   3467  HG3 PRO A 914      71.526  49.253 121.625  1.00  0.00           H  
ATOM   3468  HG2 PRO A 914      71.565  49.748 119.934  1.00  0.00           H  
ATOM   3469  HD2 PRO A 914      69.632  50.902 120.589  1.00  0.00           H  
ATOM   3470  HD3 PRO A 914      70.230  51.198 122.231  1.00  0.00           H  
ATOM   3471  N   TYR A 915      73.957  53.363 118.892  1.00 53.51           N  
ATOM   3472  CA  TYR A 915      74.482  53.700 117.561  1.00 57.44           C  
ATOM   3473  C   TYR A 915      73.377  54.271 116.639  1.00 61.54           C  
ATOM   3474  O   TYR A 915      73.204  53.773 115.525  1.00 58.93           O  
ATOM   3475  CB  TYR A 915      75.183  52.470 116.915  1.00 55.21           C  
ATOM   3476  CG  TYR A 915      76.146  51.676 117.782  1.00 55.01           C  
ATOM   3477  CD1 TYR A 915      77.518  52.000 117.829  1.00 54.15           C  
ATOM   3478  CD2 TYR A 915      75.671  50.563 118.508  1.00 51.46           C  
ATOM   3479  CE1 TYR A 915      78.400  51.222 118.608  1.00 54.24           C  
ATOM   3480  CE2 TYR A 915      76.545  49.798 119.297  1.00 53.09           C  
ATOM   3481  CZ  TYR A 915      77.912  50.124 119.345  1.00 53.36           C  
ATOM   3482  OH  TYR A 915      78.755  49.383 120.120  1.00 54.82           O  
ATOM   3483  H   TYR A 915      74.400  53.835 119.666  1.00  0.00           H  
ATOM   3484  HA  TYR A 915      75.225  54.486 117.698  1.00  0.00           H  
ATOM   3485  HB2 TYR A 915      75.705  52.775 116.010  1.00  0.00           H  
ATOM   3486  HB3 TYR A 915      74.430  51.756 116.583  1.00  0.00           H  
ATOM   3487  HD1 TYR A 915      77.899  52.839 117.265  1.00  0.00           H  
ATOM   3488  HD2 TYR A 915      74.629  50.292 118.464  1.00  0.00           H  
ATOM   3489  HE1 TYR A 915      79.451  51.473 118.643  1.00  0.00           H  
ATOM   3490  HE2 TYR A 915      76.168  48.963 119.866  1.00  0.00           H  
ATOM   3491  HH  TYR A 915      78.311  48.663 120.574  1.00  0.00           H  
ATOM   3492  N   ASP A 916      72.590  55.246 117.137  1.00 62.42           N  
ATOM   3493  CA  ASP A 916      71.392  55.753 116.453  1.00 64.60           C  
ATOM   3494  C   ASP A 916      71.748  56.429 115.112  1.00 70.65           C  
ATOM   3495  O   ASP A 916      72.694  57.214 115.051  1.00 69.83           O  
ATOM   3496  CB  ASP A 916      70.566  56.708 117.352  1.00 61.61           C  
ATOM   3497  CG  ASP A 916      69.102  56.901 116.918  1.00 69.45           C  
ATOM   3498  OD1 ASP A 916      68.451  57.780 117.523  1.00 69.19           O  
ATOM   3499  OD2 ASP A 916      68.629  56.140 116.044  1.00 71.03           O1-
ATOM   3500  H   ASP A 916      72.760  55.605 118.066  1.00  0.00           H  
ATOM   3501  HA  ASP A 916      70.787  54.869 116.242  1.00  0.00           H  
ATOM   3502  HB3 ASP A 916      71.048  57.687 117.374  1.00  0.00           H  
ATOM   3503  HB2 ASP A 916      70.559  56.328 118.372  1.00  0.00           H  
ATOM   3504  N   GLY A 917      70.972  56.091 114.069  0.63 69.04           N  
ATOM   3505  CA  GLY A 917      71.106  56.637 112.719  0.63 71.59           C  
ATOM   3506  C   GLY A 917      72.276  56.037 111.916  0.63 74.00           C  
ATOM   3507  O   GLY A 917      72.517  56.506 110.805  0.63 77.80           O  
ATOM   3508  H   GLY A 917      70.189  55.474 114.234  1.00  0.00           H  
ATOM   3509  HA2 GLY A 917      71.220  57.721 112.765  1.00  0.00           H  
ATOM   3510  HA3 GLY A 917      70.179  56.444 112.179  1.00  0.00           H  
ATOM   3511  N   ILE A 918      72.996  55.031 112.447  1.00 70.33           N  
ATOM   3512  CA  ILE A 918      74.125  54.372 111.781  1.00 69.29           C  
ATOM   3513  C   ILE A 918      73.649  53.033 111.163  1.00 78.63           C  
ATOM   3514  O   ILE A 918      73.043  52.240 111.886  1.00 76.80           O  
ATOM   3515  CB  ILE A 918      75.274  54.092 112.803  1.00 62.80           C  
ATOM   3516  CG1 ILE A 918      75.900  55.434 113.255  1.00 64.88           C  
ATOM   3517  CG2 ILE A 918      76.378  53.142 112.281  1.00 64.85           C  
ATOM   3518  CD1 ILE A 918      76.979  55.316 114.341  1.00 59.79           C  
ATOM   3519  H   ILE A 918      72.773  54.700 113.375  1.00  0.00           H  
ATOM   3520  HA  ILE A 918      74.540  55.045 111.034  1.00  0.00           H  
ATOM   3521  HB  ILE A 918      74.849  53.613 113.681  1.00  0.00           H  
ATOM   3522 HG13 ILE A 918      75.122  56.105 113.623  1.00  0.00           H  
ATOM   3523 HG12 ILE A 918      76.334  55.935 112.389  1.00  0.00           H  
ATOM   3524 HG21 ILE A 918      77.205  53.054 112.983  1.00  0.00           H  
ATOM   3525 HG22 ILE A 918      76.008  52.129 112.147  1.00  0.00           H  
ATOM   3526 HG23 ILE A 918      76.787  53.491 111.333  1.00  0.00           H  
ATOM   3527 HD11 ILE A 918      76.986  56.201 114.977  1.00  0.00           H  
ATOM   3528 HD12 ILE A 918      76.815  54.454 114.985  1.00  0.00           H  
ATOM   3529 HD13 ILE A 918      77.971  55.220 113.900  1.00  0.00           H  
ATOM   3530  N   PRO A 919      73.932  52.785 109.860  1.00 82.66           N  
ATOM   3531  CA  PRO A 919      73.767  51.459 109.224  1.00 80.74           C  
ATOM   3532  C   PRO A 919      74.498  50.313 109.946  1.00 74.99           C  
ATOM   3533  O   PRO A 919      75.666  50.469 110.303  1.00 75.46           O  
ATOM   3534  CB  PRO A 919      74.342  51.653 107.808  1.00 78.59           C  
ATOM   3535  CG  PRO A 919      74.202  53.137 107.532  1.00 82.87           C  
ATOM   3536  CD  PRO A 919      74.434  53.765 108.897  1.00 79.65           C  
ATOM   3537  HA  PRO A 919      72.697  51.254 109.163  1.00  0.00           H  
ATOM   3538  HB3 PRO A 919      73.833  51.045 107.061  1.00  0.00           H  
ATOM   3539  HB2 PRO A 919      75.400  51.389 107.773  1.00  0.00           H  
ATOM   3540  HG3 PRO A 919      73.183  53.347 107.203  1.00  0.00           H  
ATOM   3541  HG2 PRO A 919      74.886  53.503 106.765  1.00  0.00           H  
ATOM   3542  HD3 PRO A 919      75.495  53.923 109.084  1.00  0.00           H  
ATOM   3543  HD2 PRO A 919      73.923  54.727 108.956  1.00  0.00           H  
ATOM   3544  N   ALA A 920      73.805  49.174 110.116  1.00 69.61           N  
ATOM   3545  CA  ALA A 920      74.328  47.951 110.737  1.00 65.62           C  
ATOM   3546  C   ALA A 920      75.586  47.360 110.063  1.00 69.26           C  
ATOM   3547  O   ALA A 920      76.352  46.674 110.736  1.00 69.63           O  
ATOM   3548  CB  ALA A 920      73.202  46.910 110.804  1.00 56.99           C  
ATOM   3549  H   ALA A 920      72.852  49.125 109.786  1.00  0.00           H  
ATOM   3550  HA  ALA A 920      74.597  48.204 111.762  1.00  0.00           H  
ATOM   3551  HB1 ALA A 920      73.532  46.006 111.316  1.00  0.00           H  
ATOM   3552  HB2 ALA A 920      72.344  47.294 111.355  1.00  0.00           H  
ATOM   3553  HB3 ALA A 920      72.860  46.623 109.809  1.00  0.00           H  
ATOM   3554  N   SER A 921      75.804  47.670 108.773  1.00 71.92           N  
ATOM   3555  CA  SER A 921      77.008  47.325 108.013  1.00 73.65           C  
ATOM   3556  C   SER A 921      78.293  48.002 108.537  1.00 71.27           C  
ATOM   3557  O   SER A 921      79.345  47.361 108.529  1.00 74.06           O  
ATOM   3558  CB  SER A 921      76.756  47.620 106.520  1.00 75.08           C  
ATOM   3559  OG  SER A 921      76.624  49.006 106.261  1.00 82.10           O  
ATOM   3560  H   SER A 921      75.138  48.254 108.287  1.00  0.00           H  
ATOM   3561  HA  SER A 921      77.149  46.247 108.114  1.00  0.00           H  
ATOM   3562  HB2 SER A 921      75.859  47.106 106.174  1.00  0.00           H  
ATOM   3563  HB3 SER A 921      77.584  47.239 105.919  1.00  0.00           H  
ATOM   3564  HG  SER A 921      76.531  49.136 105.314  1.00  0.00           H  
ATOM   3565  N   GLU A 922      78.182  49.258 109.009  0.79 71.23           N  
ATOM   3566  CA  GLU A 922      79.291  50.028 109.577  0.79 72.47           C  
ATOM   3567  C   GLU A 922      79.721  49.546 110.971  0.79 68.14           C  
ATOM   3568  O   GLU A 922      80.874  49.770 111.333  0.79 65.65           O  
ATOM   3569  CB  GLU A 922      78.928  51.524 109.660  0.79 73.43           C  
ATOM   3570  CG  GLU A 922      78.607  52.176 108.302  0.79 75.25           C  
ATOM   3571  CD  GLU A 922      78.346  53.683 108.400  0.79 79.97           C  
ATOM   3572  OE1 GLU A 922      77.599  54.180 107.530  0.79 81.99           O  
ATOM   3573  OE2 GLU A 922      78.904  54.319 109.321  0.79 77.48           O1-
ATOM   3574  H   GLU A 922      77.283  49.720 108.993  1.00  0.00           H  
ATOM   3575  HA  GLU A 922      80.153  49.924 108.914  1.00  0.00           H  
ATOM   3576  HB2 GLU A 922      79.761  52.055 110.123  1.00  0.00           H  
ATOM   3577  HB3 GLU A 922      78.080  51.659 110.331  1.00  0.00           H  
ATOM   3578  HG3 GLU A 922      77.741  51.698 107.847  1.00  0.00           H  
ATOM   3579  HG2 GLU A 922      79.442  52.027 107.617  1.00  0.00           H  
ATOM   3580  N   ILE A 923      78.798  48.925 111.729  1.00 64.86           N  
ATOM   3581  CA  ILE A 923      78.989  48.553 113.133  1.00 63.86           C  
ATOM   3582  C   ILE A 923      80.170  47.599 113.376  1.00 62.31           C  
ATOM   3583  O   ILE A 923      80.885  47.807 114.352  1.00 62.20           O  
ATOM   3584  CB  ILE A 923      77.695  47.971 113.774  1.00 63.90           C  
ATOM   3585  CG1 ILE A 923      76.529  48.985 113.729  1.00 63.03           C  
ATOM   3586  CG2 ILE A 923      77.858  47.402 115.205  1.00 59.69           C  
ATOM   3587  CD1 ILE A 923      76.671  50.180 114.680  1.00 56.83           C  
ATOM   3588  H   ILE A 923      77.875  48.772 111.349  1.00  0.00           H  
ATOM   3589  HA  ILE A 923      79.238  49.473 113.659  1.00  0.00           H  
ATOM   3590  HB  ILE A 923      77.388  47.137 113.144  1.00  0.00           H  
ATOM   3591 HG13 ILE A 923      75.599  48.469 113.968  1.00  0.00           H  
ATOM   3592 HG12 ILE A 923      76.393  49.363 112.717  1.00  0.00           H  
ATOM   3593 HG21 ILE A 923      76.893  47.136 115.639  1.00  0.00           H  
ATOM   3594 HG22 ILE A 923      78.464  46.497 115.221  1.00  0.00           H  
ATOM   3595 HG23 ILE A 923      78.322  48.129 115.872  1.00  0.00           H  
ATOM   3596 HD11 ILE A 923      75.927  50.940 114.449  1.00  0.00           H  
ATOM   3597 HD12 ILE A 923      76.524  49.871 115.714  1.00  0.00           H  
ATOM   3598 HD13 ILE A 923      77.646  50.660 114.613  1.00  0.00           H  
ATOM   3599  N   SER A 924      80.406  46.634 112.469  1.00 64.54           N  
ATOM   3600  CA  SER A 924      81.580  45.756 112.514  1.00 66.28           C  
ATOM   3601  C   SER A 924      82.910  46.539 112.490  1.00 66.50           C  
ATOM   3602  O   SER A 924      83.687  46.401 113.431  1.00 65.73           O  
ATOM   3603  CB  SER A 924      81.477  44.657 111.434  1.00 68.38           C  
ATOM   3604  OG  SER A 924      81.636  45.145 110.115  1.00 82.22           O  
ATOM   3605  H   SER A 924      79.789  46.531 111.677  1.00  0.00           H  
ATOM   3606  HA  SER A 924      81.535  45.242 113.477  1.00  0.00           H  
ATOM   3607  HB2 SER A 924      80.517  44.144 111.499  1.00  0.00           H  
ATOM   3608  HB3 SER A 924      82.245  43.902 111.605  1.00  0.00           H  
ATOM   3609  HG  SER A 924      80.827  45.588 109.843  1.00  0.00           H  
ATOM   3610  N   SER A 925      83.098  47.407 111.479  1.00 71.20           N  
ATOM   3611  CA  SER A 925      84.276  48.265 111.315  1.00 71.85           C  
ATOM   3612  C   SER A 925      84.497  49.270 112.464  1.00 65.34           C  
ATOM   3613  O   SER A 925      85.644  49.475 112.852  1.00 64.37           O  
ATOM   3614  CB  SER A 925      84.234  48.939 109.925  1.00 71.97           C  
ATOM   3615  OG  SER A 925      83.368  50.059 109.864  1.00 82.58           O  
ATOM   3616  H   SER A 925      82.410  47.454 110.741  1.00  0.00           H  
ATOM   3617  HA  SER A 925      85.133  47.588 111.315  1.00  0.00           H  
ATOM   3618  HB2 SER A 925      83.952  48.220 109.154  1.00  0.00           H  
ATOM   3619  HB3 SER A 925      85.233  49.289 109.664  1.00  0.00           H  
ATOM   3620  HG  SER A 925      82.475  49.776 110.083  1.00  0.00           H  
ATOM   3621  N   ILE A 926      83.404  49.830 113.015  1.00 61.28           N  
ATOM   3622  CA  ILE A 926      83.391  50.710 114.189  1.00 62.94           C  
ATOM   3623  C   ILE A 926      83.990  50.033 115.438  1.00 59.12           C  
ATOM   3624  O   ILE A 926      84.832  50.636 116.104  1.00 56.63           O  
ATOM   3625  CB  ILE A 926      81.948  51.248 114.463  1.00 61.07           C  
ATOM   3626  CG1 ILE A 926      81.589  52.336 113.422  1.00 60.05           C  
ATOM   3627  CG2 ILE A 926      81.638  51.764 115.889  1.00 56.12           C  
ATOM   3628  CD1 ILE A 926      80.095  52.684 113.355  1.00 59.94           C  
ATOM   3629  H   ILE A 926      82.496  49.609 112.626  1.00  0.00           H  
ATOM   3630  HA  ILE A 926      84.028  51.561 113.958  1.00  0.00           H  
ATOM   3631  HB  ILE A 926      81.270  50.412 114.296  1.00  0.00           H  
ATOM   3632 HG13 ILE A 926      81.909  52.027 112.427  1.00  0.00           H  
ATOM   3633 HG12 ILE A 926      82.154  53.242 113.641  1.00  0.00           H  
ATOM   3634 HG21 ILE A 926      80.581  52.009 115.991  1.00  0.00           H  
ATOM   3635 HG22 ILE A 926      81.846  51.031 116.667  1.00  0.00           H  
ATOM   3636 HG23 ILE A 926      82.193  52.673 116.109  1.00  0.00           H  
ATOM   3637 HD11 ILE A 926      79.857  53.187 112.418  1.00  0.00           H  
ATOM   3638 HD12 ILE A 926      79.471  51.794 113.414  1.00  0.00           H  
ATOM   3639 HD13 ILE A 926      79.806  53.352 114.166  1.00  0.00           H  
ATOM   3640  N   LEU A 927      83.601  48.772 115.688  1.00 57.10           N  
ATOM   3641  CA  LEU A 927      84.114  47.969 116.798  1.00 58.22           C  
ATOM   3642  C   LEU A 927      85.590  47.567 116.628  1.00 56.79           C  
ATOM   3643  O   LEU A 927      86.303  47.527 117.632  1.00 55.96           O  
ATOM   3644  CB  LEU A 927      83.218  46.734 117.029  1.00 58.46           C  
ATOM   3645  CG  LEU A 927      81.763  47.074 117.421  1.00 56.43           C  
ATOM   3646  CD1 LEU A 927      80.887  45.805 117.429  1.00 57.16           C  
ATOM   3647  CD2 LEU A 927      81.676  47.876 118.731  1.00 53.87           C  
ATOM   3648  H   LEU A 927      82.922  48.327 115.085  1.00  0.00           H  
ATOM   3649  HA  LEU A 927      84.062  48.598 117.685  1.00  0.00           H  
ATOM   3650  HB3 LEU A 927      83.654  46.103 117.806  1.00  0.00           H  
ATOM   3651  HB2 LEU A 927      83.210  46.128 116.122  1.00  0.00           H  
ATOM   3652  HG  LEU A 927      81.338  47.736 116.676  1.00  0.00           H  
ATOM   3653 HD11 LEU A 927      80.102  45.841 118.183  1.00  0.00           H  
ATOM   3654 HD12 LEU A 927      80.393  45.677 116.466  1.00  0.00           H  
ATOM   3655 HD13 LEU A 927      81.475  44.906 117.613  1.00  0.00           H  
ATOM   3656 HD21 LEU A 927      80.699  47.783 119.200  1.00  0.00           H  
ATOM   3657 HD22 LEU A 927      82.433  47.563 119.451  1.00  0.00           H  
ATOM   3658 HD23 LEU A 927      81.820  48.940 118.542  1.00  0.00           H  
ATOM   3659  N   GLU A 928      86.029  47.322 115.380  1.00 62.11           N  
ATOM   3660  CA  GLU A 928      87.419  47.000 115.041  1.00 60.98           C  
ATOM   3661  C   GLU A 928      88.372  48.204 115.157  1.00 59.19           C  
ATOM   3662  O   GLU A 928      89.515  48.008 115.568  1.00 62.94           O  
ATOM   3663  CB  GLU A 928      87.501  46.351 113.646  1.00 66.34           C  
ATOM   3664  CG  GLU A 928      86.767  45.000 113.578  1.00 70.43           C  
ATOM   3665  CD  GLU A 928      86.965  44.289 112.245  1.00 83.76           C  
ATOM   3666  OE1 GLU A 928      86.176  44.563 111.314  1.00 80.88           O  
ATOM   3667  OE2 GLU A 928      87.907  43.470 112.190  1.00 86.61           O1-
ATOM   3668  H   GLU A 928      85.381  47.367 114.605  1.00  0.00           H  
ATOM   3669  HA  GLU A 928      87.768  46.259 115.765  1.00  0.00           H  
ATOM   3670  HB2 GLU A 928      88.549  46.200 113.379  1.00  0.00           H  
ATOM   3671  HB3 GLU A 928      87.094  47.029 112.895  1.00  0.00           H  
ATOM   3672  HG3 GLU A 928      85.705  45.112 113.760  1.00  0.00           H  
ATOM   3673  HG2 GLU A 928      87.135  44.345 114.368  1.00  0.00           H  
ATOM   3674  N   LYS A 929      87.879  49.423 114.860  1.00 57.82           N  
ATOM   3675  CA  LYS A 929      88.578  50.689 115.124  1.00 64.31           C  
ATOM   3676  C   LYS A 929      88.814  50.964 116.624  1.00 63.26           C  
ATOM   3677  O   LYS A 929      89.746  51.696 116.951  1.00 63.04           O  
ATOM   3678  CB  LYS A 929      87.809  51.869 114.485  1.00 63.74           C  
ATOM   3679  CG  LYS A 929      87.975  51.987 112.959  1.00 64.61           C  
ATOM   3680  CD  LYS A 929      87.387  53.287 112.376  1.00 70.71           C  
ATOM   3681  CE  LYS A 929      85.852  53.330 112.356  1.00 73.95           C  
ATOM   3682  NZ  LYS A 929      85.356  54.663 111.974  1.00 82.03           N1+
ATOM   3683  H   LYS A 929      86.942  49.500 114.489  1.00  0.00           H  
ATOM   3684  HA  LYS A 929      89.562  50.621 114.655  1.00  0.00           H  
ATOM   3685  HB3 LYS A 929      88.189  52.801 114.909  1.00  0.00           H  
ATOM   3686  HB2 LYS A 929      86.756  51.829 114.761  1.00  0.00           H  
ATOM   3687  HG3 LYS A 929      87.538  51.125 112.458  1.00  0.00           H  
ATOM   3688  HG2 LYS A 929      89.039  51.955 112.718  1.00  0.00           H  
ATOM   3689  HD3 LYS A 929      87.762  53.420 111.361  1.00  0.00           H  
ATOM   3690  HD2 LYS A 929      87.767  54.135 112.946  1.00  0.00           H  
ATOM   3691  HE3 LYS A 929      85.461  53.121 113.349  1.00  0.00           H  
ATOM   3692  HE2 LYS A 929      85.449  52.575 111.680  1.00  0.00           H  
ATOM   3693  HZ1 LYS A 929      85.715  54.922 111.067  1.00  0.00           H  
ATOM   3694  HZ2 LYS A 929      84.346  54.657 111.956  1.00  0.00           H  
ATOM   3695  HZ3 LYS A 929      85.664  55.330 112.671  1.00  0.00           H  
ATOM   3696  N   GLY A 930      87.981  50.368 117.495  1.00 57.32           N  
ATOM   3697  CA  GLY A 930      88.042  50.537 118.945  1.00 53.51           C  
ATOM   3698  C   GLY A 930      87.001  51.554 119.439  1.00 53.25           C  
ATOM   3699  O   GLY A 930      86.963  51.825 120.639  1.00 49.99           O  
ATOM   3700  H   GLY A 930      87.257  49.762 117.136  1.00  0.00           H  
ATOM   3701  HA2 GLY A 930      89.036  50.842 119.276  1.00  0.00           H  
ATOM   3702  HA3 GLY A 930      87.841  49.572 119.411  1.00  0.00           H  
ATOM   3703  N   GLU A 931      86.153  52.097 118.547  1.00 47.84           N  
ATOM   3704  CA  GLU A 931      85.061  53.015 118.871  1.00 50.72           C  
ATOM   3705  C   GLU A 931      83.918  52.274 119.587  1.00 53.91           C  
ATOM   3706  O   GLU A 931      83.553  51.169 119.182  1.00 52.29           O  
ATOM   3707  CB  GLU A 931      84.560  53.690 117.580  1.00 52.38           C  
ATOM   3708  CG  GLU A 931      85.631  54.522 116.842  1.00 59.79           C  
ATOM   3709  CD  GLU A 931      85.147  55.135 115.522  1.00 67.77           C  
ATOM   3710  OE1 GLU A 931      86.010  55.699 114.816  1.00 75.63           O  
ATOM   3711  OE2 GLU A 931      83.942  55.013 115.209  1.00 67.11           O1-
ATOM   3712  H   GLU A 931      86.217  51.825 117.576  1.00  0.00           H  
ATOM   3713  HA  GLU A 931      85.450  53.790 119.535  1.00  0.00           H  
ATOM   3714  HB2 GLU A 931      83.706  54.327 117.813  1.00  0.00           H  
ATOM   3715  HB3 GLU A 931      84.191  52.925 116.904  1.00  0.00           H  
ATOM   3716  HG3 GLU A 931      86.500  53.904 116.615  1.00  0.00           H  
ATOM   3717  HG2 GLU A 931      85.981  55.328 117.488  1.00  0.00           H  
ATOM   3718  N   ARG A 932      83.391  52.904 120.646  1.00 47.12           N  
ATOM   3719  CA  ARG A 932      82.333  52.368 121.502  1.00 47.76           C  
ATOM   3720  C   ARG A 932      81.258  53.430 121.753  1.00 45.84           C  
ATOM   3721  O   ARG A 932      81.477  54.614 121.492  1.00 48.30           O  
ATOM   3722  CB  ARG A 932      82.943  51.900 122.845  1.00 43.21           C  
ATOM   3723  CG  ARG A 932      83.940  50.731 122.751  1.00 45.04           C  
ATOM   3724  CD  ARG A 932      83.289  49.425 122.276  1.00 42.32           C  
ATOM   3725  NE  ARG A 932      84.253  48.323 122.177  1.00 43.06           N  
ATOM   3726  CZ  ARG A 932      85.064  48.061 121.141  1.00 48.99           C  
ATOM   3727  NH1 ARG A 932      85.865  46.994 121.195  1.00 43.37           N  
ATOM   3728  NH2 ARG A 932      85.083  48.832 120.051  1.00 43.54           N1+
ATOM   3729  H   ARG A 932      83.726  53.824 120.894  1.00  0.00           H  
ATOM   3730  HA  ARG A 932      81.829  51.538 121.006  1.00  0.00           H  
ATOM   3731  HB3 ARG A 932      82.141  51.599 123.520  1.00  0.00           H  
ATOM   3732  HB2 ARG A 932      83.434  52.743 123.334  1.00  0.00           H  
ATOM   3733  HG3 ARG A 932      84.291  50.566 123.771  1.00  0.00           H  
ATOM   3734  HG2 ARG A 932      84.830  50.971 122.169  1.00  0.00           H  
ATOM   3735  HD3 ARG A 932      82.673  49.524 121.383  1.00  0.00           H  
ATOM   3736  HD2 ARG A 932      82.606  49.121 123.066  1.00  0.00           H  
ATOM   3737  HE  ARG A 932      84.306  47.706 122.977  1.00  0.00           H  
ATOM   3738 HH11 ARG A 932      86.480  46.772 120.425  1.00  0.00           H  
ATOM   3739 HH12 ARG A 932      85.823  46.379 121.998  1.00  0.00           H  
ATOM   3740 HH21 ARG A 932      85.674  48.588 119.266  1.00  0.00           H  
ATOM   3741 HH22 ARG A 932      84.482  49.645 119.980  1.00  0.00           H  
ATOM   3742  N   LEU A 933      80.117  52.969 122.295  1.00 42.24           N  
ATOM   3743  CA  LEU A 933      79.011  53.798 122.780  1.00 43.74           C  
ATOM   3744  C   LEU A 933      79.497  54.776 123.874  1.00 45.81           C  
ATOM   3745  O   LEU A 933      80.271  54.353 124.735  1.00 41.21           O  
ATOM   3746  CB  LEU A 933      77.935  52.868 123.375  1.00 44.29           C  
ATOM   3747  CG  LEU A 933      77.195  51.999 122.344  1.00 45.83           C  
ATOM   3748  CD1 LEU A 933      76.380  50.893 123.043  1.00 41.91           C  
ATOM   3749  CD2 LEU A 933      76.320  52.856 121.412  1.00 44.62           C  
ATOM   3750  H   LEU A 933      80.021  51.979 122.465  1.00  0.00           H  
ATOM   3751  HA  LEU A 933      78.617  54.324 121.912  1.00  0.00           H  
ATOM   3752  HB3 LEU A 933      77.198  53.455 123.918  1.00  0.00           H  
ATOM   3753  HB2 LEU A 933      78.404  52.222 124.112  1.00  0.00           H  
ATOM   3754  HG  LEU A 933      77.937  51.493 121.729  1.00  0.00           H  
ATOM   3755 HD11 LEU A 933      75.567  50.520 122.421  1.00  0.00           H  
ATOM   3756 HD12 LEU A 933      77.017  50.039 123.274  1.00  0.00           H  
ATOM   3757 HD13 LEU A 933      75.947  51.241 123.981  1.00  0.00           H  
ATOM   3758 HD21 LEU A 933      75.344  52.408 121.244  1.00  0.00           H  
ATOM   3759 HD22 LEU A 933      76.146  53.855 121.812  1.00  0.00           H  
ATOM   3760 HD23 LEU A 933      76.790  52.976 120.437  1.00  0.00           H  
ATOM   3761  N   PRO A 934      79.069  56.057 123.809  1.00 43.96           N  
ATOM   3762  CA  PRO A 934      79.550  57.112 124.723  1.00 48.05           C  
ATOM   3763  C   PRO A 934      79.104  56.902 126.179  1.00 48.84           C  
ATOM   3764  O   PRO A 934      78.143  56.174 126.418  1.00 44.85           O  
ATOM   3765  CB  PRO A 934      78.929  58.390 124.132  1.00 47.31           C  
ATOM   3766  CG  PRO A 934      77.643  57.921 123.471  1.00 47.65           C  
ATOM   3767  CD  PRO A 934      78.038  56.567 122.901  1.00 41.89           C  
ATOM   3768  HA  PRO A 934      80.639  57.173 124.694  1.00  0.00           H  
ATOM   3769  HB3 PRO A 934      79.600  58.799 123.376  1.00  0.00           H  
ATOM   3770  HB2 PRO A 934      78.752  59.177 124.867  1.00  0.00           H  
ATOM   3771  HG3 PRO A 934      77.261  58.612 122.719  1.00  0.00           H  
ATOM   3772  HG2 PRO A 934      76.870  57.788 124.230  1.00  0.00           H  
ATOM   3773  HD2 PRO A 934      77.172  55.909 122.830  1.00  0.00           H  
ATOM   3774  HD3 PRO A 934      78.471  56.684 121.907  1.00  0.00           H  
ATOM   3775  N   GLN A 935      79.787  57.573 127.121  1.00 46.97           N  
ATOM   3776  CA  GLN A 935      79.375  57.647 128.526  1.00 47.18           C  
ATOM   3777  C   GLN A 935      77.974  58.290 128.639  1.00 46.47           C  
ATOM   3778  O   GLN A 935      77.836  59.439 128.214  1.00 46.55           O  
ATOM   3779  CB  GLN A 935      80.419  58.472 129.309  1.00 44.40           C  
ATOM   3780  CG  GLN A 935      80.103  58.572 130.818  1.00 44.92           C  
ATOM   3781  CD  GLN A 935      81.066  59.486 131.565  1.00 53.06           C  
ATOM   3782  OE1 GLN A 935      81.103  60.687 131.309  1.00 56.63           O  
ATOM   3783  NE2 GLN A 935      81.824  58.933 132.513  1.00 62.03           N  
ATOM   3784  H   GLN A 935      80.570  58.152 126.856  1.00  0.00           H  
ATOM   3785  HA  GLN A 935      79.391  56.642 128.933  1.00  0.00           H  
ATOM   3786  HB3 GLN A 935      80.495  59.472 128.879  1.00  0.00           H  
ATOM   3787  HB2 GLN A 935      81.403  58.016 129.184  1.00  0.00           H  
ATOM   3788  HG3 GLN A 935      80.089  57.583 131.269  1.00  0.00           H  
ATOM   3789  HG2 GLN A 935      79.113  58.991 130.981  1.00  0.00           H  
ATOM   3790 HE21 GLN A 935      82.460  59.507 133.045  1.00  0.00           H  
ATOM   3791 HE22 GLN A 935      81.747  57.948 132.722  1.00  0.00           H  
ATOM   3792  N   PRO A 936      76.970  57.569 129.199  1.00 44.78           N  
ATOM   3793  CA  PRO A 936      75.659  58.175 129.514  1.00 44.33           C  
ATOM   3794  C   PRO A 936      75.805  59.367 130.491  1.00 44.89           C  
ATOM   3795  O   PRO A 936      76.606  59.244 131.417  1.00 43.57           O  
ATOM   3796  CB  PRO A 936      74.868  57.023 130.156  1.00 37.89           C  
ATOM   3797  CG  PRO A 936      75.546  55.760 129.658  1.00 44.55           C  
ATOM   3798  CD  PRO A 936      77.009  56.159 129.590  1.00 40.39           C  
ATOM   3799  HA  PRO A 936      75.209  58.429 128.557  1.00  0.00           H  
ATOM   3800  HB3 PRO A 936      73.810  57.051 129.899  1.00  0.00           H  
ATOM   3801  HB2 PRO A 936      74.930  57.063 131.243  1.00  0.00           H  
ATOM   3802  HG3 PRO A 936      75.197  55.532 128.652  1.00  0.00           H  
ATOM   3803  HG2 PRO A 936      75.360  54.889 130.277  1.00  0.00           H  
ATOM   3804  HD2 PRO A 936      77.487  56.071 130.566  1.00  0.00           H  
ATOM   3805  HD3 PRO A 936      77.537  55.515 128.888  1.00  0.00           H  
ATOM   3806  N   PRO A 937      75.073  60.487 130.272  1.00 43.70           N  
ATOM   3807  CA  PRO A 937      75.229  61.734 131.057  1.00 43.39           C  
ATOM   3808  C   PRO A 937      75.259  61.612 132.592  1.00 46.23           C  
ATOM   3809  O   PRO A 937      76.051  62.306 133.228  1.00 45.30           O  
ATOM   3810  CB  PRO A 937      74.046  62.601 130.601  1.00 40.81           C  
ATOM   3811  CG  PRO A 937      73.793  62.164 129.172  1.00 41.22           C  
ATOM   3812  CD  PRO A 937      74.090  60.670 129.199  1.00 39.74           C  
ATOM   3813  HA  PRO A 937      76.161  62.194 130.725  1.00  0.00           H  
ATOM   3814  HB3 PRO A 937      74.255  63.669 130.675  1.00  0.00           H  
ATOM   3815  HB2 PRO A 937      73.158  62.396 131.201  1.00  0.00           H  
ATOM   3816  HG3 PRO A 937      74.509  62.661 128.517  1.00  0.00           H  
ATOM   3817  HG2 PRO A 937      72.791  62.401 128.814  1.00  0.00           H  
ATOM   3818  HD2 PRO A 937      73.192  60.099 129.443  1.00  0.00           H  
ATOM   3819  HD3 PRO A 937      74.444  60.361 128.216  1.00  0.00           H  
ATOM   3820  N   ILE A 938      74.415  60.726 133.146  1.00 42.35           N  
ATOM   3821  CA  ILE A 938      74.301  60.488 134.585  1.00 45.04           C  
ATOM   3822  C   ILE A 938      75.458  59.663 135.183  1.00 45.35           C  
ATOM   3823  O   ILE A 938      75.664  59.734 136.392  1.00 47.11           O  
ATOM   3824  CB  ILE A 938      72.967  59.769 134.935  1.00 41.53           C  
ATOM   3825  CG1 ILE A 938      72.820  58.337 134.355  1.00 37.98           C  
ATOM   3826  CG2 ILE A 938      71.766  60.652 134.550  1.00 34.71           C  
ATOM   3827  CD1 ILE A 938      71.692  57.523 135.003  1.00 35.36           C  
ATOM   3828  H   ILE A 938      73.795  60.190 132.556  1.00  0.00           H  
ATOM   3829  HA  ILE A 938      74.310  61.458 135.084  1.00  0.00           H  
ATOM   3830  HB  ILE A 938      72.940  59.675 136.022  1.00  0.00           H  
ATOM   3831 HG13 ILE A 938      73.732  57.756 134.469  1.00  0.00           H  
ATOM   3832 HG12 ILE A 938      72.656  58.405 133.281  1.00  0.00           H  
ATOM   3833 HG21 ILE A 938      70.829  60.207 134.874  1.00  0.00           H  
ATOM   3834 HG22 ILE A 938      71.835  61.636 135.012  1.00  0.00           H  
ATOM   3835 HG23 ILE A 938      71.700  60.794 133.471  1.00  0.00           H  
ATOM   3836 HD11 ILE A 938      71.838  56.458 134.827  1.00  0.00           H  
ATOM   3837 HD12 ILE A 938      71.655  57.673 136.082  1.00  0.00           H  
ATOM   3838 HD13 ILE A 938      70.721  57.790 134.590  1.00  0.00           H  
ATOM   3839  N   CYS A 939      76.171  58.889 134.348  1.00 35.53           N  
ATOM   3840  CA  CYS A 939      77.216  57.968 134.783  1.00 42.22           C  
ATOM   3841  C   CYS A 939      78.486  58.714 135.186  1.00 48.46           C  
ATOM   3842  O   CYS A 939      79.015  59.501 134.402  1.00 49.25           O  
ATOM   3843  CB  CYS A 939      77.574  56.929 133.704  1.00 42.95           C  
ATOM   3844  SG  CYS A 939      76.194  55.786 133.489  1.00 47.43           S  
ATOM   3845  H   CYS A 939      75.991  58.924 133.354  1.00  0.00           H  
ATOM   3846  HA  CYS A 939      76.849  57.430 135.659  1.00  0.00           H  
ATOM   3847  HB3 CYS A 939      78.443  56.340 133.999  1.00  0.00           H  
ATOM   3848  HB2 CYS A 939      77.818  57.399 132.752  1.00  0.00           H  
ATOM   3849  HG  CYS A 939      75.347  56.687 132.983  1.00  0.00           H  
ATOM   3850  N   THR A 940      78.999  58.349 136.370  1.00 43.32           N  
ATOM   3851  CA  THR A 940      80.396  58.561 136.737  1.00 46.47           C  
ATOM   3852  C   THR A 940      81.297  57.569 135.972  1.00 47.67           C  
ATOM   3853  O   THR A 940      80.808  56.606 135.372  1.00 47.36           O  
ATOM   3854  CB  THR A 940      80.616  58.354 138.257  1.00 47.26           C  
ATOM   3855  OG1 THR A 940      80.413  57.008 138.652  1.00 47.74           O  
ATOM   3856  CG2 THR A 940      79.758  59.305 139.104  1.00 41.27           C  
ATOM   3857  H   THR A 940      78.483  57.711 136.959  1.00  0.00           H  
ATOM   3858  HA  THR A 940      80.688  59.578 136.469  1.00  0.00           H  
ATOM   3859  HB  THR A 940      81.657  58.581 138.489  1.00  0.00           H  
ATOM   3860  HG1 THR A 940      79.466  56.835 138.669  1.00  0.00           H  
ATOM   3861 HG21 THR A 940      80.017  59.218 140.156  1.00  0.00           H  
ATOM   3862 HG22 THR A 940      79.931  60.342 138.817  1.00  0.00           H  
ATOM   3863 HG23 THR A 940      78.691  59.112 139.000  1.00  0.00           H  
ATOM   3864  N   ILE A 941      82.609  57.841 136.003  1.00 50.63           N  
ATOM   3865  CA  ILE A 941      83.617  57.067 135.285  1.00 49.54           C  
ATOM   3866  C   ILE A 941      83.711  55.590 135.730  1.00 48.72           C  
ATOM   3867  O   ILE A 941      83.999  54.751 134.882  1.00 48.96           O  
ATOM   3868  CB  ILE A 941      85.012  57.753 135.382  1.00 46.19           C  
ATOM   3869  CG1 ILE A 941      86.014  57.267 134.310  1.00 48.47           C  
ATOM   3870  CG2 ILE A 941      85.653  57.668 136.784  1.00 49.75           C  
ATOM   3871  CD1 ILE A 941      85.519  57.435 132.864  1.00 52.96           C  
ATOM   3872  H   ILE A 941      82.945  58.637 136.524  1.00  0.00           H  
ATOM   3873  HA  ILE A 941      83.297  57.060 134.243  1.00  0.00           H  
ATOM   3874  HB  ILE A 941      84.849  58.814 135.187  1.00  0.00           H  
ATOM   3875 HG12 ILE A 941      86.273  56.223 134.485  1.00  0.00           H  
ATOM   3876 HG13 ILE A 941      86.948  57.819 134.418  1.00  0.00           H  
ATOM   3877 HG21 ILE A 941      86.541  58.297 136.843  1.00  0.00           H  
ATOM   3878 HG22 ILE A 941      84.964  58.008 137.559  1.00  0.00           H  
ATOM   3879 HG23 ILE A 941      85.961  56.653 137.036  1.00  0.00           H  
ATOM   3880 HD11 ILE A 941      86.359  57.525 132.176  1.00  0.00           H  
ATOM   3881 HD12 ILE A 941      84.931  56.571 132.552  1.00  0.00           H  
ATOM   3882 HD13 ILE A 941      84.900  58.324 132.748  1.00  0.00           H  
ATOM   3883  N   ASP A 942      83.399  55.291 137.005  1.00 47.32           N  
ATOM   3884  CA  ASP A 942      83.360  53.937 137.573  1.00 49.62           C  
ATOM   3885  C   ASP A 942      82.314  53.035 136.897  1.00 43.74           C  
ATOM   3886  O   ASP A 942      82.625  51.886 136.583  1.00 42.55           O  
ATOM   3887  CB  ASP A 942      83.140  53.906 139.105  1.00 54.04           C  
ATOM   3888  CG  ASP A 942      83.923  54.954 139.899  1.00 60.01           C  
ATOM   3889  OD1 ASP A 942      83.463  56.116 139.922  1.00 61.39           O  
ATOM   3890  OD2 ASP A 942      84.950  54.564 140.495  1.00 69.48           O1-
ATOM   3891  H   ASP A 942      83.165  56.036 137.649  1.00  0.00           H  
ATOM   3892  HA  ASP A 942      84.339  53.493 137.379  1.00  0.00           H  
ATOM   3893  HB2 ASP A 942      83.396  52.920 139.497  1.00  0.00           H  
ATOM   3894  HB3 ASP A 942      82.085  54.025 139.352  1.00  0.00           H  
ATOM   3895  N   VAL A 943      81.105  53.579 136.672  1.00 41.34           N  
ATOM   3896  CA  VAL A 943      79.999  52.880 136.015  1.00 41.94           C  
ATOM   3897  C   VAL A 943      80.278  52.650 134.518  1.00 47.06           C  
ATOM   3898  O   VAL A 943      80.032  51.546 134.033  1.00 42.02           O  
ATOM   3899  CB  VAL A 943      78.652  53.644 136.174  1.00 40.12           C  
ATOM   3900  CG1 VAL A 943      77.463  52.998 135.434  1.00 38.58           C  
ATOM   3901  CG2 VAL A 943      78.280  53.800 137.653  1.00 36.88           C  
ATOM   3902  H   VAL A 943      80.931  54.535 136.950  1.00  0.00           H  
ATOM   3903  HA  VAL A 943      79.893  51.903 136.490  1.00  0.00           H  
ATOM   3904  HB  VAL A 943      78.774  54.651 135.771  1.00  0.00           H  
ATOM   3905 HG11 VAL A 943      76.528  53.508 135.666  1.00  0.00           H  
ATOM   3906 HG12 VAL A 943      77.587  53.054 134.357  1.00  0.00           H  
ATOM   3907 HG13 VAL A 943      77.346  51.949 135.707  1.00  0.00           H  
ATOM   3908 HG21 VAL A 943      77.335  54.326 137.772  1.00  0.00           H  
ATOM   3909 HG22 VAL A 943      78.164  52.829 138.129  1.00  0.00           H  
ATOM   3910 HG23 VAL A 943      79.039  54.358 138.201  1.00  0.00           H  
ATOM   3911  N   TYR A 944      80.816  53.672 133.828  1.00 48.52           N  
ATOM   3912  CA  TYR A 944      81.165  53.587 132.409  1.00 43.58           C  
ATOM   3913  C   TYR A 944      82.367  52.675 132.119  1.00 42.37           C  
ATOM   3914  O   TYR A 944      82.365  52.026 131.074  1.00 41.26           O  
ATOM   3915  CB  TYR A 944      81.356  54.994 131.820  1.00 43.32           C  
ATOM   3916  CG  TYR A 944      81.680  55.007 130.333  1.00 48.07           C  
ATOM   3917  CD1 TYR A 944      80.762  54.457 129.413  1.00 49.14           C  
ATOM   3918  CD2 TYR A 944      82.909  55.522 129.868  1.00 43.42           C  
ATOM   3919  CE1 TYR A 944      81.060  54.436 128.039  1.00 47.47           C  
ATOM   3920  CE2 TYR A 944      83.206  55.502 128.491  1.00 40.62           C  
ATOM   3921  CZ  TYR A 944      82.281  54.964 127.576  1.00 46.04           C  
ATOM   3922  OH  TYR A 944      82.571  54.955 126.244  1.00 45.17           O  
ATOM   3923  H   TYR A 944      81.004  54.550 134.293  1.00  0.00           H  
ATOM   3924  HA  TYR A 944      80.305  53.142 131.905  1.00  0.00           H  
ATOM   3925  HB3 TYR A 944      82.135  55.527 132.368  1.00  0.00           H  
ATOM   3926  HB2 TYR A 944      80.435  55.555 131.972  1.00  0.00           H  
ATOM   3927  HD1 TYR A 944      79.822  54.052 129.758  1.00  0.00           H  
ATOM   3928  HD2 TYR A 944      83.627  55.931 130.563  1.00  0.00           H  
ATOM   3929  HE1 TYR A 944      80.344  54.018 127.347  1.00  0.00           H  
ATOM   3930  HE2 TYR A 944      84.147  55.900 128.140  1.00  0.00           H  
ATOM   3931  HH  TYR A 944      81.841  54.634 125.704  1.00  0.00           H  
ATOM   3932  N   MET A 945      83.336  52.596 133.052  1.00 42.64           N  
ATOM   3933  CA  MET A 945      84.451  51.649 132.999  1.00 43.83           C  
ATOM   3934  C   MET A 945      83.966  50.198 132.885  1.00 49.34           C  
ATOM   3935  O   MET A 945      84.486  49.489 132.031  1.00 49.76           O  
ATOM   3936  CB  MET A 945      85.395  51.830 134.208  1.00 45.95           C  
ATOM   3937  CG  MET A 945      86.447  52.930 133.999  1.00 53.89           C  
ATOM   3938  SD  MET A 945      87.342  53.419 135.500  1.00 59.20           S  
ATOM   3939  CE  MET A 945      88.392  51.962 135.754  1.00 69.57           C  
ATOM   3940  H   MET A 945      83.288  53.183 133.875  1.00  0.00           H  
ATOM   3941  HA  MET A 945      85.017  51.862 132.089  1.00  0.00           H  
ATOM   3942  HB3 MET A 945      85.929  50.899 134.400  1.00  0.00           H  
ATOM   3943  HB2 MET A 945      84.821  52.030 135.112  1.00  0.00           H  
ATOM   3944  HG3 MET A 945      85.980  53.824 133.587  1.00  0.00           H  
ATOM   3945  HG2 MET A 945      87.175  52.607 133.254  1.00  0.00           H  
ATOM   3946  HE1 MET A 945      89.057  52.127 136.602  1.00  0.00           H  
ATOM   3947  HE2 MET A 945      87.786  51.081 135.961  1.00  0.00           H  
ATOM   3948  HE3 MET A 945      89.000  51.771 134.870  1.00  0.00           H  
ATOM   3949  N   ILE A 946      82.943  49.816 133.674  1.00 51.79           N  
ATOM   3950  CA  ILE A 946      82.315  48.491 133.639  1.00 46.02           C  
ATOM   3951  C   ILE A 946      81.657  48.158 132.280  1.00 44.15           C  
ATOM   3952  O   ILE A 946      81.846  47.037 131.806  1.00 44.29           O  
ATOM   3953  CB  ILE A 946      81.276  48.295 134.787  1.00 48.94           C  
ATOM   3954  CG1 ILE A 946      81.951  48.392 136.175  1.00 45.50           C  
ATOM   3955  CG2 ILE A 946      80.477  46.976 134.691  1.00 42.86           C  
ATOM   3956  CD1 ILE A 946      80.968  48.671 137.319  1.00 51.22           C  
ATOM   3957  H   ILE A 946      82.551  50.476 134.331  1.00  0.00           H  
ATOM   3958  HA  ILE A 946      83.114  47.762 133.791  1.00  0.00           H  
ATOM   3959  HB  ILE A 946      80.556  49.110 134.724  1.00  0.00           H  
ATOM   3960 HG13 ILE A 946      82.694  49.189 136.186  1.00  0.00           H  
ATOM   3961 HG12 ILE A 946      82.505  47.476 136.383  1.00  0.00           H  
ATOM   3962 HG21 ILE A 946      79.859  46.813 135.571  1.00  0.00           H  
ATOM   3963 HG22 ILE A 946      79.802  46.955 133.835  1.00  0.00           H  
ATOM   3964 HG23 ILE A 946      81.152  46.123 134.609  1.00  0.00           H  
ATOM   3965 HD11 ILE A 946      81.511  48.834 138.249  1.00  0.00           H  
ATOM   3966 HD12 ILE A 946      80.367  49.558 137.119  1.00  0.00           H  
ATOM   3967 HD13 ILE A 946      80.287  47.838 137.489  1.00  0.00           H  
ATOM   3968  N   MET A 947      80.951  49.126 131.659  1.00 37.72           N  
ATOM   3969  CA  MET A 947      80.380  48.979 130.310  1.00 43.19           C  
ATOM   3970  C   MET A 947      81.455  48.757 129.237  1.00 47.20           C  
ATOM   3971  O   MET A 947      81.271  47.915 128.362  1.00 49.47           O  
ATOM   3972  CB  MET A 947      79.537  50.202 129.894  1.00 44.74           C  
ATOM   3973  CG  MET A 947      78.459  50.640 130.884  1.00 46.28           C  
ATOM   3974  SD  MET A 947      77.381  51.923 130.196  1.00 50.43           S  
ATOM   3975  CE  MET A 947      76.871  52.720 131.732  1.00 35.11           C  
ATOM   3976  H   MET A 947      80.842  50.029 132.101  1.00  0.00           H  
ATOM   3977  HA  MET A 947      79.726  48.105 130.323  1.00  0.00           H  
ATOM   3978  HB2 MET A 947      79.056  49.987 128.939  1.00  0.00           H  
ATOM   3979  HB3 MET A 947      80.188  51.058 129.709  1.00  0.00           H  
ATOM   3980  HG3 MET A 947      78.928  51.025 131.787  1.00  0.00           H  
ATOM   3981  HG2 MET A 947      77.842  49.792 131.181  1.00  0.00           H  
ATOM   3982  HE1 MET A 947      75.935  53.253 131.591  1.00  0.00           H  
ATOM   3983  HE2 MET A 947      76.723  51.983 132.521  1.00  0.00           H  
ATOM   3984  HE3 MET A 947      77.637  53.425 132.053  1.00  0.00           H  
ATOM   3985  N   VAL A 948      82.561  49.510 129.337  1.00 44.81           N  
ATOM   3986  CA  VAL A 948      83.702  49.428 128.431  1.00 40.63           C  
ATOM   3987  C   VAL A 948      84.488  48.106 128.573  1.00 41.11           C  
ATOM   3988  O   VAL A 948      84.946  47.598 127.549  1.00 43.23           O  
ATOM   3989  CB  VAL A 948      84.632  50.665 128.599  1.00 45.81           C  
ATOM   3990  CG1 VAL A 948      86.026  50.551 127.949  1.00 42.39           C  
ATOM   3991  CG2 VAL A 948      83.934  51.931 128.070  1.00 39.99           C  
ATOM   3992  H   VAL A 948      82.630  50.196 130.078  1.00  0.00           H  
ATOM   3993  HA  VAL A 948      83.307  49.447 127.414  1.00  0.00           H  
ATOM   3994  HB  VAL A 948      84.796  50.819 129.667  1.00  0.00           H  
ATOM   3995 HG11 VAL A 948      86.572  51.491 128.027  1.00  0.00           H  
ATOM   3996 HG12 VAL A 948      86.643  49.793 128.431  1.00  0.00           H  
ATOM   3997 HG13 VAL A 948      85.950  50.303 126.890  1.00  0.00           H  
ATOM   3998 HG21 VAL A 948      84.534  52.821 128.262  1.00  0.00           H  
ATOM   3999 HG22 VAL A 948      83.765  51.872 126.994  1.00  0.00           H  
ATOM   4000 HG23 VAL A 948      82.964  52.089 128.540  1.00  0.00           H  
ATOM   4001  N   LYS A 949      84.565  47.533 129.795  1.00 41.81           N  
ATOM   4002  CA  LYS A 949      85.120  46.192 130.027  1.00 45.58           C  
ATOM   4003  C   LYS A 949      84.288  45.095 129.340  1.00 48.33           C  
ATOM   4004  O   LYS A 949      84.871  44.162 128.790  1.00 46.33           O  
ATOM   4005  CB  LYS A 949      85.268  45.844 131.525  1.00 45.43           C  
ATOM   4006  CG  LYS A 949      86.167  46.775 132.351  1.00 46.85           C  
ATOM   4007  CD  LYS A 949      86.889  46.055 133.500  1.00 51.15           C  
ATOM   4008  CE  LYS A 949      87.479  47.017 134.544  1.00 63.27           C  
ATOM   4009  NZ  LYS A 949      86.428  47.628 135.379  1.00 71.68           N1+
ATOM   4010  H   LYS A 949      84.178  48.011 130.598  1.00  0.00           H  
ATOM   4011  HA  LYS A 949      86.120  46.183 129.598  1.00  0.00           H  
ATOM   4012  HB2 LYS A 949      85.709  44.849 131.578  1.00  0.00           H  
ATOM   4013  HB3 LYS A 949      84.293  45.765 132.007  1.00  0.00           H  
ATOM   4014  HG3 LYS A 949      85.540  47.537 132.795  1.00  0.00           H  
ATOM   4015  HG2 LYS A 949      86.891  47.285 131.714  1.00  0.00           H  
ATOM   4016  HD3 LYS A 949      87.697  45.452 133.083  1.00  0.00           H  
ATOM   4017  HD2 LYS A 949      86.212  45.351 133.987  1.00  0.00           H  
ATOM   4018  HE2 LYS A 949      88.066  47.798 134.061  1.00  0.00           H  
ATOM   4019  HE3 LYS A 949      88.155  46.472 135.204  1.00  0.00           H  
ATOM   4020  HZ1 LYS A 949      85.797  48.157 134.794  1.00  0.00           H  
ATOM   4021  HZ2 LYS A 949      85.912  46.903 135.858  1.00  0.00           H  
ATOM   4022  HZ3 LYS A 949      86.849  48.242 136.061  1.00  0.00           H  
ATOM   4023  N   CYS A 950      82.949  45.242 129.359  1.00 39.63           N  
ATOM   4024  CA  CYS A 950      81.996  44.342 128.701  1.00 43.01           C  
ATOM   4025  C   CYS A 950      82.155  44.305 127.169  1.00 48.54           C  
ATOM   4026  O   CYS A 950      81.787  43.301 126.563  1.00 42.95           O  
ATOM   4027  CB  CYS A 950      80.534  44.687 129.048  1.00 40.87           C  
ATOM   4028  SG  CYS A 950      80.183  44.376 130.800  0.79 37.01           S  
ATOM   4029  H   CYS A 950      82.549  46.038 129.837  1.00  0.00           H  
ATOM   4030  HA  CYS A 950      82.202  43.332 129.057  1.00  0.00           H  
ATOM   4031  HB3 CYS A 950      79.849  44.091 128.451  1.00  0.00           H  
ATOM   4032  HB2 CYS A 950      80.297  45.723 128.825  1.00  0.00           H  
ATOM   4033  HG  CYS A 950      80.925  45.383 131.275  1.00  0.00           H  
ATOM   4034  N   TRP A 951      82.707  45.379 126.579  1.00 43.07           N  
ATOM   4035  CA  TRP A 951      82.888  45.528 125.137  1.00 45.01           C  
ATOM   4036  C   TRP A 951      84.344  45.349 124.672  1.00 45.33           C  
ATOM   4037  O   TRP A 951      84.643  45.709 123.533  1.00 44.73           O  
ATOM   4038  CB  TRP A 951      82.318  46.879 124.681  1.00 43.62           C  
ATOM   4039  CG  TRP A 951      80.914  47.209 125.083  1.00 46.74           C  
ATOM   4040  CD1 TRP A 951      79.872  46.347 125.128  1.00 40.11           C  
ATOM   4041  CD2 TRP A 951      80.369  48.515 125.429  1.00 44.57           C  
ATOM   4042  NE1 TRP A 951      78.730  47.024 125.497  1.00 39.01           N  
ATOM   4043  CE2 TRP A 951      78.976  48.367 125.699  1.00 41.14           C  
ATOM   4044  CE3 TRP A 951      80.917  49.814 125.558  1.00 40.51           C  
ATOM   4045  CZ2 TRP A 951      78.170  49.454 126.078  1.00 40.76           C  
ATOM   4046  CZ3 TRP A 951      80.122  50.905 125.960  1.00 39.52           C  
ATOM   4047  CH2 TRP A 951      78.752  50.724 126.226  1.00 43.77           C  
ATOM   4048  H   TRP A 951      82.992  46.165 127.147  1.00  0.00           H  
ATOM   4049  HA  TRP A 951      82.311  44.760 124.632  1.00  0.00           H  
ATOM   4050  HB2 TRP A 951      82.338  46.922 123.593  1.00  0.00           H  
ATOM   4051  HB3 TRP A 951      82.959  47.683 125.047  1.00  0.00           H  
ATOM   4052  HD1 TRP A 951      79.938  45.292 124.914  1.00  0.00           H  
ATOM   4053  HE1 TRP A 951      77.836  46.563 125.593  1.00  0.00           H  
ATOM   4054  HE3 TRP A 951      81.968  49.967 125.366  1.00  0.00           H  
ATOM   4055  HZ2 TRP A 951      77.116  49.326 126.258  1.00  0.00           H  
ATOM   4056  HZ3 TRP A 951      80.567  51.884 126.065  1.00  0.00           H  
ATOM   4057  HH2 TRP A 951      78.145  51.564 126.531  1.00  0.00           H  
ATOM   4058  N   MET A 952      85.229  44.779 125.509  1.00 42.39           N  
ATOM   4059  CA  MET A 952      86.590  44.404 125.103  1.00 47.14           C  
ATOM   4060  C   MET A 952      86.565  43.277 124.058  1.00 53.20           C  
ATOM   4061  O   MET A 952      85.712  42.396 124.141  1.00 50.09           O  
ATOM   4062  CB  MET A 952      87.418  44.003 126.335  1.00 48.45           C  
ATOM   4063  CG  MET A 952      87.710  45.196 127.255  1.00 54.16           C  
ATOM   4064  SD  MET A 952      88.596  44.772 128.777  1.00 72.13           S  
ATOM   4065  CE  MET A 952      90.283  44.655 128.126  1.00 66.79           C  
ATOM   4066  H   MET A 952      84.941  44.507 126.439  1.00  0.00           H  
ATOM   4067  HA  MET A 952      87.061  45.276 124.644  1.00  0.00           H  
ATOM   4068  HB3 MET A 952      88.366  43.571 126.012  1.00  0.00           H  
ATOM   4069  HB2 MET A 952      86.907  43.219 126.895  1.00  0.00           H  
ATOM   4070  HG3 MET A 952      86.777  45.676 127.535  1.00  0.00           H  
ATOM   4071  HG2 MET A 952      88.286  45.951 126.720  1.00  0.00           H  
ATOM   4072  HE1 MET A 952      90.966  44.337 128.913  1.00  0.00           H  
ATOM   4073  HE2 MET A 952      90.339  43.935 127.310  1.00  0.00           H  
ATOM   4074  HE3 MET A 952      90.612  45.624 127.752  1.00  0.00           H  
ATOM   4075  N   ILE A 953      87.473  43.351 123.071  1.00 57.22           N  
ATOM   4076  CA  ILE A 953      87.486  42.457 121.906  1.00 54.68           C  
ATOM   4077  C   ILE A 953      87.845  41.000 122.266  1.00 50.48           C  
ATOM   4078  O   ILE A 953      87.210  40.090 121.733  1.00 55.24           O  
ATOM   4079  CB  ILE A 953      88.407  42.996 120.770  1.00 59.24           C  
ATOM   4080  CG1 ILE A 953      87.873  44.362 120.272  1.00 62.25           C  
ATOM   4081  CG2 ILE A 953      88.583  42.023 119.579  1.00 62.27           C  
ATOM   4082  CD1 ILE A 953      88.775  45.085 119.261  1.00 72.61           C  
ATOM   4083  H   ILE A 953      88.154  44.096 123.069  1.00  0.00           H  
ATOM   4084  HA  ILE A 953      86.467  42.436 121.513  1.00  0.00           H  
ATOM   4085  HB  ILE A 953      89.396  43.169 121.197  1.00  0.00           H  
ATOM   4086 HG13 ILE A 953      87.734  45.032 121.118  1.00  0.00           H  
ATOM   4087 HG12 ILE A 953      86.885  44.227 119.831  1.00  0.00           H  
ATOM   4088 HG21 ILE A 953      89.192  42.460 118.788  1.00  0.00           H  
ATOM   4089 HG22 ILE A 953      89.086  41.101 119.868  1.00  0.00           H  
ATOM   4090 HG23 ILE A 953      87.620  41.756 119.143  1.00  0.00           H  
ATOM   4091 HD11 ILE A 953      88.626  46.165 119.308  1.00  0.00           H  
ATOM   4092 HD12 ILE A 953      89.831  44.890 119.451  1.00  0.00           H  
ATOM   4093 HD13 ILE A 953      88.552  44.771 118.241  1.00  0.00           H  
ATOM   4094  N   ASP A 954      88.773  40.812 123.222  1.00 47.99           N  
ATOM   4095  CA  ASP A 954      88.997  39.531 123.895  1.00 53.59           C  
ATOM   4096  C   ASP A 954      87.801  39.263 124.828  1.00 56.90           C  
ATOM   4097  O   ASP A 954      87.562  40.039 125.753  1.00 58.34           O  
ATOM   4098  CB  ASP A 954      90.357  39.506 124.638  1.00 50.42           C  
ATOM   4099  CG  ASP A 954      90.693  38.195 125.368  1.00 64.28           C  
ATOM   4100  OD1 ASP A 954      90.063  37.160 125.055  1.00 68.77           O  
ATOM   4101  OD2 ASP A 954      91.626  38.244 126.198  1.00 69.97           O1-
ATOM   4102  H   ASP A 954      89.244  41.608 123.626  1.00  0.00           H  
ATOM   4103  HA  ASP A 954      89.028  38.754 123.128  1.00  0.00           H  
ATOM   4104  HB3 ASP A 954      90.373  40.317 125.365  1.00  0.00           H  
ATOM   4105  HB2 ASP A 954      91.154  39.698 123.920  1.00  0.00           H  
ATOM   4106  N   ALA A 955      87.067  38.176 124.543  1.00 57.35           N  
ATOM   4107  CA  ALA A 955      85.883  37.754 125.289  1.00 56.63           C  
ATOM   4108  C   ALA A 955      86.191  37.340 126.737  1.00 58.26           C  
ATOM   4109  O   ALA A 955      85.407  37.646 127.635  1.00 50.09           O  
ATOM   4110  CB  ALA A 955      85.184  36.628 124.515  1.00 58.23           C  
ATOM   4111  H   ALA A 955      87.339  37.586 123.770  1.00  0.00           H  
ATOM   4112  HA  ALA A 955      85.204  38.600 125.324  1.00  0.00           H  
ATOM   4113  HB1 ALA A 955      84.266  36.317 125.009  1.00  0.00           H  
ATOM   4114  HB2 ALA A 955      84.912  36.954 123.510  1.00  0.00           H  
ATOM   4115  HB3 ALA A 955      85.825  35.751 124.420  1.00  0.00           H  
ATOM   4116  N   ASP A 956      87.349  36.695 126.936  1.00 59.03           N  
ATOM   4117  CA  ASP A 956      87.834  36.198 128.226  1.00 60.12           C  
ATOM   4118  C   ASP A 956      88.374  37.302 129.157  1.00 59.21           C  
ATOM   4119  O   ASP A 956      88.481  37.046 130.357  1.00 54.83           O  
ATOM   4120  CB  ASP A 956      88.870  35.064 128.048  1.00 66.84           C  
ATOM   4121  CG  ASP A 956      88.398  33.945 127.109  1.00 77.05           C  
ATOM   4122  OD1 ASP A 956      89.208  33.541 126.249  1.00 90.50           O  
ATOM   4123  OD2 ASP A 956      87.262  33.462 127.319  1.00 75.41           O1-
ATOM   4124  H   ASP A 956      87.959  36.520 126.147  1.00  0.00           H  
ATOM   4125  HA  ASP A 956      86.976  35.767 128.745  1.00  0.00           H  
ATOM   4126  HB2 ASP A 956      89.148  34.622 129.005  1.00  0.00           H  
ATOM   4127  HB3 ASP A 956      89.782  35.494 127.630  1.00  0.00           H  
ATOM   4128  N   SER A 957      88.670  38.502 128.620  1.00 57.01           N  
ATOM   4129  CA  SER A 957      89.057  39.682 129.402  1.00 57.14           C  
ATOM   4130  C   SER A 957      87.854  40.516 129.888  1.00 53.17           C  
ATOM   4131  O   SER A 957      88.058  41.399 130.722  1.00 59.38           O  
ATOM   4132  CB  SER A 957      90.077  40.529 128.610  1.00 56.01           C  
ATOM   4133  OG  SER A 957      89.478  41.341 127.621  1.00 63.04           O  
ATOM   4134  H   SER A 957      88.578  38.640 127.623  1.00  0.00           H  
ATOM   4135  HA  SER A 957      89.576  39.336 130.298  1.00  0.00           H  
ATOM   4136  HB2 SER A 957      90.836  39.896 128.150  1.00  0.00           H  
ATOM   4137  HB3 SER A 957      90.607  41.193 129.294  1.00  0.00           H  
ATOM   4138  HG  SER A 957      88.958  42.020 128.059  1.00  0.00           H  
ATOM   4139  N   ARG A 958      86.636  40.234 129.386  1.00 48.97           N  
ATOM   4140  CA  ARG A 958      85.392  40.848 129.866  1.00 48.08           C  
ATOM   4141  C   ARG A 958      85.033  40.324 131.275  1.00 48.68           C  
ATOM   4142  O   ARG A 958      85.442  39.210 131.610  1.00 48.71           O  
ATOM   4143  CB  ARG A 958      84.218  40.573 128.898  1.00 46.09           C  
ATOM   4144  CG  ARG A 958      84.494  40.888 127.424  1.00 45.45           C  
ATOM   4145  CD  ARG A 958      83.360  40.424 126.502  1.00 43.51           C  
ATOM   4146  NE  ARG A 958      83.707  40.717 125.110  1.00 51.09           N  
ATOM   4147  CZ  ARG A 958      83.339  40.023 124.023  1.00 52.23           C  
ATOM   4148  NH1 ARG A 958      82.431  39.044 124.087  1.00 49.11           N  
ATOM   4149  NH2 ARG A 958      83.921  40.301 122.852  1.00 51.82           N1+
ATOM   4150  H   ARG A 958      86.538  39.489 128.710  1.00  0.00           H  
ATOM   4151  HA  ARG A 958      85.582  41.918 129.891  1.00  0.00           H  
ATOM   4152  HB2 ARG A 958      83.351  41.151 129.209  1.00  0.00           H  
ATOM   4153  HB3 ARG A 958      83.928  39.524 128.977  1.00  0.00           H  
ATOM   4154  HG3 ARG A 958      85.381  40.330 127.133  1.00  0.00           H  
ATOM   4155  HG2 ARG A 958      84.735  41.938 127.258  1.00  0.00           H  
ATOM   4156  HD3 ARG A 958      82.373  40.782 126.792  1.00  0.00           H  
ATOM   4157  HD2 ARG A 958      83.321  39.338 126.578  1.00  0.00           H  
ATOM   4158  HE  ARG A 958      84.371  41.472 124.972  1.00  0.00           H  
ATOM   4159 HH11 ARG A 958      82.228  38.477 123.264  1.00  0.00           H  
ATOM   4160 HH12 ARG A 958      81.949  38.846 124.955  1.00  0.00           H  
ATOM   4161 HH21 ARG A 958      83.696  39.745 122.026  1.00  0.00           H  
ATOM   4162 HH22 ARG A 958      84.648  41.000 122.799  1.00  0.00           H  
ATOM   4163  N   PRO A 959      84.238  41.091 132.060  1.00 50.66           N  
ATOM   4164  CA  PRO A 959      83.742  40.628 133.368  1.00 51.69           C  
ATOM   4165  C   PRO A 959      82.865  39.371 133.265  1.00 48.08           C  
ATOM   4166  O   PRO A 959      82.089  39.254 132.322  1.00 44.78           O  
ATOM   4167  CB  PRO A 959      82.913  41.816 133.893  1.00 42.84           C  
ATOM   4168  CG  PRO A 959      83.409  43.024 133.124  1.00 44.70           C  
ATOM   4169  CD  PRO A 959      83.737  42.432 131.765  1.00 46.15           C  
ATOM   4170  HA  PRO A 959      84.606  40.457 134.009  1.00  0.00           H  
ATOM   4171  HB3 PRO A 959      82.996  41.944 134.973  1.00  0.00           H  
ATOM   4172  HB2 PRO A 959      81.856  41.679 133.660  1.00  0.00           H  
ATOM   4173  HG3 PRO A 959      84.322  43.401 133.588  1.00  0.00           H  
ATOM   4174  HG2 PRO A 959      82.688  43.841 133.081  1.00  0.00           H  
ATOM   4175  HD2 PRO A 959      82.836  42.354 131.156  1.00  0.00           H  
ATOM   4176  HD3 PRO A 959      84.453  43.060 131.251  1.00  0.00           H  
ATOM   4177  N   LYS A 960      82.967  38.474 134.252  1.00 46.25           N  
ATOM   4178  CA  LYS A 960      81.954  37.440 134.470  1.00 47.04           C  
ATOM   4179  C   LYS A 960      80.703  38.041 135.127  1.00 44.87           C  
ATOM   4180  O   LYS A 960      80.804  39.078 135.783  1.00 40.89           O  
ATOM   4181  CB  LYS A 960      82.564  36.302 135.314  1.00 49.21           C  
ATOM   4182  CG  LYS A 960      83.444  35.345 134.493  1.00 50.41           C  
ATOM   4183  CD  LYS A 960      82.614  34.417 133.590  1.00 59.10           C  
ATOM   4184  CE  LYS A 960      83.461  33.503 132.699  1.00  0.00           C  
ATOM   4185  NZ  LYS A 960      82.607  32.796 131.731  1.00  0.00           N1+
ATOM   4186  H   LYS A 960      83.642  38.624 134.994  1.00  0.00           H  
ATOM   4187  HA  LYS A 960      81.643  37.051 133.501  1.00  0.00           H  
ATOM   4188  HB3 LYS A 960      81.772  35.708 135.768  1.00  0.00           H  
ATOM   4189  HB2 LYS A 960      83.133  36.719 136.144  1.00  0.00           H  
ATOM   4190  HG2 LYS A 960      84.049  34.743 135.169  1.00  0.00           H  
ATOM   4191  HG3 LYS A 960      84.148  35.918 133.888  1.00  0.00           H  
ATOM   4192  HD2 LYS A 960      81.973  33.797 134.219  1.00  0.00           H  
ATOM   4193  HD3 LYS A 960      81.933  34.993 132.968  1.00  0.00           H  
ATOM   4194  HE2 LYS A 960      84.199  34.083 132.144  1.00  0.00           H  
ATOM   4195  HE3 LYS A 960      84.004  32.778 133.306  1.00  0.00           H  
ATOM   4196  HZ1 LYS A 960      82.186  33.476 131.112  1.00  0.00           H  
ATOM   4197  HZ2 LYS A 960      83.151  32.135 131.196  1.00  0.00           H  
ATOM   4198  HZ3 LYS A 960      81.859  32.316 132.223  1.00  0.00           H  
ATOM   4199  N   PHE A 961      79.544  37.383 134.954  1.00 42.69           N  
ATOM   4200  CA  PHE A 961      78.284  37.831 135.557  1.00 42.05           C  
ATOM   4201  C   PHE A 961      78.294  37.885 137.093  1.00 40.59           C  
ATOM   4202  O   PHE A 961      77.690  38.798 137.648  1.00 40.25           O  
ATOM   4203  CB  PHE A 961      77.087  37.022 135.028  1.00 37.11           C  
ATOM   4204  CG  PHE A 961      76.639  37.403 133.632  1.00 36.38           C  
ATOM   4205  CD1 PHE A 961      76.128  38.696 133.392  1.00 34.15           C  
ATOM   4206  CD2 PHE A 961      76.752  36.495 132.560  1.00 39.29           C  
ATOM   4207  CE1 PHE A 961      75.729  39.054 132.115  1.00 36.47           C  
ATOM   4208  CE2 PHE A 961      76.334  36.870 131.291  1.00 35.85           C  
ATOM   4209  CZ  PHE A 961      75.823  38.143 131.072  1.00 38.40           C  
ATOM   4210  H   PHE A 961      79.505  36.542 134.395  1.00  0.00           H  
ATOM   4211  HA  PHE A 961      78.146  38.866 135.241  1.00  0.00           H  
ATOM   4212  HB3 PHE A 961      76.223  37.185 135.670  1.00  0.00           H  
ATOM   4213  HB2 PHE A 961      77.301  35.952 135.071  1.00  0.00           H  
ATOM   4214  HD1 PHE A 961      76.035  39.406 134.201  1.00  0.00           H  
ATOM   4215  HD2 PHE A 961      77.141  35.502 132.719  1.00  0.00           H  
ATOM   4216  HE1 PHE A 961      75.327  40.038 131.939  1.00  0.00           H  
ATOM   4217  HE2 PHE A 961      76.403  36.167 130.473  1.00  0.00           H  
ATOM   4218  HZ  PHE A 961      75.482  38.423 130.090  1.00  0.00           H  
ATOM   4219  N   ARG A 962      79.039  36.975 137.743  0.94 39.72           N  
ATOM   4220  CA  ARG A 962      79.294  36.993 139.186  0.94 38.78           C  
ATOM   4221  C   ARG A 962      80.114  38.213 139.657  0.94 39.55           C  
ATOM   4222  O   ARG A 962      79.880  38.682 140.769  0.94 34.46           O  
ATOM   4223  CB  ARG A 962      79.928  35.657 139.632  0.94 42.12           C  
ATOM   4224  CG  ARG A 962      81.145  35.192 138.812  0.94 56.41           C  
ATOM   4225  CD  ARG A 962      81.846  33.980 139.445  0.94 71.64           C  
ATOM   4226  NE  ARG A 962      82.838  33.371 138.546  0.94 82.64           N  
ATOM   4227  CZ  ARG A 962      84.005  33.904 138.139  0.94 93.46           C  
ATOM   4228  NH1 ARG A 962      84.786  33.198 137.312  0.94 97.55           N  
ATOM   4229  NH2 ARG A 962      84.411  35.117 138.543  0.94 87.99           N1+
ATOM   4230  H   ARG A 962      79.499  36.246 137.216  1.00  0.00           H  
ATOM   4231  HA  ARG A 962      78.323  37.062 139.674  1.00  0.00           H  
ATOM   4232  HB2 ARG A 962      79.168  34.877 139.576  1.00  0.00           H  
ATOM   4233  HB3 ARG A 962      80.197  35.724 140.687  1.00  0.00           H  
ATOM   4234  HG3 ARG A 962      81.855  36.018 138.815  1.00  0.00           H  
ATOM   4235  HG2 ARG A 962      80.899  35.001 137.767  1.00  0.00           H  
ATOM   4236  HD3 ARG A 962      81.124  33.250 139.813  1.00  0.00           H  
ATOM   4237  HD2 ARG A 962      82.416  34.312 140.312  1.00  0.00           H  
ATOM   4238  HE  ARG A 962      82.586  32.460 138.190  1.00  0.00           H  
ATOM   4239 HH11 ARG A 962      85.669  33.577 136.999  1.00  0.00           H  
ATOM   4240 HH12 ARG A 962      84.508  32.278 137.002  1.00  0.00           H  
ATOM   4241 HH21 ARG A 962      85.281  35.515 138.215  1.00  0.00           H  
ATOM   4242 HH22 ARG A 962      83.841  35.651 139.183  1.00  0.00           H  
ATOM   4243  N   GLU A 963      81.017  38.733 138.806  1.00 41.64           N  
ATOM   4244  CA  GLU A 963      81.787  39.955 139.059  1.00 41.57           C  
ATOM   4245  C   GLU A 963      80.934  41.220 138.874  1.00 35.20           C  
ATOM   4246  O   GLU A 963      81.089  42.161 139.651  1.00 35.25           O  
ATOM   4247  CB  GLU A 963      83.027  40.001 138.145  1.00 44.26           C  
ATOM   4248  CG  GLU A 963      83.969  38.795 138.338  1.00 46.63           C  
ATOM   4249  CD  GLU A 963      85.150  38.772 137.367  1.00 56.05           C  
ATOM   4250  OE1 GLU A 963      86.180  38.179 137.754  1.00 63.10           O  
ATOM   4251  OE2 GLU A 963      84.998  39.301 136.245  1.00 52.93           O1-
ATOM   4252  H   GLU A 963      81.136  38.321 137.892  1.00  0.00           H  
ATOM   4253  HA  GLU A 963      82.134  39.937 140.095  1.00  0.00           H  
ATOM   4254  HB3 GLU A 963      83.586  40.918 138.341  1.00  0.00           H  
ATOM   4255  HB2 GLU A 963      82.712  40.070 137.104  1.00  0.00           H  
ATOM   4256  HG3 GLU A 963      83.425  37.862 138.202  1.00  0.00           H  
ATOM   4257  HG2 GLU A 963      84.348  38.788 139.360  1.00  0.00           H  
ATOM   4258  N   LEU A 964      80.027  41.202 137.878  1.00 34.63           N  
ATOM   4259  CA  LEU A 964      79.052  42.262 137.611  1.00 37.97           C  
ATOM   4260  C   LEU A 964      78.018  42.396 138.739  1.00 38.01           C  
ATOM   4261  O   LEU A 964      77.668  43.524 139.078  1.00 35.76           O  
ATOM   4262  CB  LEU A 964      78.358  42.021 136.251  1.00 32.96           C  
ATOM   4263  CG  LEU A 964      79.305  42.150 135.038  1.00 39.20           C  
ATOM   4264  CD1 LEU A 964      78.697  41.517 133.768  1.00 37.22           C  
ATOM   4265  CD2 LEU A 964      79.757  43.609 134.818  1.00 33.82           C  
ATOM   4266  H   LEU A 964      79.980  40.394 137.272  1.00  0.00           H  
ATOM   4267  HA  LEU A 964      79.597  43.207 137.565  1.00  0.00           H  
ATOM   4268  HB3 LEU A 964      77.524  42.715 136.122  1.00  0.00           H  
ATOM   4269  HB2 LEU A 964      77.909  41.028 136.259  1.00  0.00           H  
ATOM   4270  HG  LEU A 964      80.202  41.574 135.259  1.00  0.00           H  
ATOM   4271 HD11 LEU A 964      78.751  42.168 132.897  1.00  0.00           H  
ATOM   4272 HD12 LEU A 964      79.224  40.599 133.508  1.00  0.00           H  
ATOM   4273 HD13 LEU A 964      77.647  41.258 133.906  1.00  0.00           H  
ATOM   4274 HD21 LEU A 964      79.583  43.962 133.802  1.00  0.00           H  
ATOM   4275 HD22 LEU A 964      79.237  44.302 135.480  1.00  0.00           H  
ATOM   4276 HD23 LEU A 964      80.824  43.715 135.016  1.00  0.00           H  
ATOM   4277  N   ILE A 965      77.600  41.267 139.344  1.00 40.13           N  
ATOM   4278  CA  ILE A 965      76.759  41.243 140.544  1.00 39.03           C  
ATOM   4279  C   ILE A 965      77.435  41.953 141.728  1.00 37.20           C  
ATOM   4280  O   ILE A 965      76.789  42.803 142.332  1.00 33.89           O  
ATOM   4281  CB  ILE A 965      76.358  39.799 140.977  1.00 41.45           C  
ATOM   4282  CG1 ILE A 965      75.407  39.167 139.945  1.00 35.60           C  
ATOM   4283  CG2 ILE A 965      75.718  39.680 142.383  1.00 30.74           C  
ATOM   4284  CD1 ILE A 965      75.320  37.640 140.055  1.00 32.42           C  
ATOM   4285  H   ILE A 965      77.914  40.371 138.995  1.00  0.00           H  
ATOM   4286  HA  ILE A 965      75.844  41.791 140.307  1.00  0.00           H  
ATOM   4287  HB  ILE A 965      77.270  39.202 140.987  1.00  0.00           H  
ATOM   4288 HG13 ILE A 965      75.711  39.420 138.935  1.00  0.00           H  
ATOM   4289 HG12 ILE A 965      74.417  39.606 140.047  1.00  0.00           H  
ATOM   4290 HG21 ILE A 965      75.401  38.658 142.592  1.00  0.00           H  
ATOM   4291 HG22 ILE A 965      76.409  39.948 143.183  1.00  0.00           H  
ATOM   4292 HG23 ILE A 965      74.838  40.318 142.470  1.00  0.00           H  
ATOM   4293 HD11 ILE A 965      75.113  37.208 139.081  1.00  0.00           H  
ATOM   4294 HD12 ILE A 965      76.244  37.198 140.423  1.00  0.00           H  
ATOM   4295 HD13 ILE A 965      74.526  37.332 140.732  1.00  0.00           H  
ATOM   4296  N   ILE A 966      78.710  41.625 142.005  1.00 32.78           N  
ATOM   4297  CA  ILE A 966      79.506  42.214 143.087  1.00 42.24           C  
ATOM   4298  C   ILE A 966      79.718  43.732 142.913  1.00 40.75           C  
ATOM   4299  O   ILE A 966      79.483  44.473 143.867  1.00 40.11           O  
ATOM   4300  CB  ILE A 966      80.883  41.497 143.248  1.00 43.02           C  
ATOM   4301  CG1 ILE A 966      80.687  40.039 143.725  1.00 36.46           C  
ATOM   4302  CG2 ILE A 966      81.896  42.214 144.174  1.00 33.23           C  
ATOM   4303  CD1 ILE A 966      81.893  39.128 143.452  1.00 36.13           C  
ATOM   4304  H   ILE A 966      79.175  40.924 141.444  1.00  0.00           H  
ATOM   4305  HA  ILE A 966      78.944  42.070 144.012  1.00  0.00           H  
ATOM   4306  HB  ILE A 966      81.337  41.453 142.257  1.00  0.00           H  
ATOM   4307 HG13 ILE A 966      79.815  39.593 143.248  1.00  0.00           H  
ATOM   4308 HG12 ILE A 966      80.462  40.034 144.792  1.00  0.00           H  
ATOM   4309 HG21 ILE A 966      82.806  41.627 144.296  1.00  0.00           H  
ATOM   4310 HG22 ILE A 966      82.210  43.180 143.778  1.00  0.00           H  
ATOM   4311 HG23 ILE A 966      81.475  42.378 145.167  1.00  0.00           H  
ATOM   4312 HD11 ILE A 966      81.577  38.089 143.353  1.00  0.00           H  
ATOM   4313 HD12 ILE A 966      82.407  39.401 142.530  1.00  0.00           H  
ATOM   4314 HD13 ILE A 966      82.616  39.177 144.266  1.00  0.00           H  
ATOM   4315  N   GLU A 967      80.115  44.159 141.699  1.00 38.98           N  
ATOM   4316  CA  GLU A 967      80.334  45.563 141.347  1.00 42.01           C  
ATOM   4317  C   GLU A 967      79.063  46.417 141.408  0.93 39.77           C  
ATOM   4318  O   GLU A 967      79.087  47.450 142.073  0.95 37.81           O  
ATOM   4319  CB  GLU A 967      81.026  45.682 139.969  1.00 44.41           C  
ATOM   4320  CG  GLU A 967      82.561  45.566 140.020  1.00 58.59           C  
ATOM   4321  CD  GLU A 967      83.209  46.732 140.774  1.00 77.07           C  
ATOM   4322  OE1 GLU A 967      83.155  47.860 140.237  0.75 64.44           O  
ATOM   4323  OE2 GLU A 967      83.726  46.480 141.884  0.70 65.91           O1-
ATOM   4324  H   GLU A 967      80.293  43.484 140.967  1.00  0.00           H  
ATOM   4325  HA  GLU A 967      80.993  45.974 142.114  1.00  0.00           H  
ATOM   4326  HB3 GLU A 967      80.765  46.629 139.495  1.00  0.00           H  
ATOM   4327  HB2 GLU A 967      80.638  44.914 139.299  1.00  0.00           H  
ATOM   4328  HG3 GLU A 967      82.961  45.553 139.005  1.00  0.00           H  
ATOM   4329  HG2 GLU A 967      82.853  44.620 140.479  1.00  0.00           H  
ATOM   4330  N   PHE A 968      77.971  45.978 140.761  1.00 38.67           N  
ATOM   4331  CA  PHE A 968      76.695  46.696 140.809  1.00 37.10           C  
ATOM   4332  C   PHE A 968      75.995  46.662 142.178  1.00 35.31           C  
ATOM   4333  O   PHE A 968      75.262  47.604 142.472  1.00 34.91           O  
ATOM   4334  CB  PHE A 968      75.762  46.285 139.651  1.00 34.53           C  
ATOM   4335  CG  PHE A 968      76.103  46.943 138.326  1.00 38.84           C  
ATOM   4336  CD1 PHE A 968      76.763  46.236 137.300  1.00 37.86           C  
ATOM   4337  CD2 PHE A 968      75.851  48.321 138.153  1.00 40.03           C  
ATOM   4338  CE1 PHE A 968      77.108  46.886 136.123  1.00 39.25           C  
ATOM   4339  CE2 PHE A 968      76.218  48.957 136.975  1.00 38.58           C  
ATOM   4340  CZ  PHE A 968      76.844  48.240 135.964  1.00 38.78           C  
ATOM   4341  H   PHE A 968      77.996  45.119 140.226  1.00  0.00           H  
ATOM   4342  HA  PHE A 968      76.927  47.752 140.655  1.00  0.00           H  
ATOM   4343  HB3 PHE A 968      74.739  46.584 139.878  1.00  0.00           H  
ATOM   4344  HB2 PHE A 968      75.731  45.202 139.536  1.00  0.00           H  
ATOM   4345  HD1 PHE A 968      76.981  45.186 137.402  1.00  0.00           H  
ATOM   4346  HD2 PHE A 968      75.367  48.879 138.939  1.00  0.00           H  
ATOM   4347  HE1 PHE A 968      77.588  46.335 135.328  1.00  0.00           H  
ATOM   4348  HE2 PHE A 968      76.019  50.010 136.848  1.00  0.00           H  
ATOM   4349  HZ  PHE A 968      77.135  48.740 135.052  1.00  0.00           H  
ATOM   4350  N   SER A 969      76.245  45.624 143.002  1.00 33.71           N  
ATOM   4351  CA  SER A 969      75.749  45.541 144.382  1.00 40.69           C  
ATOM   4352  C   SER A 969      76.442  46.556 145.295  1.00 40.54           C  
ATOM   4353  O   SER A 969      75.758  47.200 146.086  1.00 37.47           O  
ATOM   4354  CB  SER A 969      75.903  44.121 144.961  1.00 35.15           C  
ATOM   4355  OG  SER A 969      74.926  43.253 144.426  1.00 46.27           O  
ATOM   4356  H   SER A 969      76.837  44.865 142.690  1.00  0.00           H  
ATOM   4357  HA  SER A 969      74.687  45.794 144.384  1.00  0.00           H  
ATOM   4358  HB3 SER A 969      75.756  44.131 146.041  1.00  0.00           H  
ATOM   4359  HB2 SER A 969      76.902  43.722 144.786  1.00  0.00           H  
ATOM   4360  HG  SER A 969      75.197  43.026 143.531  1.00  0.00           H  
ATOM   4361  N   LYS A 970      77.768  46.717 145.125  1.00 36.55           N  
ATOM   4362  CA  LYS A 970      78.589  47.732 145.787  1.00 38.38           C  
ATOM   4363  C   LYS A 970      78.096  49.157 145.480  1.00 39.81           C  
ATOM   4364  O   LYS A 970      77.994  49.971 146.397  1.00 40.44           O  
ATOM   4365  CB  LYS A 970      80.057  47.540 145.355  1.00 42.10           C  
ATOM   4366  CG  LYS A 970      81.093  48.394 146.107  1.00 48.78           C  
ATOM   4367  CD  LYS A 970      82.384  48.564 145.287  1.00 56.71           C  
ATOM   4368  CE  LYS A 970      83.628  48.884 146.126  1.00 78.28           C  
ATOM   4369  NZ  LYS A 970      83.435  50.068 146.980  1.00 76.18           N1+
ATOM   4370  H   LYS A 970      78.249  46.142 144.446  1.00  0.00           H  
ATOM   4371  HA  LYS A 970      78.520  47.571 146.861  1.00  0.00           H  
ATOM   4372  HB3 LYS A 970      80.141  47.751 144.291  1.00  0.00           H  
ATOM   4373  HB2 LYS A 970      80.341  46.493 145.469  1.00  0.00           H  
ATOM   4374  HG3 LYS A 970      81.312  47.911 147.060  1.00  0.00           H  
ATOM   4375  HG2 LYS A 970      80.697  49.379 146.351  1.00  0.00           H  
ATOM   4376  HD3 LYS A 970      82.233  49.356 144.552  1.00  0.00           H  
ATOM   4377  HD2 LYS A 970      82.577  47.660 144.706  1.00  0.00           H  
ATOM   4378  HE2 LYS A 970      84.483  49.054 145.471  1.00  0.00           H  
ATOM   4379  HE3 LYS A 970      83.879  48.035 146.762  1.00  0.00           H  
ATOM   4380  HZ1 LYS A 970      83.214  50.867 146.402  1.00  0.00           H  
ATOM   4381  HZ2 LYS A 970      82.673  49.900 147.621  1.00  0.00           H  
ATOM   4382  HZ3 LYS A 970      84.280  50.251 147.502  1.00  0.00           H  
ATOM   4383  N   MET A 971      77.767  49.404 144.201  1.00 35.98           N  
ATOM   4384  CA  MET A 971      77.233  50.672 143.719  1.00 38.43           C  
ATOM   4385  C   MET A 971      75.803  50.952 144.198  1.00 40.57           C  
ATOM   4386  O   MET A 971      75.528  52.091 144.559  1.00 38.26           O  
ATOM   4387  CB  MET A 971      77.356  50.760 142.188  1.00 32.76           C  
ATOM   4388  CG  MET A 971      78.815  50.766 141.713  1.00 33.63           C  
ATOM   4389  SD  MET A 971      79.022  50.842 139.921  1.00 46.21           S  
ATOM   4390  CE  MET A 971      80.819  51.057 139.867  1.00 49.09           C  
ATOM   4391  H   MET A 971      77.891  48.679 143.507  1.00  0.00           H  
ATOM   4392  HA  MET A 971      77.856  51.451 144.150  1.00  0.00           H  
ATOM   4393  HB2 MET A 971      76.877  51.672 141.833  1.00  0.00           H  
ATOM   4394  HB3 MET A 971      76.818  49.935 141.719  1.00  0.00           H  
ATOM   4395  HG3 MET A 971      79.351  49.893 142.076  1.00  0.00           H  
ATOM   4396  HG2 MET A 971      79.333  51.617 142.146  1.00  0.00           H  
ATOM   4397  HE1 MET A 971      81.152  51.174 138.838  1.00  0.00           H  
ATOM   4398  HE2 MET A 971      81.116  51.944 140.424  1.00  0.00           H  
ATOM   4399  HE3 MET A 971      81.322  50.191 140.300  1.00  0.00           H  
ATOM   4400  N   ALA A 972      74.940  49.924 144.246  1.00 34.14           N  
ATOM   4401  CA  ALA A 972      73.552  50.017 144.712  1.00 36.51           C  
ATOM   4402  C   ALA A 972      73.390  50.352 146.211  1.00 38.61           C  
ATOM   4403  O   ALA A 972      72.315  50.813 146.590  1.00 38.42           O  
ATOM   4404  CB  ALA A 972      72.815  48.716 144.354  1.00 33.99           C  
ATOM   4405  H   ALA A 972      75.236  49.013 143.921  1.00  0.00           H  
ATOM   4406  HA  ALA A 972      73.076  50.827 144.158  1.00  0.00           H  
ATOM   4407  HB1 ALA A 972      71.770  48.751 144.663  1.00  0.00           H  
ATOM   4408  HB2 ALA A 972      72.825  48.541 143.278  1.00  0.00           H  
ATOM   4409  HB3 ALA A 972      73.275  47.851 144.834  1.00  0.00           H  
ATOM   4410  N   ARG A 973      74.443  50.147 147.025  1.00 38.75           N  
ATOM   4411  CA  ARG A 973      74.498  50.525 148.446  1.00 42.04           C  
ATOM   4412  C   ARG A 973      74.673  52.038 148.657  1.00 44.80           C  
ATOM   4413  O   ARG A 973      74.116  52.566 149.618  1.00 49.49           O  
ATOM   4414  CB  ARG A 973      75.661  49.788 149.136  1.00 46.38           C  
ATOM   4415  CG  ARG A 973      75.482  48.264 149.182  1.00 41.79           C  
ATOM   4416  CD  ARG A 973      76.806  47.524 149.415  1.00 58.25           C  
ATOM   4417  NE  ARG A 973      76.673  46.101 149.077  1.00 47.84           N  
ATOM   4418  CZ  ARG A 973      77.677  45.255 148.789  1.00 48.66           C  
ATOM   4419  NH1 ARG A 973      78.956  45.659 148.784  1.00 52.71           N  
ATOM   4420  NH2 ARG A 973      77.393  43.980 148.495  1.00 61.08           N1+
ATOM   4421  H   ARG A 973      75.288  49.751 146.639  1.00  0.00           H  
ATOM   4422  HA  ARG A 973      73.562  50.221 148.920  1.00  0.00           H  
ATOM   4423  HB3 ARG A 973      75.811  50.153 150.153  1.00  0.00           H  
ATOM   4424  HB2 ARG A 973      76.576  50.033 148.596  1.00  0.00           H  
ATOM   4425  HG3 ARG A 973      74.985  47.876 148.297  1.00  0.00           H  
ATOM   4426  HG2 ARG A 973      74.798  48.056 150.005  1.00  0.00           H  
ATOM   4427  HD3 ARG A 973      77.049  47.537 150.478  1.00  0.00           H  
ATOM   4428  HD2 ARG A 973      77.630  48.016 148.899  1.00  0.00           H  
ATOM   4429  HE  ARG A 973      75.731  45.737 149.097  1.00  0.00           H  
ATOM   4430 HH11 ARG A 973      79.699  45.011 148.565  1.00  0.00           H  
ATOM   4431 HH12 ARG A 973      79.182  46.615 149.014  1.00  0.00           H  
ATOM   4432 HH21 ARG A 973      78.134  43.329 148.277  1.00  0.00           H  
ATOM   4433 HH22 ARG A 973      76.437  43.656 148.496  1.00  0.00           H  
ATOM   4434  N   ASP A 974      75.425  52.700 147.763  1.00 42.72           N  
ATOM   4435  CA  ASP A 974      75.716  54.133 147.818  1.00 43.19           C  
ATOM   4436  C   ASP A 974      75.482  54.723 146.411  1.00 39.66           C  
ATOM   4437  O   ASP A 974      76.445  55.112 145.755  1.00 38.86           O  
ATOM   4438  CB  ASP A 974      77.140  54.388 148.383  1.00 41.32           C  
ATOM   4439  CG  ASP A 974      77.479  55.858 148.672  1.00 46.02           C  
ATOM   4440  OD1 ASP A 974      76.556  56.704 148.641  1.00 40.62           O  
ATOM   4441  OD2 ASP A 974      78.669  56.105 148.966  1.00 44.62           O1-
ATOM   4442  H   ASP A 974      75.822  52.200 146.979  1.00  0.00           H  
ATOM   4443  HA  ASP A 974      75.011  54.621 148.491  1.00  0.00           H  
ATOM   4444  HB3 ASP A 974      77.880  53.995 147.684  1.00  0.00           H  
ATOM   4445  HB2 ASP A 974      77.247  53.839 149.319  1.00  0.00           H  
ATOM   4446  N   PRO A 975      74.220  54.705 145.925  1.00 38.83           N  
ATOM   4447  CA  PRO A 975      73.927  54.885 144.494  1.00 37.70           C  
ATOM   4448  C   PRO A 975      74.176  56.292 143.931  1.00 40.50           C  
ATOM   4449  O   PRO A 975      74.501  56.397 142.749  1.00 38.96           O  
ATOM   4450  CB  PRO A 975      72.468  54.428 144.383  1.00 39.32           C  
ATOM   4451  CG  PRO A 975      71.865  54.778 145.731  1.00 38.32           C  
ATOM   4452  CD  PRO A 975      72.997  54.430 146.681  1.00 38.24           C  
ATOM   4453  HA  PRO A 975      74.554  54.223 143.902  1.00  0.00           H  
ATOM   4454  HB3 PRO A 975      72.434  53.346 144.250  1.00  0.00           H  
ATOM   4455  HB2 PRO A 975      71.934  54.865 143.546  1.00  0.00           H  
ATOM   4456  HG3 PRO A 975      70.957  54.226 145.958  1.00  0.00           H  
ATOM   4457  HG2 PRO A 975      71.643  55.845 145.774  1.00  0.00           H  
ATOM   4458  HD2 PRO A 975      72.924  54.986 147.614  1.00  0.00           H  
ATOM   4459  HD3 PRO A 975      72.947  53.368 146.912  1.00  0.00           H  
ATOM   4460  N   GLN A 976      74.076  57.331 144.778  1.00 44.14           N  
ATOM   4461  CA  GLN A 976      74.357  58.716 144.396  1.00 39.77           C  
ATOM   4462  C   GLN A 976      75.843  59.057 144.226  1.00 45.52           C  
ATOM   4463  O   GLN A 976      76.142  60.066 143.587  1.00 46.91           O  
ATOM   4464  CB  GLN A 976      73.653  59.694 145.344  1.00 37.65           C  
ATOM   4465  CG  GLN A 976      72.133  59.679 145.116  1.00 42.86           C  
ATOM   4466  CD  GLN A 976      71.415  60.928 145.611  1.00 52.23           C  
ATOM   4467  OE1 GLN A 976      72.020  61.945 145.947  1.00  0.00           O  
ATOM   4468  NE2 GLN A 976      70.090  60.847 145.638  1.00  0.00           N  
ATOM   4469  H   GLN A 976      73.813  57.172 145.739  1.00  0.00           H  
ATOM   4470  HA  GLN A 976      73.922  58.863 143.409  1.00  0.00           H  
ATOM   4471  HB3 GLN A 976      74.043  60.696 145.157  1.00  0.00           H  
ATOM   4472  HB2 GLN A 976      73.883  59.469 146.386  1.00  0.00           H  
ATOM   4473  HG3 GLN A 976      71.694  58.790 145.572  1.00  0.00           H  
ATOM   4474  HG2 GLN A 976      71.918  59.617 144.049  1.00  0.00           H  
ATOM   4475 HE21 GLN A 976      69.542  61.642 145.930  1.00  0.00           H  
ATOM   4476 HE22 GLN A 976      69.615  60.015 145.314  1.00  0.00           H  
ATOM   4477  N   ARG A 977      76.742  58.202 144.744  1.00 40.71           N  
ATOM   4478  CA  ARG A 977      78.172  58.269 144.449  1.00 44.49           C  
ATOM   4479  C   ARG A 977      78.482  57.916 142.982  1.00 48.47           C  
ATOM   4480  O   ARG A 977      79.443  58.460 142.443  1.00 46.79           O  
ATOM   4481  CB  ARG A 977      78.945  57.360 145.431  1.00 39.40           C  
ATOM   4482  CG  ARG A 977      80.454  57.264 145.152  1.00 40.83           C  
ATOM   4483  CD  ARG A 977      81.217  56.450 146.195  1.00 44.05           C  
ATOM   4484  NE  ARG A 977      82.594  56.221 145.740  1.00 48.20           N  
ATOM   4485  CZ  ARG A 977      83.617  55.803 146.499  1.00 55.82           C  
ATOM   4486  NH1 ARG A 977      83.448  55.536 147.802  1.00 49.12           N  
ATOM   4487  NH2 ARG A 977      84.824  55.652 145.940  1.00 68.57           N1+
ATOM   4488  H   ARG A 977      76.428  57.394 145.263  1.00  0.00           H  
ATOM   4489  HA  ARG A 977      78.500  59.297 144.618  1.00  0.00           H  
ATOM   4490  HB3 ARG A 977      78.543  56.351 145.385  1.00  0.00           H  
ATOM   4491  HB2 ARG A 977      78.781  57.710 146.451  1.00  0.00           H  
ATOM   4492  HG3 ARG A 977      80.831  58.287 145.190  1.00  0.00           H  
ATOM   4493  HG2 ARG A 977      80.686  56.887 144.155  1.00  0.00           H  
ATOM   4494  HD3 ARG A 977      80.695  55.547 146.513  1.00  0.00           H  
ATOM   4495  HD2 ARG A 977      81.321  57.082 147.078  1.00  0.00           H  
ATOM   4496  HE  ARG A 977      82.756  56.367 144.753  1.00  0.00           H  
ATOM   4497 HH11 ARG A 977      84.222  55.237 148.376  1.00  0.00           H  
ATOM   4498 HH12 ARG A 977      82.536  55.652 148.221  1.00  0.00           H  
ATOM   4499 HH21 ARG A 977      85.613  55.351 146.493  1.00  0.00           H  
ATOM   4500 HH22 ARG A 977      84.961  55.856 144.960  1.00  0.00           H  
ATOM   4501  N   TYR A 978      77.698  56.998 142.391  1.00 42.91           N  
ATOM   4502  CA  TYR A 978      78.004  56.361 141.110  1.00 39.64           C  
ATOM   4503  C   TYR A 978      77.100  56.824 139.959  1.00 41.03           C  
ATOM   4504  O   TYR A 978      77.518  56.709 138.807  1.00 38.76           O  
ATOM   4505  CB  TYR A 978      77.942  54.838 141.305  1.00 37.52           C  
ATOM   4506  CG  TYR A 978      78.964  54.335 142.306  1.00 41.33           C  
ATOM   4507  CD1 TYR A 978      80.326  54.274 141.953  1.00 38.98           C  
ATOM   4508  CD2 TYR A 978      78.562  53.956 143.601  1.00 38.40           C  
ATOM   4509  CE1 TYR A 978      81.277  53.807 142.880  1.00 39.98           C  
ATOM   4510  CE2 TYR A 978      79.513  53.504 144.537  1.00 41.59           C  
ATOM   4511  CZ  TYR A 978      80.870  53.414 144.171  1.00 41.88           C  
ATOM   4512  OH  TYR A 978      81.792  52.950 145.063  1.00 43.62           O  
ATOM   4513  H   TYR A 978      76.911  56.619 142.898  1.00  0.00           H  
ATOM   4514  HA  TYR A 978      79.025  56.608 140.818  1.00  0.00           H  
ATOM   4515  HB3 TYR A 978      78.123  54.323 140.363  1.00  0.00           H  
ATOM   4516  HB2 TYR A 978      76.941  54.539 141.622  1.00  0.00           H  
ATOM   4517  HD1 TYR A 978      80.641  54.583 140.968  1.00  0.00           H  
ATOM   4518  HD2 TYR A 978      77.519  53.994 143.868  1.00  0.00           H  
ATOM   4519  HE1 TYR A 978      82.317  53.751 142.593  1.00  0.00           H  
ATOM   4520  HE2 TYR A 978      79.194  53.210 145.526  1.00  0.00           H  
ATOM   4521  HH  TYR A 978      82.681  52.965 144.700  1.00  0.00           H  
ATOM   4522  N   LEU A 979      75.915  57.369 140.272  1.00 36.92           N  
ATOM   4523  CA  LEU A 979      75.005  57.972 139.304  1.00 38.54           C  
ATOM   4524  C   LEU A 979      74.532  59.318 139.855  1.00 43.46           C  
ATOM   4525  O   LEU A 979      74.008  59.370 140.967  1.00 44.32           O  
ATOM   4526  CB  LEU A 979      73.797  57.049 139.044  1.00 40.46           C  
ATOM   4527  CG  LEU A 979      74.100  55.748 138.276  1.00 39.29           C  
ATOM   4528  CD1 LEU A 979      72.831  54.889 138.183  1.00 34.35           C  
ATOM   4529  CD2 LEU A 979      74.697  56.006 136.881  1.00 37.37           C  
ATOM   4530  H   LEU A 979      75.629  57.430 141.240  1.00  0.00           H  
ATOM   4531  HA  LEU A 979      75.529  58.160 138.368  1.00  0.00           H  
ATOM   4532  HB3 LEU A 979      73.033  57.600 138.492  1.00  0.00           H  
ATOM   4533  HB2 LEU A 979      73.353  56.797 140.002  1.00  0.00           H  
ATOM   4534  HG  LEU A 979      74.826  55.177 138.855  1.00  0.00           H  
ATOM   4535 HD11 LEU A 979      73.085  53.847 138.002  1.00  0.00           H  
ATOM   4536 HD12 LEU A 979      72.240  54.932 139.099  1.00  0.00           H  
ATOM   4537 HD13 LEU A 979      72.190  55.217 137.366  1.00  0.00           H  
ATOM   4538 HD21 LEU A 979      74.206  55.424 136.104  1.00  0.00           H  
ATOM   4539 HD22 LEU A 979      74.610  57.051 136.589  1.00  0.00           H  
ATOM   4540 HD23 LEU A 979      75.753  55.742 136.854  1.00  0.00           H  
ATOM   4541  N   VAL A 980      74.709  60.372 139.048  1.00 44.48           N  
ATOM   4542  CA  VAL A 980      74.330  61.741 139.371  1.00 43.66           C  
ATOM   4543  C   VAL A 980      73.105  62.103 138.513  1.00 47.34           C  
ATOM   4544  O   VAL A 980      73.247  62.377 137.321  1.00 54.20           O  
ATOM   4545  CB  VAL A 980      75.496  62.729 139.075  1.00 49.64           C  
ATOM   4546  CG1 VAL A 980      75.128  64.205 139.335  1.00 46.47           C  
ATOM   4547  CG2 VAL A 980      76.757  62.364 139.881  1.00 44.16           C  
ATOM   4548  H   VAL A 980      75.127  60.235 138.136  1.00  0.00           H  
ATOM   4549  HA  VAL A 980      74.064  61.834 140.427  1.00  0.00           H  
ATOM   4550  HB  VAL A 980      75.769  62.644 138.021  1.00  0.00           H  
ATOM   4551 HG11 VAL A 980      75.993  64.854 139.191  1.00  0.00           H  
ATOM   4552 HG12 VAL A 980      74.353  64.564 138.658  1.00  0.00           H  
ATOM   4553 HG13 VAL A 980      74.773  64.350 140.355  1.00  0.00           H  
ATOM   4554 HG21 VAL A 980      77.568  63.066 139.685  1.00  0.00           H  
ATOM   4555 HG22 VAL A 980      76.558  62.375 140.953  1.00  0.00           H  
ATOM   4556 HG23 VAL A 980      77.128  61.371 139.624  1.00  0.00           H  
ATOM   4557  N   ILE A 981      71.924  62.061 139.144  1.00 49.41           N  
ATOM   4558  CA  ILE A 981      70.633  62.362 138.526  1.00 52.51           C  
ATOM   4559  C   ILE A 981      70.036  63.601 139.214  1.00 59.80           C  
ATOM   4560  O   ILE A 981      70.036  63.676 140.443  1.00 63.07           O  
ATOM   4561  CB  ILE A 981      69.661  61.150 138.670  1.00 49.65           C  
ATOM   4562  CG1 ILE A 981      70.122  59.970 137.787  1.00 44.95           C  
ATOM   4563  CG2 ILE A 981      68.172  61.453 138.377  1.00 56.09           C  
ATOM   4564  CD1 ILE A 981      69.716  58.593 138.321  1.00 43.27           C  
ATOM   4565  H   ILE A 981      71.891  61.820 140.124  1.00  0.00           H  
ATOM   4566  HA  ILE A 981      70.754  62.584 137.463  1.00  0.00           H  
ATOM   4567  HB  ILE A 981      69.722  60.813 139.706  1.00  0.00           H  
ATOM   4568 HG13 ILE A 981      71.206  59.969 137.685  1.00  0.00           H  
ATOM   4569 HG12 ILE A 981      69.731  60.097 136.779  1.00  0.00           H  
ATOM   4570 HG21 ILE A 981      67.565  60.550 138.432  1.00  0.00           H  
ATOM   4571 HG22 ILE A 981      67.741  62.152 139.091  1.00  0.00           H  
ATOM   4572 HG23 ILE A 981      68.043  61.873 137.379  1.00  0.00           H  
ATOM   4573 HD11 ILE A 981      69.496  57.919 137.496  1.00  0.00           H  
ATOM   4574 HD12 ILE A 981      70.522  58.150 138.904  1.00  0.00           H  
ATOM   4575 HD13 ILE A 981      68.830  58.640 138.952  1.00  0.00           H  
ATOM   4576  N   GLN A 982      69.524  64.543 138.404  1.00 61.38           N  
ATOM   4577  CA  GLN A 982      68.813  65.731 138.879  1.00 66.45           C  
ATOM   4578  C   GLN A 982      67.429  65.353 139.433  1.00 64.55           C  
ATOM   4579  O   GLN A 982      66.706  64.587 138.795  1.00 67.99           O  
ATOM   4580  CB  GLN A 982      68.729  66.769 137.735  1.00 61.01           C  
ATOM   4581  CG  GLN A 982      67.959  68.075 138.050  1.00  0.00           C  
ATOM   4582  CD  GLN A 982      68.478  68.831 139.280  1.00  0.00           C  
ATOM   4583  OE1 GLN A 982      69.677  68.856 139.546  1.00  0.00           O  
ATOM   4584  NE2 GLN A 982      67.575  69.469 140.026  1.00  0.00           N  
ATOM   4585  H   GLN A 982      69.553  64.414 137.403  1.00  0.00           H  
ATOM   4586  HA  GLN A 982      69.407  66.158 139.690  1.00  0.00           H  
ATOM   4587  HB2 GLN A 982      69.743  67.030 137.428  1.00  0.00           H  
ATOM   4588  HB3 GLN A 982      68.272  66.304 136.860  1.00  0.00           H  
ATOM   4589  HG2 GLN A 982      68.023  68.745 137.192  1.00  0.00           H  
ATOM   4590  HG3 GLN A 982      66.898  67.856 138.180  1.00  0.00           H  
ATOM   4591 HE21 GLN A 982      67.871  69.991 140.838  1.00  0.00           H  
ATOM   4592 HE22 GLN A 982      66.595  69.441 139.785  1.00  0.00           H  
ATOM   4593  N   GLY A 983      67.098  65.901 140.612  1.00 66.39           N  
ATOM   4594  CA  GLY A 983      65.866  65.594 141.339  1.00 74.75           C  
ATOM   4595  C   GLY A 983      65.998  64.321 142.194  1.00 75.21           C  
ATOM   4596  O   GLY A 983      65.035  63.959 142.867  1.00 79.35           O  
ATOM   4597  H   GLY A 983      67.750  66.526 141.065  1.00  0.00           H  
ATOM   4598  HA2 GLY A 983      65.024  65.487 140.653  1.00  0.00           H  
ATOM   4599  HA3 GLY A 983      65.634  66.432 141.995  1.00  0.00           H  
ATOM   4600  N   ASP A 984      67.171  63.660 142.190  1.00 72.91           N  
ATOM   4601  CA  ASP A 984      67.497  62.525 143.048  1.00 67.24           C  
ATOM   4602  C   ASP A 984      68.119  63.107 144.328  1.00 81.01           C  
ATOM   4603  O   ASP A 984      69.143  63.788 144.250  1.00 90.14           O  
ATOM   4604  CB  ASP A 984      68.457  61.558 142.316  1.00 65.20           C  
ATOM   4605  CG  ASP A 984      68.539  60.141 142.887  1.00 59.71           C  
ATOM   4606  OD1 ASP A 984      67.639  59.743 143.657  1.00 63.16           O  
ATOM   4607  OD2 ASP A 984      69.492  59.441 142.489  1.00 43.93           O1-
ATOM   4608  H   ASP A 984      67.928  63.999 141.613  1.00  0.00           H  
ATOM   4609  HA  ASP A 984      66.575  61.995 143.297  1.00  0.00           H  
ATOM   4610  HB3 ASP A 984      69.465  61.973 142.314  1.00  0.00           H  
ATOM   4611  HB2 ASP A 984      68.134  61.464 141.281  1.00  0.00           H  
ATOM   4612  N   GLU A 985      67.464  62.857 145.472  0.66 77.95           N  
ATOM   4613  CA  GLU A 985      67.776  63.489 146.753  0.66 79.16           C  
ATOM   4614  C   GLU A 985      68.292  62.451 147.758  0.66 83.39           C  
ATOM   4615  O   GLU A 985      67.595  61.478 148.045  0.66 82.83           O  
ATOM   4616  CB  GLU A 985      66.508  64.175 147.298  0.66 82.89           C  
ATOM   4617  CG  GLU A 985      65.988  65.310 146.396  0.66 82.78           C  
ATOM   4618  CD  GLU A 985      64.731  65.961 146.971  1.00  0.00           C  
ATOM   4619  OE1 GLU A 985      63.712  65.244 147.070  1.00  0.00           O  
ATOM   4620  OE2 GLU A 985      64.813  67.163 147.304  1.00  0.00           O1-
ATOM   4621  H   GLU A 985      66.639  62.275 145.456  1.00  0.00           H  
ATOM   4622  HA  GLU A 985      68.541  64.259 146.628  1.00  0.00           H  
ATOM   4623  HB2 GLU A 985      66.714  64.579 148.292  1.00  0.00           H  
ATOM   4624  HB3 GLU A 985      65.721  63.432 147.434  1.00  0.00           H  
ATOM   4625  HG2 GLU A 985      66.761  66.067 146.261  1.00  0.00           H  
ATOM   4626  HG3 GLU A 985      65.743  64.935 145.403  1.00  0.00           H  
ATOM   4627  N   ARG A 986      69.498  62.707 148.288  0.63 82.57           N  
ATOM   4628  CA  ARG A 986      70.065  62.013 149.441  0.63 81.29           C  
ATOM   4629  C   ARG A 986      69.854  62.917 150.656  0.63 85.87           C  
ATOM   4630  O   ARG A 986      70.278  64.073 150.622  0.63 85.61           O  
ATOM   4631  CB  ARG A 986      71.562  61.723 149.181  0.63 73.72           C  
ATOM   4632  CG  ARG A 986      72.385  61.185 150.370  1.00  0.00           C  
ATOM   4633  CD  ARG A 986      72.034  59.750 150.799  1.00  0.00           C  
ATOM   4634  NE  ARG A 986      72.391  58.757 149.774  1.00  0.00           N  
ATOM   4635  CZ  ARG A 986      73.619  58.266 149.536  1.00  0.00           C  
ATOM   4636  NH1 ARG A 986      74.683  58.623 150.268  1.00  0.00           N  
ATOM   4637  NH2 ARG A 986      73.796  57.392 148.542  1.00  0.00           N1+
ATOM   4638  H   ARG A 986      70.007  63.524 147.983  1.00  0.00           H  
ATOM   4639  HA  ARG A 986      69.551  61.063 149.597  1.00  0.00           H  
ATOM   4640  HB2 ARG A 986      71.642  61.011 148.364  1.00  0.00           H  
ATOM   4641  HB3 ARG A 986      72.042  62.639 148.830  1.00  0.00           H  
ATOM   4642  HG2 ARG A 986      73.412  61.161 150.002  1.00  0.00           H  
ATOM   4643  HG3 ARG A 986      72.410  61.862 151.225  1.00  0.00           H  
ATOM   4644  HD2 ARG A 986      72.385  59.503 151.801  1.00  0.00           H  
ATOM   4645  HD3 ARG A 986      70.948  59.678 150.845  1.00  0.00           H  
ATOM   4646  HE  ARG A 986      71.638  58.474 149.164  1.00  0.00           H  
ATOM   4647 HH11 ARG A 986      75.590  58.224 150.056  1.00  0.00           H  
ATOM   4648 HH12 ARG A 986      74.586  59.279 151.029  1.00  0.00           H  
ATOM   4649 HH21 ARG A 986      74.732  57.025 148.379  1.00  0.00           H  
ATOM   4650 HH22 ARG A 986      73.019  57.076 147.981  1.00  0.00           H  
ATOM   4651  N   MET A 987      69.215  62.372 151.704  0.67 84.79           N  
ATOM   4652  CA  MET A 987      68.979  63.081 152.961  0.67 83.33           C  
ATOM   4653  C   MET A 987      70.296  63.437 153.670  0.67 83.42           C  
ATOM   4654  O   MET A 987      71.231  62.633 153.673  0.67 81.22           O  
ATOM   4655  CB  MET A 987      68.038  62.263 153.873  0.67 82.31           C  
ATOM   4656  CG  MET A 987      68.516  60.847 154.254  0.67 78.28           C  
ATOM   4657  SD  MET A 987      67.587  60.076 155.609  0.67 69.26           S  
ATOM   4658  CE  MET A 987      65.909  60.077 154.922  0.67 62.97           C  
ATOM   4659  H   MET A 987      68.888  61.418 151.656  1.00  0.00           H  
ATOM   4660  HA  MET A 987      68.465  64.012 152.714  1.00  0.00           H  
ATOM   4661  HB2 MET A 987      67.075  62.181 153.369  1.00  0.00           H  
ATOM   4662  HB3 MET A 987      67.840  62.829 154.784  1.00  0.00           H  
ATOM   4663  HG3 MET A 987      69.558  60.862 154.569  1.00  0.00           H  
ATOM   4664  HG2 MET A 987      68.467  60.190 153.386  1.00  0.00           H  
ATOM   4665  HE1 MET A 987      65.236  59.537 155.588  1.00  0.00           H  
ATOM   4666  HE2 MET A 987      65.535  61.094 154.812  1.00  0.00           H  
ATOM   4667  HE3 MET A 987      65.894  59.590 153.947  1.00  0.00           H  
ATOM   4668  N   HIS A 988      70.329  64.643 154.257  0.61 84.86           N  
ATOM   4669  CA  HIS A 988      71.452  65.129 155.053  0.61 82.05           C  
ATOM   4670  C   HIS A 988      71.589  64.331 156.361  0.61 80.46           C  
ATOM   4671  O   HIS A 988      70.582  63.923 156.942  0.61 79.91           O  
ATOM   4672  CB  HIS A 988      71.266  66.634 155.320  0.61 82.11           C  
ATOM   4673  CG  HIS A 988      72.462  67.288 155.967  1.00  0.00           C  
ATOM   4674  ND1 HIS A 988      73.687  67.428 155.306  1.00  0.00           N  
ATOM   4675  CD2 HIS A 988      72.585  67.794 157.245  1.00  0.00           C  
ATOM   4676  CE1 HIS A 988      74.488  68.004 156.193  1.00  0.00           C  
ATOM   4677  NE2 HIS A 988      73.889  68.241 157.360  1.00  0.00           N  
ATOM   4678  H   HIS A 988      69.523  65.248 154.207  1.00  0.00           H  
ATOM   4679  HA  HIS A 988      72.358  64.991 154.458  1.00  0.00           H  
ATOM   4680  HB2 HIS A 988      71.077  67.156 154.382  1.00  0.00           H  
ATOM   4681  HB3 HIS A 988      70.389  66.805 155.947  1.00  0.00           H  
ATOM   4682  HD2 HIS A 988      71.875  67.859 158.057  1.00  0.00           H  
ATOM   4683  HE1 HIS A 988      75.520  68.252 155.990  1.00  0.00           H  
ATOM   4684  HE2 HIS A 988      74.309  68.670 158.173  1.00  0.00           H  
ATOM   4685  N   LEU A 989      72.844  64.142 156.803  0.76 81.24           N  
ATOM   4686  CA  LEU A 989      73.207  63.356 157.987  0.76 76.42           C  
ATOM   4687  C   LEU A 989      73.054  64.283 159.177  0.76 80.78           C  
ATOM   4688  O   LEU A 989      72.781  63.867 160.301  0.76 81.41           O  
ATOM   4689  CB  LEU A 989      74.672  62.867 157.858  0.76 65.92           C  
ATOM   4690  CG  LEU A 989      74.913  61.837 156.727  1.00  0.00           C  
ATOM   4691  CD1 LEU A 989      76.418  61.526 156.573  1.00  0.00           C  
ATOM   4692  CD2 LEU A 989      74.067  60.557 156.897  1.00  0.00           C  
ATOM   4693  H   LEU A 989      73.615  64.515 156.268  1.00  0.00           H  
ATOM   4694  HA  LEU A 989      72.536  62.502 158.100  1.00  0.00           H  
ATOM   4695  HXT LEU A 989      73.211  65.345 158.982  1.00  0.00           H  
ATOM   4696  HB2 LEU A 989      75.330  63.725 157.702  1.00  0.00           H  
ATOM   4697  HB3 LEU A 989      74.994  62.417 158.800  1.00  0.00           H  
ATOM   4698  HG  LEU A 989      74.602  62.303 155.791  1.00  0.00           H  
ATOM   4699 HD11 LEU A 989      76.744  61.693 155.546  1.00  0.00           H  
ATOM   4700 HD12 LEU A 989      77.035  62.160 157.211  1.00  0.00           H  
ATOM   4701 HD13 LEU A 989      76.663  60.495 156.828  1.00  0.00           H  
ATOM   4702 HD21 LEU A 989      74.622  59.650 156.658  1.00  0.00           H  
ATOM   4703 HD22 LEU A 989      73.696  60.445 157.916  1.00  0.00           H  
ATOM   4704 HD23 LEU A 989      73.200  60.581 156.235  1.00  0.00           H  
TER    4705      LEU A 989
HETATM 4706  C1  UNK   900      54.981  41.227 127.855  1.00  0.00           C  
HETATM 4707  C2  UNK   900      54.491  41.508 129.136  1.00  0.00           C  
HETATM 4708  N1  UNK   900      54.343  40.686 130.158  1.00  0.00           N  
HETATM 4709  C3  UNK   900      54.799  39.457 129.894  1.00  0.00           C  
HETATM 4710  N2  UNK   900      55.296  39.018 128.737  1.00  0.00           N  
HETATM 4711  C4  UNK   900      55.351  39.875 127.708  1.00  0.00           C  
HETATM 4712  C5  UNK   900      54.906  42.506 127.135  1.00  0.00           C  
HETATM 4713  C6  UNK   900      54.389  43.411 128.099  1.00  0.00           C  
HETATM 4714  O1  UNK   900      54.127  42.794 129.281  1.00  0.00           O  
HETATM 4715  C7  UNK   900      54.053  44.871 128.127  1.00  0.00           C  
HETATM 4716  C8  UNK   900      54.912  45.838 127.588  1.00  0.00           C  
HETATM 4717  C9  UNK   900      54.541  47.179 127.563  1.00  0.00           C  
HETATM 4718  C10 UNK   900      53.334  47.564 128.142  1.00  0.00           C  
HETATM 4719  C11 UNK   900      52.493  46.621 128.730  1.00  0.00           C  
HETATM 4720  C12 UNK   900      52.850  45.275 128.716  1.00  0.00           C  
HETATM 4721  C13 UNK   900      55.283  42.879 125.715  1.00  0.00           C  
HETATM 4722  N3  UNK   900      55.781  39.344 126.497  1.00  0.00           N  
HETATM 4723  C14 UNK   900      56.331  38.002 126.182  1.00  0.00           C  
HETATM 4724  C15 UNK   900      56.848  37.065 127.313  1.00  0.00           C  
HETATM 4725  O2  UNK   900      57.696  37.707 128.240  1.00  0.00           O  
HETATM 4726  C16 UNK   900      57.380  38.192 125.086  1.00  0.00           C  
HETATM 4727  C17 UNK   900      57.139  37.724 123.789  1.00  0.00           C  
HETATM 4728  C18 UNK   900      58.081  37.925 122.786  1.00  0.00           C  
HETATM 4729  C19 UNK   900      59.290  38.540 123.092  1.00  0.00           C  
HETATM 4730  C20 UNK   900      59.555  38.978 124.387  1.00  0.00           C  
HETATM 4731  C21 UNK   900      58.593  38.823 125.377  1.00  0.00           C  
HETATM 4732  C22 UNK   900      54.811  44.074 125.159  1.00  0.00           C  
HETATM 4733  C23 UNK   900      55.139  44.481 123.876  1.00  0.00           C  
HETATM 4734  C24 UNK   900      55.988  43.706 123.107  1.00  0.00           C  
HETATM 4735  C25 UNK   900      56.565  42.557 123.643  1.00  0.00           C  
HETATM 4736  C26 UNK   900      56.118  42.107 124.902  1.00  0.00           C  
HETATM 4737  N4  UNK   900      57.630  42.018 122.968  1.00  0.00           N1-
HETATM 4738  C27 UNK   900      58.798  42.133 123.576  1.00  0.00           C  
HETATM 4739  O3  UNK   900      59.999  41.743 123.043  1.00  0.00           O1+
HETATM 4740  C28 UNK   900      59.035  42.701 125.013  1.00  0.00           C  
HETATM 4741  C29 UNK   900      58.732  44.229 125.262  1.00  0.00           C  
HETATM 4742  C30 UNK   900      59.621  45.196 124.457  1.00  0.00           C  
HETATM 4743  N5  UNK   900      59.057  46.631 124.298  1.00  0.00           N1+
HETATM 4744  C31 UNK   900      60.111  47.511 123.599  1.00  0.00           C  
HETATM 4745  C32 UNK   900      57.708  46.707 123.559  1.00  0.00           C  
HETATM 4746  H1  UNK   900      54.784  38.751 130.703  1.00  0.00           H  
HETATM 4747  H2  UNK   900      55.849  45.542 127.144  1.00  0.00           H  
HETATM 4748  H3  UNK   900      55.190  47.918 127.113  1.00  0.00           H  
HETATM 4749  H4  UNK   900      53.050  48.607 128.143  1.00  0.00           H  
HETATM 4750  H5  UNK   900      51.567  46.931 129.192  1.00  0.00           H  
HETATM 4751  H6  UNK   900      52.190  44.547 129.164  1.00  0.00           H  
HETATM 4752  H7  UNK   900      55.591  39.932 125.704  1.00  0.00           H  
HETATM 4753  H8  UNK   900      55.521  37.422 125.747  1.00  0.00           H  
HETATM 4754  H9  UNK   900      55.999  36.665 127.866  1.00  0.00           H  
HETATM 4755  H10 UNK   900      57.366  36.205 126.887  1.00  0.00           H  
HETATM 4756  H11 UNK   900      57.088  38.293 128.721  1.00  0.00           H  
HETATM 4757  H12 UNK   900      56.225  37.210 123.541  1.00  0.00           H  
HETATM 4758  H13 UNK   900      57.882  37.612 121.773  1.00  0.00           H  
HETATM 4759  H14 UNK   900      60.028  38.687 122.317  1.00  0.00           H  
HETATM 4760  H15 UNK   900      60.494  39.463 124.614  1.00  0.00           H  
HETATM 4761  H16 UNK   900      58.791  39.190 126.372  1.00  0.00           H  
HETATM 4762  H17 UNK   900      54.068  44.672 125.652  1.00  0.00           H  
HETATM 4763  H18 UNK   900      54.737  45.403 123.483  1.00  0.00           H  
HETATM 4764  H19 UNK   900      56.281  44.063 122.129  1.00  0.00           H  
HETATM 4765  H20 UNK   900      56.592  41.231 125.294  1.00  0.00           H  
HETATM 4766  H23 UNK   900      59.810  44.847 123.441  1.00  0.00           H  
HETATM 4767  H24 UNK   900      60.552  45.359 124.977  1.00  0.00           H  
HETATM 4768  H25 UNK   900      60.946  47.590 124.294  1.00  0.00           H  
HETATM 4769  H26 UNK   900      59.674  48.487 123.402  1.00  0.00           H  
HETATM 4770  H27 UNK   900      60.401  47.021 122.668  1.00  0.00           H  
HETATM 4771  H28 UNK   900      57.766  46.064 122.680  1.00  0.00           H  
HETATM 4772  H29 UNK   900      57.525  47.746 123.283  1.00  0.00           H  
HETATM 4773  H30 UNK   900      56.954  46.381 124.272  1.00  0.00           H  
HETATM 4774  H31 UNK   900      60.733  41.819 123.656  1.00  0.00           H  
HETATM 4775  H32 UNK   900      58.903  47.029 125.215  1.00  0.00           H  
HETATM 4776 H281 UNK   900      60.008  42.373 125.321  1.00  0.00           H  
HETATM 4777 H282 UNK   900      58.455  42.120 125.723  1.00  0.00           H  
HETATM 4778  H21 UNK   900      57.739  44.399 124.878  1.00  0.00           H  
HETATM 4779  C27 YY3 A1103      64.648  14.255 101.113  0.61 59.70           C  
HETATM 4780 H271 YY3 A1103      65.117  14.793 101.936  1.00  0.00           H  
HETATM 4781 H272 YY3 A1103      64.519  13.214 101.409  1.00  0.00           H  
HETATM 4782 H273 YY3 A1103      65.284  14.307 100.229  1.00  0.00           H  
HETATM 4783 HC27 YY3 A1103      63.676  14.697 100.892  1.00  0.00           H  
CONECT 4706 4707 4711 4712
CONECT 4706 4707
CONECT 4707 4706 4708 4714
CONECT 4707 4706
CONECT 4708 4707 4709
CONECT 4708 4709
CONECT 4709 4708 4710 4746
CONECT 4709 4708
CONECT 4710 4709 4711
CONECT 4710 4711
CONECT 4711 4706 4710 4722
CONECT 4711 4710
CONECT 4712 4706 4713 4721
CONECT 4712 4713
CONECT 4713 4712 4714 4715
CONECT 4713 4712
CONECT 4714 4707 4713
CONECT 4715 4713 4716 4720
CONECT 4715 4716
CONECT 4716 4715 4717 4747
CONECT 4716 4715
CONECT 4717 4716 4718 4748
CONECT 4717 4718
CONECT 4718 4717 4719 4749
CONECT 4718 4717
CONECT 4719 4718 4720 4750
CONECT 4719 4720
CONECT 4720 4715 4719 4751
CONECT 4720 4719
CONECT 4721 4712 4732 4736
CONECT 4721 4732
CONECT 4722 4711 4723 4752
CONECT 4723 4722 4724 4726 4753
CONECT 4724 4723 4725 4754 4755
CONECT 4725 4724 4756
CONECT 4726 4723 4727 4731
CONECT 4726 4727
CONECT 4727 4726 4728 4757
CONECT 4727 4726
CONECT 4728 4727 4729 4758
CONECT 4728 4729
CONECT 4729 4728 4730 4759
CONECT 4729 4728
CONECT 4730 4729 4731 4760
CONECT 4730 4731
CONECT 4731 4726 4730 4761
CONECT 4731 4730
CONECT 4732 4721 4733 4762
CONECT 4732 4721
CONECT 4733 4732 4734 4763
CONECT 4733 4734
CONECT 4734 4733 4735 4764
CONECT 4734 4733
CONECT 4735 4734 4736 4737
CONECT 4735 4736
CONECT 4736 4721 4735 4765
CONECT 4736 4735
CONECT 4737 4735 4738
CONECT 4738 4737 4739 4740
CONECT 4738 4739
CONECT 4739 4738 4774
CONECT 4739 4738
CONECT 4740 4738 4741 4776 4777
CONECT 4741 4740 4742 1549 4778
CONECT 4742 4741 4743 4766 4767
CONECT 4743 4742 4744 4745 4775
CONECT 4744 4743 4768 4769 4770
CONECT 4745 4743 4771 4772 4773
CONECT 4746 4709
CONECT 4747 4716
CONECT 4748 4717
CONECT 4749 4718
CONECT 4750 4719
CONECT 4751 4720
CONECT 4752 4722
CONECT 4753 4723
CONECT 4754 4724
CONECT 4755 4724
CONECT 4756 4725
CONECT 4757 4727
CONECT 4758 4728
CONECT 4759 4729
CONECT 4760 4730
CONECT 4761 4731
CONECT 4762 4732
CONECT 4763 4733
CONECT 4764 4734
CONECT 4765 4736
CONECT 4766 4742
CONECT 4767 4742
CONECT 4768 4744
CONECT 4769 4744
CONECT 4770 4744
CONECT 4771 4745
CONECT 4772 4745
CONECT 4773 4745
CONECT 4774 4739
CONECT 4775 4743
CONECT 4687 4695
CONECT 4779 4780 4781 4782 4783
CONECT 4695 4687
CONECT 4780 4779
CONECT 4781 4779
CONECT 4782 4779
CONECT 4776 4740
CONECT 4777 4740
CONECT 4778 4741
CONECT 4783 4779
END   
