# Supplementary material for: Development of Furanopyrimidine-Based Orally Active Third-Generation EGFR Inhibitors for the Treatment of Non-Small Cell Lung Cancer
Source: J Med Chem. 2023 Feb 7;66(4):2566–88. doi: 10.1021/acs.jmedchem.2c01434 (PMC9969398; doi:10.1021/acs.jmedchem.2c01434)
Supplement: Supplementary file 6 — jm2c01434_si_006.pdb [file jm2c01434_si_006.pdb]

TITLE     3K681
REMARK   4      COMPLIES WITH FORMAT V. 3.0, 1-DEC-2006
REMARK 888
REMARK 888 WRITTEN BY MAESTRO (A PRODUCT OF SCHRODINGER, LLC)
ATOM      1  N   GLU A 697      14.236  62.617  23.251  1.00 72.69           N  
ATOM      2  CA  GLU A 697      12.967  61.864  23.197  1.00 66.96           C  
ATOM      3  C   GLU A 697      12.630  61.316  24.605  1.00 69.29           C  
ATOM      4  O   GLU A 697      13.519  61.045  25.418  1.00 74.89           O  
ATOM      5  CB  GLU A 697      12.994  60.726  22.151  1.00 75.24           C  
ATOM      6  CG  GLU A 697      14.127  59.693  22.344  1.00 78.39           C  
ATOM      7  CD  GLU A 697      13.875  58.400  21.577  1.00 82.30           C  
ATOM      8  OE1 GLU A 697      13.568  58.489  20.369  1.00 72.56           O  
ATOM      9  OE2 GLU A 697      13.991  57.336  22.223  1.00 85.18           O1-
ATOM     10  H1  GLU A 697      14.514  62.906  22.324  1.00  0.00           H  
ATOM     11  H2  GLU A 697      14.125  63.466  23.787  1.00  0.00           H  
ATOM     12  HA  GLU A 697      12.173  62.554  22.906  1.00  0.00           H  
ATOM     13  HB3 GLU A 697      13.086  61.162  21.155  1.00  0.00           H  
ATOM     14  HB2 GLU A 697      12.028  60.215  22.148  1.00  0.00           H  
ATOM     15  HG3 GLU A 697      14.238  59.434  23.397  1.00  0.00           H  
ATOM     16  HG2 GLU A 697      15.082  60.113  22.030  1.00  0.00           H  
ATOM     17  N   ALA A 698      11.325  61.110  24.850  1.00 65.26           N  
ATOM     18  CA  ALA A 698      10.819  60.452  26.054  1.00 63.05           C  
ATOM     19  C   ALA A 698      11.200  58.954  26.077  1.00 68.46           C  
ATOM     20  O   ALA A 698      11.315  58.358  25.004  1.00 67.56           O  
ATOM     21  CB  ALA A 698       9.294  60.607  26.092  1.00 61.80           C  
ATOM     22  H   ALA A 698      10.641  61.339  24.144  1.00  0.00           H  
ATOM     23  HA  ALA A 698      11.241  60.988  26.902  1.00  0.00           H  
ATOM     24  HB1 ALA A 698       8.873  60.165  26.996  1.00  0.00           H  
ATOM     25  HB2 ALA A 698       9.006  61.659  26.078  1.00  0.00           H  
ATOM     26  HB3 ALA A 698       8.820  60.122  25.237  1.00  0.00           H  
ATOM     27  N   PRO A 699      11.356  58.353  27.279  1.00 62.31           N  
ATOM     28  CA  PRO A 699      11.549  56.896  27.410  1.00 60.44           C  
ATOM     29  C   PRO A 699      10.452  56.031  26.770  1.00 52.53           C  
ATOM     30  O   PRO A 699      10.775  55.059  26.090  1.00 58.69           O  
ATOM     31  CG  PRO A 699      12.111  57.981  29.486  1.00 54.07           C  
ATOM     32  CD  PRO A 699      11.447  59.012  28.584  1.00 60.45           C  
ATOM     33  CB  PRO A 699      11.611  56.664  28.927  1.00 57.52           C  
ATOM     34  HA  PRO A 699      12.515  56.651  26.963  1.00  0.00           H  
ATOM     35  HB2 PRO A 699      12.261  55.831  29.197  1.00  0.00           H  
ATOM     36  HB3 PRO A 699      10.622  56.455  29.340  1.00  0.00           H  
ATOM     37  HG3 PRO A 699      13.194  58.037  29.366  1.00  0.00           H  
ATOM     38  HG2 PRO A 699      11.881  58.120  30.543  1.00  0.00           H  
ATOM     39  HD3 PRO A 699      10.441  59.250  28.932  1.00  0.00           H  
ATOM     40  HD2 PRO A 699      12.041  59.926  28.575  1.00  0.00           H  
ATOM     41  N   ASN A 700       9.184  56.403  27.003  1.00 58.59           N  
ATOM     42  CA  ASN A 700       8.028  55.660  26.511  1.00 65.79           C  
ATOM     43  C   ASN A 700       7.656  56.146  25.114  1.00 63.44           C  
ATOM     44  O   ASN A 700       7.534  57.349  24.888  1.00 64.27           O  
ATOM     45  CB  ASN A 700       6.839  55.807  27.480  1.00 54.76           C  
ATOM     46  CG  ASN A 700       7.131  55.301  28.896  1.00 61.02           C  
ATOM     47  OD1 ASN A 700       6.742  55.941  29.869  1.00 65.39           O  
ATOM     48  ND2 ASN A 700       7.810  54.159  29.027  1.00 62.57           N  
ATOM     49  H   ASN A 700       8.992  57.224  27.557  1.00  0.00           H  
ATOM     50  HA  ASN A 700       8.281  54.599  26.442  1.00  0.00           H  
ATOM     51  HB3 ASN A 700       5.977  55.255  27.103  1.00  0.00           H  
ATOM     52  HB2 ASN A 700       6.532  56.853  27.541  1.00  0.00           H  
ATOM     53 HD21 ASN A 700       8.012  53.799  29.948  1.00  0.00           H  
ATOM     54 HD22 ASN A 700       8.130  53.652  28.215  1.00  0.00           H  
ATOM     55  N   GLN A 701       7.497  55.180  24.208  1.00 63.70           N  
ATOM     56  CA  GLN A 701       7.199  55.412  22.805  1.00 56.97           C  
ATOM     57  C   GLN A 701       6.063  54.472  22.402  1.00 59.72           C  
ATOM     58  O   GLN A 701       5.907  53.398  22.990  1.00 59.60           O  
ATOM     59  OE1 GLN A 701       9.573  57.569  20.470  1.00 73.04           O  
ATOM     60  NE2 GLN A 701       9.507  58.470  22.523  1.00 68.50           N  
ATOM     61  CB  GLN A 701       8.472  55.131  21.976  1.00 50.54           C  
ATOM     62  CG  GLN A 701       9.683  56.036  22.303  1.00 63.97           C  
ATOM     63  CD  GLN A 701       9.572  57.431  21.691  1.00 70.80           C  
ATOM     64  H   GLN A 701       7.604  54.212  24.477  1.00  0.00           H  
ATOM     65  HA  GLN A 701       6.867  56.438  22.635  1.00  0.00           H  
ATOM     66  HB2 GLN A 701       8.243  55.196  20.911  1.00  0.00           H  
ATOM     67  HB3 GLN A 701       8.773  54.095  22.140  1.00  0.00           H  
ATOM     68  HG3 GLN A 701      10.577  55.584  21.872  1.00  0.00           H  
ATOM     69  HG2 GLN A 701       9.882  56.094  23.373  1.00  0.00           H  
ATOM     70 HE21 GLN A 701       9.451  59.407  22.154  1.00  0.00           H  
ATOM     71 HE22 GLN A 701       9.543  58.327  23.523  1.00  0.00           H  
ATOM     72  N   ALA A 702       5.305  54.885  21.376  1.00 56.43           N  
ATOM     73  CA  ALA A 702       4.303  54.041  20.734  1.00 63.39           C  
ATOM     74  C   ALA A 702       4.982  52.849  20.050  1.00 55.02           C  
ATOM     75  O   ALA A 702       5.977  53.038  19.349  1.00 54.91           O  
ATOM     76  CB  ALA A 702       3.511  54.869  19.716  1.00 55.83           C  
ATOM     77  H   ALA A 702       5.490  55.776  20.939  1.00  0.00           H  
ATOM     78  HA  ALA A 702       3.612  53.681  21.500  1.00  0.00           H  
ATOM     79  HB1 ALA A 702       2.755  54.259  19.224  1.00  0.00           H  
ATOM     80  HB2 ALA A 702       2.998  55.702  20.198  1.00  0.00           H  
ATOM     81  HB3 ALA A 702       4.157  55.283  18.940  1.00  0.00           H  
ATOM     82  N   LEU A 703       4.443  51.651  20.294  1.00 57.65           N  
ATOM     83  CA  LEU A 703       5.007  50.411  19.786  1.00 63.74           C  
ATOM     84  C   LEU A 703       3.912  49.631  19.064  1.00 56.33           C  
ATOM     85  O   LEU A 703       2.816  49.475  19.605  1.00 51.36           O  
ATOM     86  CD1 LEU A 703       7.674  48.639  19.818  1.00 53.55           C  
ATOM     87  CD2 LEU A 703       6.619  47.448  21.799  1.00 62.49           C  
ATOM     88  CB  LEU A 703       5.601  49.616  20.969  1.00 56.18           C  
ATOM     89  CG  LEU A 703       6.366  48.336  20.575  1.00 64.34           C  
ATOM     90  H   LEU A 703       3.626  51.567  20.881  1.00  0.00           H  
ATOM     91  HA  LEU A 703       5.797  50.617  19.063  1.00  0.00           H  
ATOM     92  HB3 LEU A 703       4.790  49.353  21.652  1.00  0.00           H  
ATOM     93  HB2 LEU A 703       6.268  50.261  21.544  1.00  0.00           H  
ATOM     94  HG  LEU A 703       5.736  47.747  19.913  1.00  0.00           H  
ATOM     95 HD11 LEU A 703       8.551  48.323  20.383  1.00  0.00           H  
ATOM     96 HD12 LEU A 703       7.697  48.112  18.863  1.00  0.00           H  
ATOM     97 HD13 LEU A 703       7.801  49.700  19.608  1.00  0.00           H  
ATOM     98 HD21 LEU A 703       7.136  46.530  21.517  1.00  0.00           H  
ATOM     99 HD22 LEU A 703       7.233  47.961  22.540  1.00  0.00           H  
ATOM    100 HD23 LEU A 703       5.683  47.161  22.280  1.00  0.00           H  
ATOM    101  N   LEU A 704       4.256  49.112  17.874  1.00 52.89           N  
ATOM    102  CA  LEU A 704       3.428  48.154  17.151  1.00 51.91           C  
ATOM    103  C   LEU A 704       3.306  46.861  17.958  1.00 54.90           C  
ATOM    104  O   LEU A 704       4.323  46.315  18.388  1.00 62.52           O  
ATOM    105  CB  LEU A 704       4.053  47.851  15.773  1.00 51.99           C  
ATOM    106  CG  LEU A 704       3.307  46.788  14.931  1.00 50.16           C  
ATOM    107  CD1 LEU A 704       1.859  47.211  14.605  1.00 48.82           C  
ATOM    108  CD2 LEU A 704       4.115  46.426  13.675  1.00 51.90           C  
ATOM    109  H   LEU A 704       5.178  49.282  17.499  1.00  0.00           H  
ATOM    110  HA  LEU A 704       2.439  48.597  17.014  1.00  0.00           H  
ATOM    111  HB3 LEU A 704       5.070  47.496  15.938  1.00  0.00           H  
ATOM    112  HB2 LEU A 704       4.157  48.763  15.191  1.00  0.00           H  
ATOM    113  HG  LEU A 704       3.243  45.857  15.495  1.00  0.00           H  
ATOM    114 HD11 LEU A 704       1.592  47.053  13.561  1.00  0.00           H  
ATOM    115 HD12 LEU A 704       1.150  46.638  15.200  1.00  0.00           H  
ATOM    116 HD13 LEU A 704       1.677  48.263  14.821  1.00  0.00           H  
ATOM    117 HD21 LEU A 704       3.481  46.263  12.807  1.00  0.00           H  
ATOM    118 HD22 LEU A 704       4.839  47.196  13.412  1.00  0.00           H  
ATOM    119 HD23 LEU A 704       4.668  45.499  13.828  1.00  0.00           H  
ATOM    120  N   ARG A 705       2.072  46.372  18.091  1.00 55.75           N  
ATOM    121  CA  ARG A 705       1.830  45.062  18.666  1.00 51.74           C  
ATOM    122  C   ARG A 705       1.623  44.043  17.558  1.00 59.52           C  
ATOM    123  O   ARG A 705       0.961  44.332  16.566  1.00 50.13           O  
ATOM    124  CG  ARG A 705       0.728  46.082  20.731  1.00 57.54           C  
ATOM    125  CD  ARG A 705      -0.154  45.613  21.882  1.00 61.77           C  
ATOM    126  NE  ARG A 705      -0.330  46.640  22.905  1.00 80.68           N  
ATOM    127  CZ  ARG A 705      -0.921  46.420  24.090  1.00 76.24           C  
ATOM    128  NH1 ARG A 705      -1.326  45.193  24.453  1.00 74.85           N  
ATOM    129  NH2 ARG A 705      -1.119  47.447  24.921  1.00 76.63           N1+
ATOM    130  CB  ARG A 705       0.599  45.101  19.565  1.00 52.99           C  
ATOM    131  H   ARG A 705       1.274  46.863  17.711  1.00  0.00           H  
ATOM    132  HA  ARG A 705       2.672  44.738  19.282  1.00  0.00           H  
ATOM    133  HB3 ARG A 705       0.469  44.096  19.970  1.00  0.00           H  
ATOM    134  HB2 ARG A 705      -0.307  45.323  18.997  1.00  0.00           H  
ATOM    135  HG3 ARG A 705       0.580  47.126  20.450  1.00  0.00           H  
ATOM    136  HG2 ARG A 705       1.756  46.006  21.089  1.00  0.00           H  
ATOM    137  HD3 ARG A 705       0.390  44.821  22.399  1.00  0.00           H  
ATOM    138  HD2 ARG A 705      -1.094  45.177  21.545  1.00  0.00           H  
ATOM    139  HE  ARG A 705      -0.052  47.578  22.658  1.00  0.00           H  
ATOM    140 HH11 ARG A 705      -1.771  45.038  25.349  1.00  0.00           H  
ATOM    141 HH12 ARG A 705      -1.186  44.407  23.834  1.00  0.00           H  
ATOM    142 HH21 ARG A 705      -1.567  47.297  25.815  1.00  0.00           H  
ATOM    143 HH22 ARG A 705      -0.819  48.378  24.671  1.00  0.00           H  
ATOM    144  N   ILE A 706       2.144  42.838  17.784  1.00 61.71           N  
ATOM    145  CA  ILE A 706       1.788  41.686  16.978  1.00 57.55           C  
ATOM    146  C   ILE A 706       0.688  40.949  17.741  1.00 57.53           C  
ATOM    147  O   ILE A 706       0.908  40.532  18.878  1.00 61.46           O  
ATOM    148  CB  ILE A 706       3.001  40.771  16.711  1.00 61.82           C  
ATOM    149  CG1 ILE A 706       3.979  41.491  15.754  1.00 59.11           C  
ATOM    150  CG2 ILE A 706       2.615  39.388  16.143  1.00 62.57           C  
ATOM    151  CD1 ILE A 706       5.437  41.064  15.936  1.00 63.28           C  
ATOM    152  H   ILE A 706       2.673  42.653  18.624  1.00  0.00           H  
ATOM    153  HA  ILE A 706       1.415  41.997  16.003  1.00  0.00           H  
ATOM    154  HB  ILE A 706       3.515  40.605  17.659  1.00  0.00           H  
ATOM    155 HG13 ILE A 706       3.948  42.570  15.911  1.00  0.00           H  
ATOM    156 HG12 ILE A 706       3.671  41.346  14.718  1.00  0.00           H  
ATOM    157 HG21 ILE A 706       3.499  38.813  15.867  1.00  0.00           H  
ATOM    158 HG22 ILE A 706       2.064  38.781  16.862  1.00  0.00           H  
ATOM    159 HG23 ILE A 706       1.998  39.489  15.249  1.00  0.00           H  
ATOM    160 HD11 ILE A 706       6.076  41.544  15.194  1.00  0.00           H  
ATOM    161 HD12 ILE A 706       5.808  41.344  16.922  1.00  0.00           H  
ATOM    162 HD13 ILE A 706       5.558  39.987  15.826  1.00  0.00           H  
ATOM    163  N   LEU A 707      -0.485  40.859  17.110  1.00 61.39           N  
ATOM    164  CA  LEU A 707      -1.675  40.283  17.704  1.00 61.48           C  
ATOM    165  C   LEU A 707      -1.858  38.845  17.232  1.00 66.23           C  
ATOM    166  O   LEU A 707      -1.470  38.489  16.118  1.00 58.12           O  
ATOM    167  CB  LEU A 707      -2.917  41.123  17.344  1.00 56.95           C  
ATOM    168  CG  LEU A 707      -2.887  42.595  17.805  1.00 55.07           C  
ATOM    169  CD1 LEU A 707      -4.291  43.203  17.687  1.00 56.17           C  
ATOM    170  CD2 LEU A 707      -2.334  42.792  19.224  1.00 57.99           C  
ATOM    171  H   LEU A 707      -0.579  41.213  16.165  1.00  0.00           H  
ATOM    172  HA  LEU A 707      -1.569  40.265  18.787  1.00  0.00           H  
ATOM    173  HB3 LEU A 707      -3.786  40.643  17.798  1.00  0.00           H  
ATOM    174  HB2 LEU A 707      -3.090  41.096  16.267  1.00  0.00           H  
ATOM    175  HG  LEU A 707      -2.231  43.142  17.127  1.00  0.00           H  
ATOM    176 HD11 LEU A 707      -4.288  44.268  17.924  1.00  0.00           H  
ATOM    177 HD12 LEU A 707      -4.673  43.093  16.673  1.00  0.00           H  
ATOM    178 HD13 LEU A 707      -4.995  42.712  18.357  1.00  0.00           H  
ATOM    179 HD21 LEU A 707      -2.600  43.771  19.619  1.00  0.00           H  
ATOM    180 HD22 LEU A 707      -2.715  42.043  19.912  1.00  0.00           H  
ATOM    181 HD23 LEU A 707      -1.247  42.730  19.233  1.00  0.00           H  
ATOM    182  N   LYS A 708      -2.502  38.065  18.102  1.00 71.06           N  
ATOM    183  CA  LYS A 708      -3.010  36.740  17.785  1.00 67.21           C  
ATOM    184  C   LYS A 708      -4.471  36.869  17.359  1.00 65.91           C  
ATOM    185  O   LYS A 708      -5.153  37.809  17.771  1.00 63.67           O  
ATOM    186  CG  LYS A 708      -1.412  35.558  19.383  1.00 74.89           C  
ATOM    187  CD  LYS A 708      -1.289  34.873  20.744  1.00 81.08           C  
ATOM    188  CE  LYS A 708       0.169  34.716  21.184  1.00 90.30           C  
ATOM    189  NZ  LYS A 708       0.251  34.321  22.599  1.00 95.46           N1+
ATOM    190  CB  LYS A 708      -2.875  35.843  19.023  1.00 68.03           C  
ATOM    191  H   LYS A 708      -2.757  38.439  19.009  1.00  0.00           H  
ATOM    192  HA  LYS A 708      -2.442  36.297  16.964  1.00  0.00           H  
ATOM    193  HB3 LYS A 708      -3.380  34.891  18.854  1.00  0.00           H  
ATOM    194  HB2 LYS A 708      -3.381  36.305  19.871  1.00  0.00           H  
ATOM    195  HG3 LYS A 708      -0.844  36.488  19.407  1.00  0.00           H  
ATOM    196  HG2 LYS A 708      -0.954  34.938  18.611  1.00  0.00           H  
ATOM    197  HD3 LYS A 708      -1.764  33.892  20.702  1.00  0.00           H  
ATOM    198  HD2 LYS A 708      -1.846  35.446  21.485  1.00  0.00           H  
ATOM    199  HE3 LYS A 708       0.696  35.666  21.079  1.00  0.00           H  
ATOM    200  HE2 LYS A 708       0.688  33.986  20.562  1.00  0.00           H  
ATOM    201  HZ1 LYS A 708      -0.228  35.016  23.165  1.00  0.00           H  
ATOM    202  HZ2 LYS A 708      -0.201  33.428  22.734  1.00  0.00           H  
ATOM    203  HZ3 LYS A 708       1.216  34.264  22.889  1.00  0.00           H  
ATOM    204  N   GLU A 709      -4.934  35.902  16.556  1.00 56.78           N  
ATOM    205  CA  GLU A 709      -6.309  35.861  16.055  1.00 62.81           C  
ATOM    206  C   GLU A 709      -7.367  35.765  17.158  1.00 62.09           C  
ATOM    207  O   GLU A 709      -8.467  36.281  16.974  1.00 66.95           O  
ATOM    208  CB  GLU A 709      -6.489  34.696  15.074  1.00 64.78           C  
ATOM    209  CG  GLU A 709      -5.528  34.780  13.888  1.00 71.57           C  
ATOM    210  CD  GLU A 709      -5.933  33.840  12.763  1.00 86.32           C  
ATOM    211  OE1 GLU A 709      -5.197  32.854  12.546  1.00 94.45           O  
ATOM    212  OE2 GLU A 709      -6.931  34.174  12.091  1.00 69.75           O1-
ATOM    213  H   GLU A 709      -4.323  35.160  16.249  1.00  0.00           H  
ATOM    214  HA  GLU A 709      -6.489  36.794  15.515  1.00  0.00           H  
ATOM    215  HB2 GLU A 709      -7.520  34.686  14.714  1.00  0.00           H  
ATOM    216  HB3 GLU A 709      -6.340  33.745  15.589  1.00  0.00           H  
ATOM    217  HG3 GLU A 709      -4.518  34.556  14.216  1.00  0.00           H  
ATOM    218  HG2 GLU A 709      -5.518  35.793  13.486  1.00  0.00           H  
ATOM    219  N   THR A 710      -6.999  35.143  18.289  1.00 63.54           N  
ATOM    220  CA  THR A 710      -7.829  35.022  19.482  1.00 57.70           C  
ATOM    221  C   THR A 710      -8.224  36.388  20.075  1.00 65.67           C  
ATOM    222  O   THR A 710      -9.331  36.514  20.596  1.00 66.91           O  
ATOM    223  CB  THR A 710      -7.123  34.184  20.592  1.00 72.27           C  
ATOM    224  OG1 THR A 710      -6.260  34.926  21.439  1.00 67.46           O  
ATOM    225  CG2 THR A 710      -6.354  32.964  20.058  1.00 71.20           C  
ATOM    226  H   THR A 710      -6.068  34.758  18.361  1.00  0.00           H  
ATOM    227  HA  THR A 710      -8.747  34.506  19.191  1.00  0.00           H  
ATOM    228  HB  THR A 710      -7.909  33.800  21.244  1.00  0.00           H  
ATOM    229  HG1 THR A 710      -6.778  35.581  21.914  1.00  0.00           H  
ATOM    230 HG21 THR A 710      -5.996  32.341  20.878  1.00  0.00           H  
ATOM    231 HG22 THR A 710      -6.993  32.343  19.428  1.00  0.00           H  
ATOM    232 HG23 THR A 710      -5.484  33.257  19.470  1.00  0.00           H  
ATOM    233  N   GLU A 711      -7.308  37.368  19.980  1.00 59.00           N  
ATOM    234  CA  GLU A 711      -7.444  38.679  20.598  1.00 58.72           C  
ATOM    235  C   GLU A 711      -8.597  39.523  20.057  1.00 56.23           C  
ATOM    236  O   GLU A 711      -9.167  40.281  20.837  1.00 57.02           O  
ATOM    237  CB  GLU A 711      -6.139  39.477  20.481  1.00 63.02           C  
ATOM    238  CG  GLU A 711      -4.954  38.837  21.211  1.00 69.39           C  
ATOM    239  CD  GLU A 711      -3.783  39.808  21.311  1.00 63.63           C  
ATOM    240  OE1 GLU A 711      -2.689  39.435  20.839  1.00 63.62           O  
ATOM    241  OE2 GLU A 711      -4.004  40.910  21.863  1.00 60.99           O1-
ATOM    242  H   GLU A 711      -6.435  37.193  19.501  1.00  0.00           H  
ATOM    243  HA  GLU A 711      -7.642  38.518  21.660  1.00  0.00           H  
ATOM    244  HB3 GLU A 711      -6.314  40.466  20.900  1.00  0.00           H  
ATOM    245  HB2 GLU A 711      -5.883  39.641  19.434  1.00  0.00           H  
ATOM    246  HG3 GLU A 711      -4.646  37.921  20.710  1.00  0.00           H  
ATOM    247  HG2 GLU A 711      -5.243  38.560  22.226  1.00  0.00           H  
ATOM    248  N   PHE A 712      -8.914  39.401  18.759  1.00 50.67           N  
ATOM    249  CA  PHE A 712      -9.893  40.265  18.110  1.00 57.15           C  
ATOM    250  C   PHE A 712     -10.909  39.483  17.275  1.00 61.20           C  
ATOM    251  O   PHE A 712     -10.610  38.403  16.770  1.00 61.69           O  
ATOM    252  CD1 PHE A 712      -6.910  40.552  16.484  1.00 46.49           C  
ATOM    253  CD2 PHE A 712      -8.790  40.505  14.943  1.00 47.70           C  
ATOM    254  CE1 PHE A 712      -6.109  39.980  15.507  1.00 57.54           C  
ATOM    255  CE2 PHE A 712      -7.974  39.929  13.982  1.00 48.53           C  
ATOM    256  CZ  PHE A 712      -6.637  39.676  14.260  1.00 55.99           C  
ATOM    257  CB  PHE A 712      -9.169  41.362  17.301  1.00 52.86           C  
ATOM    258  CG  PHE A 712      -8.258  40.851  16.202  1.00 52.06           C  
ATOM    259  H   PHE A 712      -8.434  38.733  18.171  1.00  0.00           H  
ATOM    260  HA  PHE A 712     -10.480  40.750  18.885  1.00  0.00           H  
ATOM    261  HB2 PHE A 712      -8.591  41.996  17.975  1.00  0.00           H  
ATOM    262  HB3 PHE A 712      -9.906  42.023  16.843  1.00  0.00           H  
ATOM    263  HD1 PHE A 712      -6.495  40.766  17.458  1.00  0.00           H  
ATOM    264  HD2 PHE A 712      -9.833  40.680  14.725  1.00  0.00           H  
ATOM    265  HE1 PHE A 712      -5.074  39.758  15.721  1.00  0.00           H  
ATOM    266  HE2 PHE A 712      -8.384  39.671  13.019  1.00  0.00           H  
ATOM    267  HZ  PHE A 712      -6.011  39.227  13.504  1.00  0.00           H  
ATOM    268  N   LYS A 713     -12.100  40.081  17.146  1.00 54.92           N  
ATOM    269  CA  LYS A 713     -13.242  39.539  16.420  1.00 51.97           C  
ATOM    270  C   LYS A 713     -13.770  40.583  15.436  1.00 57.27           C  
ATOM    271  O   LYS A 713     -13.799  41.771  15.758  1.00 56.96           O  
ATOM    272  CB  LYS A 713     -14.368  39.220  17.415  1.00 57.37           C  
ATOM    273  CG  LYS A 713     -14.051  38.121  18.436  1.00 65.01           C  
ATOM    274  CD  LYS A 713     -15.225  37.973  19.410  1.00 75.63           C  
ATOM    275  CE  LYS A 713     -15.059  36.814  20.394  1.00 89.84           C  
ATOM    276  NZ  LYS A 713     -16.260  36.673  21.235  1.00 81.88           N1+
ATOM    277  H   LYS A 713     -12.246  40.983  17.583  1.00  0.00           H  
ATOM    278  HA  LYS A 713     -12.969  38.635  15.872  1.00  0.00           H  
ATOM    279  HB3 LYS A 713     -15.258  38.917  16.859  1.00  0.00           H  
ATOM    280  HB2 LYS A 713     -14.645  40.132  17.949  1.00  0.00           H  
ATOM    281  HG3 LYS A 713     -13.144  38.360  18.991  1.00  0.00           H  
ATOM    282  HG2 LYS A 713     -13.864  37.180  17.917  1.00  0.00           H  
ATOM    283  HD3 LYS A 713     -16.148  37.835  18.844  1.00  0.00           H  
ATOM    284  HD2 LYS A 713     -15.347  38.903  19.967  1.00  0.00           H  
ATOM    285  HE3 LYS A 713     -14.189  36.977  21.032  1.00  0.00           H  
ATOM    286  HE2 LYS A 713     -14.898  35.879  19.857  1.00  0.00           H  
ATOM    287  HZ1 LYS A 713     -16.410  37.524  21.757  1.00  0.00           H  
ATOM    288  HZ2 LYS A 713     -17.063  36.490  20.650  1.00  0.00           H  
ATOM    289  HZ3 LYS A 713     -16.132  35.904  21.877  1.00  0.00           H  
ATOM    290  N   LYS A 714     -14.246  40.102  14.282  1.00 53.05           N  
ATOM    291  CA  LYS A 714     -14.936  40.912  13.283  1.00 54.29           C  
ATOM    292  C   LYS A 714     -16.438  40.850  13.563  1.00 52.53           C  
ATOM    293  O   LYS A 714     -16.976  39.750  13.697  1.00 64.98           O  
ATOM    294  CG  LYS A 714     -13.183  40.274  11.514  1.00 52.11           C  
ATOM    295  CD  LYS A 714     -13.001  39.447  10.242  1.00 48.99           C  
ATOM    296  CE  LYS A 714     -11.544  39.315   9.811  1.00 53.91           C  
ATOM    297  NZ  LYS A 714     -10.793  38.439  10.723  1.00 58.52           N1+
ATOM    298  CB  LYS A 714     -14.666  40.330  11.891  1.00 47.70           C  
ATOM    299  H   LYS A 714     -14.219  39.108  14.104  1.00  0.00           H  
ATOM    300  HA  LYS A 714     -14.589  41.948  13.310  1.00  0.00           H  
ATOM    301  HB3 LYS A 714     -15.200  40.912  11.138  1.00  0.00           H  
ATOM    302  HB2 LYS A 714     -15.078  39.321  11.839  1.00  0.00           H  
ATOM    303  HG3 LYS A 714     -12.592  39.835  12.317  1.00  0.00           H  
ATOM    304  HG2 LYS A 714     -12.800  41.284  11.365  1.00  0.00           H  
ATOM    305  HD3 LYS A 714     -13.578  39.894   9.435  1.00  0.00           H  
ATOM    306  HD2 LYS A 714     -13.425  38.451  10.383  1.00  0.00           H  
ATOM    307  HE2 LYS A 714     -11.061  40.291   9.740  1.00  0.00           H  
ATOM    308  HE3 LYS A 714     -11.517  38.862   8.825  1.00  0.00           H  
ATOM    309  HZ1 LYS A 714      -9.826  38.415  10.421  1.00  0.00           H  
ATOM    310  HZ2 LYS A 714     -10.834  38.809  11.661  1.00  0.00           H  
ATOM    311  HZ3 LYS A 714     -11.179  37.506  10.701  1.00  0.00           H  
ATOM    312  N   ILE A 715     -17.087  42.018  13.630  1.00 55.35           N  
ATOM    313  CA  ILE A 715     -18.520  42.113  13.902  1.00 57.14           C  
ATOM    314  C   ILE A 715     -19.324  42.423  12.633  1.00 53.59           C  
ATOM    315  O   ILE A 715     -20.333  41.759  12.402  1.00 56.37           O  
ATOM    316  CB  ILE A 715     -18.826  43.157  15.009  1.00 64.72           C  
ATOM    317  CG1 ILE A 715     -18.269  42.638  16.355  1.00 60.82           C  
ATOM    318  CG2 ILE A 715     -20.328  43.505  15.143  1.00 53.68           C  
ATOM    319  CD1 ILE A 715     -18.417  43.618  17.523  1.00 67.26           C  
ATOM    320  H   ILE A 715     -16.591  42.892  13.500  1.00  0.00           H  
ATOM    321  HA  ILE A 715     -18.896  41.156  14.268  1.00  0.00           H  
ATOM    322  HB  ILE A 715     -18.296  44.080  14.768  1.00  0.00           H  
ATOM    323 HG13 ILE A 715     -17.211  42.388  16.257  1.00  0.00           H  
ATOM    324 HG12 ILE A 715     -18.770  41.705  16.618  1.00  0.00           H  
ATOM    325 HG21 ILE A 715     -20.511  44.193  15.967  1.00  0.00           H  
ATOM    326 HG22 ILE A 715     -20.722  44.004  14.257  1.00  0.00           H  
ATOM    327 HG23 ILE A 715     -20.927  42.612  15.322  1.00  0.00           H  
ATOM    328 HD11 ILE A 715     -17.688  43.397  18.302  1.00  0.00           H  
ATOM    329 HD12 ILE A 715     -18.254  44.648  17.205  1.00  0.00           H  
ATOM    330 HD13 ILE A 715     -19.407  43.553  17.976  1.00  0.00           H  
ATOM    331  N   LYS A 716     -18.882  43.404  11.833  1.00 53.10           N  
ATOM    332  CA  LYS A 716     -19.555  43.741  10.581  1.00 58.39           C  
ATOM    333  C   LYS A 716     -18.577  44.373   9.604  1.00 58.76           C  
ATOM    334  O   LYS A 716     -17.556  44.905  10.024  1.00 54.64           O  
ATOM    335  CB  LYS A 716     -20.773  44.658  10.830  1.00 52.61           C  
ATOM    336  CG  LYS A 716     -20.475  46.145  11.128  1.00 56.10           C  
ATOM    337  CD  LYS A 716     -21.683  47.049  10.876  1.00 58.72           C  
ATOM    338  CE  LYS A 716     -22.871  46.707  11.784  1.00 68.90           C  
ATOM    339  NZ  LYS A 716     -24.024  47.573  11.497  1.00 72.63           N1+
ATOM    340  H   LYS A 716     -18.039  43.916  12.052  1.00  0.00           H  
ATOM    341  HA  LYS A 716     -19.904  42.819  10.111  1.00  0.00           H  
ATOM    342  HB2 LYS A 716     -21.411  44.230  11.603  1.00  0.00           H  
ATOM    343  HB3 LYS A 716     -21.372  44.627   9.919  1.00  0.00           H  
ATOM    344  HG3 LYS A 716     -19.649  46.543  10.541  1.00  0.00           H  
ATOM    345  HG2 LYS A 716     -20.179  46.231  12.170  1.00  0.00           H  
ATOM    346  HD2 LYS A 716     -21.979  46.974   9.828  1.00  0.00           H  
ATOM    347  HD3 LYS A 716     -21.387  48.087  11.033  1.00  0.00           H  
ATOM    348  HE3 LYS A 716     -22.594  46.818  12.833  1.00  0.00           H  
ATOM    349  HE2 LYS A 716     -23.192  45.676  11.640  1.00  0.00           H  
ATOM    350  HZ1 LYS A 716     -23.775  48.539  11.650  1.00  0.00           H  
ATOM    351  HZ2 LYS A 716     -24.307  47.448  10.536  1.00  0.00           H  
ATOM    352  HZ3 LYS A 716     -24.791  47.324  12.105  1.00  0.00           H  
ATOM    353  N   VAL A 717     -18.951  44.363   8.321  1.00 48.14           N  
ATOM    354  CA  VAL A 717     -18.190  45.015   7.266  1.00 43.26           C  
ATOM    355  C   VAL A 717     -18.522  46.518   7.230  1.00 47.99           C  
ATOM    356  O   VAL A 717     -19.696  46.888   7.258  1.00 46.00           O  
ATOM    357  CB  VAL A 717     -18.513  44.385   5.887  1.00 42.66           C  
ATOM    358  CG1 VAL A 717     -17.777  45.072   4.721  1.00 44.86           C  
ATOM    359  CG2 VAL A 717     -18.185  42.882   5.878  1.00 44.82           C  
ATOM    360  H   VAL A 717     -19.821  43.932   8.047  1.00  0.00           H  
ATOM    361  HA  VAL A 717     -17.122  44.884   7.455  1.00  0.00           H  
ATOM    362  HB  VAL A 717     -19.585  44.478   5.701  1.00  0.00           H  
ATOM    363 HG11 VAL A 717     -17.877  44.503   3.796  1.00  0.00           H  
ATOM    364 HG12 VAL A 717     -18.170  46.068   4.518  1.00  0.00           H  
ATOM    365 HG13 VAL A 717     -16.713  45.174   4.934  1.00  0.00           H  
ATOM    366 HG21 VAL A 717     -18.450  42.428   4.923  1.00  0.00           H  
ATOM    367 HG22 VAL A 717     -17.119  42.722   6.030  1.00  0.00           H  
ATOM    368 HG23 VAL A 717     -18.723  42.333   6.651  1.00  0.00           H  
ATOM    369  N   LEU A 718     -17.471  47.345   7.155  1.00 47.58           N  
ATOM    370  CA  LEU A 718     -17.567  48.794   6.989  1.00 43.66           C  
ATOM    371  C   LEU A 718     -17.357  49.190   5.527  1.00 43.96           C  
ATOM    372  O   LEU A 718     -18.047  50.089   5.048  1.00 51.40           O  
ATOM    373  CB  LEU A 718     -16.506  49.496   7.862  1.00 39.44           C  
ATOM    374  CG  LEU A 718     -16.757  49.366   9.372  1.00 49.48           C  
ATOM    375  CD1 LEU A 718     -15.532  49.846  10.169  1.00 41.36           C  
ATOM    376  CD2 LEU A 718     -18.037  50.112   9.799  1.00 46.13           C  
ATOM    377  H   LEU A 718     -16.534  46.961   7.142  1.00  0.00           H  
ATOM    378  HA  LEU A 718     -18.558  49.145   7.280  1.00  0.00           H  
ATOM    379  HB3 LEU A 718     -16.461  50.557   7.610  1.00  0.00           H  
ATOM    380  HB2 LEU A 718     -15.520  49.094   7.623  1.00  0.00           H  
ATOM    381  HG  LEU A 718     -16.900  48.312   9.605  1.00  0.00           H  
ATOM    382 HD11 LEU A 718     -15.782  50.102  11.197  1.00  0.00           H  
ATOM    383 HD12 LEU A 718     -14.762  49.077  10.210  1.00  0.00           H  
ATOM    384 HD13 LEU A 718     -15.080  50.726   9.711  1.00  0.00           H  
ATOM    385 HD21 LEU A 718     -17.877  50.743  10.672  1.00  0.00           H  
ATOM    386 HD22 LEU A 718     -18.426  50.755   9.009  1.00  0.00           H  
ATOM    387 HD23 LEU A 718     -18.825  49.404  10.058  1.00  0.00           H  
ATOM    388  N   GLY A 719     -16.407  48.532   4.850  1.00 45.93           N  
ATOM    389  CA  GLY A 719     -16.100  48.843   3.466  1.00 48.91           C  
ATOM    390  C   GLY A 719     -15.295  47.705   2.858  1.00 56.45           C  
ATOM    391  O   GLY A 719     -14.769  46.836   3.555  1.00 54.39           O  
ATOM    392  H   GLY A 719     -15.872  47.798   5.293  1.00  0.00           H  
ATOM    393  HA3 GLY A 719     -15.535  49.767   3.403  1.00  0.00           H  
ATOM    394  HA2 GLY A 719     -17.019  48.975   2.891  1.00  0.00           H  
ATOM    395  N   SER A 720     -15.215  47.733   1.526  1.00 67.56           N  
ATOM    396  CA  SER A 720     -14.577  46.698   0.731  1.00 67.96           C  
ATOM    397  C   SER A 720     -13.861  47.346  -0.458  1.00 65.44           C  
ATOM    398  O   SER A 720     -14.146  48.490  -0.815  1.00 61.46           O  
ATOM    399  OG  SER A 720     -15.049  44.481  -0.162  1.00 78.66           O  
ATOM    400  CB  SER A 720     -15.647  45.668   0.315  1.00 59.99           C  
ATOM    401  H   SER A 720     -15.635  48.490   1.006  1.00  0.00           H  
ATOM    402  HA  SER A 720     -13.812  46.201   1.328  1.00  0.00           H  
ATOM    403  HB3 SER A 720     -16.312  46.075  -0.449  1.00  0.00           H  
ATOM    404  HB2 SER A 720     -16.270  45.398   1.168  1.00  0.00           H  
ATOM    405  HG  SER A 720     -14.672  44.007   0.584  1.00  0.00           H  
ATOM    406  N   GLY A 721     -12.922  46.600  -1.041  1.00 64.16           N  
ATOM    407  CA  GLY A 721     -12.155  47.075  -2.177  1.00 66.99           C  
ATOM    408  C   GLY A 721     -11.368  45.910  -2.758  1.00 74.84           C  
ATOM    409  O   GLY A 721     -11.532  44.760  -2.353  1.00 69.28           O  
ATOM    410  H   GLY A 721     -12.724  45.666  -0.704  1.00  0.00           H  
ATOM    411  HA3 GLY A 721     -11.473  47.867  -1.864  1.00  0.00           H  
ATOM    412  HA2 GLY A 721     -12.813  47.478  -2.949  1.00  0.00           H  
ATOM    413  N   ALA A 722     -10.491  46.232  -3.719  1.00 77.32           N  
ATOM    414  CA  ALA A 722      -9.509  45.297  -4.265  1.00 80.13           C  
ATOM    415  C   ALA A 722      -8.392  44.975  -3.263  1.00 82.85           C  
ATOM    416  O   ALA A 722      -7.824  43.889  -3.344  1.00 72.32           O  
ATOM    417  CB  ALA A 722      -8.917  45.877  -5.556  1.00 76.39           C  
ATOM    418  H   ALA A 722     -10.420  47.188  -4.036  1.00  0.00           H  
ATOM    419  HA  ALA A 722     -10.018  44.363  -4.514  1.00  0.00           H  
ATOM    420  HB1 ALA A 722      -8.190  45.195  -6.000  1.00  0.00           H  
ATOM    421  HB2 ALA A 722      -9.694  46.048  -6.302  1.00  0.00           H  
ATOM    422  HB3 ALA A 722      -8.412  46.827  -5.378  1.00  0.00           H  
ATOM    423  N   PHE A 723      -8.112  45.893  -2.318  1.00 75.74           N  
ATOM    424  CA  PHE A 723      -7.152  45.667  -1.239  1.00 73.40           C  
ATOM    425  C   PHE A 723      -7.571  44.496  -0.335  1.00 80.04           C  
ATOM    426  O   PHE A 723      -6.703  43.730   0.069  1.00 78.51           O  
ATOM    427  CB  PHE A 723      -6.926  46.969  -0.429  1.00 73.39           C  
ATOM    428  CG  PHE A 723      -8.094  47.460   0.417  1.00 76.39           C  
ATOM    429  CD1 PHE A 723      -8.381  46.854   1.660  1.00 74.17           C  
ATOM    430  CD2 PHE A 723      -9.003  48.404  -0.102  1.00 78.42           C  
ATOM    431  CE1 PHE A 723      -9.536  47.188   2.350  1.00 72.10           C  
ATOM    432  CE2 PHE A 723     -10.129  48.761   0.629  1.00 79.58           C  
ATOM    433  CZ  PHE A 723     -10.398  48.152   1.847  1.00 68.76           C  
ATOM    434  H   PHE A 723      -8.614  46.768  -2.301  1.00  0.00           H  
ATOM    435  HA  PHE A 723      -6.201  45.402  -1.705  1.00  0.00           H  
ATOM    436  HB2 PHE A 723      -6.606  47.769  -1.097  1.00  0.00           H  
ATOM    437  HB3 PHE A 723      -6.087  46.808   0.250  1.00  0.00           H  
ATOM    438  HD1 PHE A 723      -7.721  46.102   2.066  1.00  0.00           H  
ATOM    439  HD2 PHE A 723      -8.828  48.855  -1.068  1.00  0.00           H  
ATOM    440  HE1 PHE A 723      -9.757  46.705   3.290  1.00  0.00           H  
ATOM    441  HE2 PHE A 723     -10.819  49.491   0.232  1.00  0.00           H  
ATOM    442  HZ  PHE A 723     -11.291  48.417   2.393  1.00  0.00           H  
ATOM    443  N   GLY A 724      -8.879  44.385  -0.044  1.00 75.63           N  
ATOM    444  CA  GLY A 724      -9.366  43.539   1.029  1.00 71.84           C  
ATOM    445  C   GLY A 724     -10.685  44.098   1.550  1.00 69.63           C  
ATOM    446  O   GLY A 724     -11.528  44.555   0.776  1.00 65.74           O  
ATOM    447  H   GLY A 724      -9.541  45.034  -0.447  1.00  0.00           H  
ATOM    448  HA3 GLY A 724      -8.627  43.543   1.822  1.00  0.00           H  
ATOM    449  HA2 GLY A 724      -9.507  42.512   0.700  1.00  0.00           H  
ATOM    450  N   THR A 725     -10.878  44.003   2.871  1.00 64.13           N  
ATOM    451  CA  THR A 725     -12.110  44.393   3.546  1.00 59.89           C  
ATOM    452  C   THR A 725     -11.779  45.007   4.912  1.00 56.05           C  
ATOM    453  O   THR A 725     -10.899  44.493   5.602  1.00 52.56           O  
ATOM    454  CB  THR A 725     -13.033  43.164   3.766  1.00 60.38           C  
ATOM    455  OG1 THR A 725     -13.192  42.446   2.556  1.00 65.41           O  
ATOM    456  CG2 THR A 725     -14.444  43.519   4.257  1.00 55.49           C  
ATOM    457  H   THR A 725     -10.155  43.607   3.459  1.00  0.00           H  
ATOM    458  HA  THR A 725     -12.637  45.148   2.961  1.00  0.00           H  
ATOM    459  HB  THR A 725     -12.571  42.480   4.481  1.00  0.00           H  
ATOM    460  HG1 THR A 725     -12.333  42.109   2.292  1.00  0.00           H  
ATOM    461 HG21 THR A 725     -15.056  42.622   4.361  1.00  0.00           H  
ATOM    462 HG22 THR A 725     -14.428  44.006   5.232  1.00  0.00           H  
ATOM    463 HG23 THR A 725     -14.949  44.181   3.554  1.00  0.00           H  
ATOM    464  N   VAL A 726     -12.495  46.079   5.283  1.00 50.28           N  
ATOM    465  CA  VAL A 726     -12.381  46.699   6.599  1.00 49.42           C  
ATOM    466  C   VAL A 726     -13.631  46.358   7.414  1.00 48.24           C  
ATOM    467  O   VAL A 726     -14.743  46.536   6.919  1.00 44.98           O  
ATOM    468  CB  VAL A 726     -12.221  48.237   6.526  1.00 47.70           C  
ATOM    469  CG1 VAL A 726     -12.165  48.892   7.922  1.00 41.71           C  
ATOM    470  CG2 VAL A 726     -10.949  48.600   5.746  1.00 43.72           C  
ATOM    471  H   VAL A 726     -13.222  46.439   4.678  1.00  0.00           H  
ATOM    472  HA  VAL A 726     -11.509  46.318   7.120  1.00  0.00           H  
ATOM    473  HB  VAL A 726     -13.068  48.666   5.988  1.00  0.00           H  
ATOM    474 HG11 VAL A 726     -11.866  49.935   7.859  1.00  0.00           H  
ATOM    475 HG12 VAL A 726     -13.129  48.871   8.428  1.00  0.00           H  
ATOM    476 HG13 VAL A 726     -11.439  48.390   8.564  1.00  0.00           H  
ATOM    477 HG21 VAL A 726     -10.787  49.674   5.714  1.00  0.00           H  
ATOM    478 HG22 VAL A 726     -10.071  48.155   6.208  1.00  0.00           H  
ATOM    479 HG23 VAL A 726     -10.999  48.252   4.717  1.00  0.00           H  
ATOM    480  N   TYR A 727     -13.415  45.869   8.641  1.00 48.24           N  
ATOM    481  CA  TYR A 727     -14.469  45.421   9.540  1.00 44.40           C  
ATOM    482  C   TYR A 727     -14.506  46.293  10.787  1.00 49.23           C  
ATOM    483  O   TYR A 727     -13.455  46.553  11.359  1.00 47.23           O  
ATOM    484  CZ  TYR A 727     -13.921  40.994   6.877  1.00 56.07           C  
ATOM    485  OH  TYR A 727     -13.825  40.030   5.919  1.00 63.46           O  
ATOM    486  CB  TYR A 727     -14.199  43.975   9.995  1.00 50.45           C  
ATOM    487  CG  TYR A 727     -14.108  42.953   8.887  1.00 48.80           C  
ATOM    488  CD1 TYR A 727     -15.273  42.315   8.417  1.00 46.56           C  
ATOM    489  CD2 TYR A 727     -12.853  42.613   8.345  1.00 53.66           C  
ATOM    490  CE1 TYR A 727     -15.177  41.332   7.415  1.00 48.00           C  
ATOM    491  CE2 TYR A 727     -12.760  41.640   7.338  1.00 60.47           C  
ATOM    492  H   TYR A 727     -12.465  45.740   8.969  1.00  0.00           H  
ATOM    493  HA  TYR A 727     -15.429  45.467   9.033  1.00  0.00           H  
ATOM    494  HB2 TYR A 727     -14.984  43.652  10.682  1.00  0.00           H  
ATOM    495  HB3 TYR A 727     -13.274  43.927  10.571  1.00  0.00           H  
ATOM    496  HD1 TYR A 727     -16.237  42.567   8.831  1.00  0.00           H  
ATOM    497  HD2 TYR A 727     -11.952  43.083   8.708  1.00  0.00           H  
ATOM    498  HE1 TYR A 727     -16.067  40.832   7.063  1.00  0.00           H  
ATOM    499  HE2 TYR A 727     -11.796  41.376   6.934  1.00  0.00           H  
ATOM    500  HH  TYR A 727     -12.917  39.810   5.693  1.00  0.00           H  
ATOM    501  N   LYS A 728     -15.717  46.604  11.263  1.00 43.51           N  
ATOM    502  CA  LYS A 728     -15.958  47.023  12.640  1.00 42.67           C  
ATOM    503  C   LYS A 728     -15.702  45.804  13.537  1.00 53.32           C  
ATOM    504  O   LYS A 728     -16.102  44.699  13.166  1.00 54.37           O  
ATOM    505  CE  LYS A 728     -19.632  48.812  15.686  1.00 55.82           C  
ATOM    506  NZ  LYS A 728     -20.446  49.735  14.874  1.00 68.14           N1+
ATOM    507  CB  LYS A 728     -17.418  47.484  12.767  1.00 51.11           C  
ATOM    508  CG  LYS A 728     -17.730  48.279  14.048  1.00 58.26           C  
ATOM    509  CD  LYS A 728     -18.956  47.750  14.810  1.00 62.96           C  
ATOM    510  H   LYS A 728     -16.535  46.304  10.747  1.00  0.00           H  
ATOM    511  HA  LYS A 728     -15.280  47.839  12.900  1.00  0.00           H  
ATOM    512  HB3 LYS A 728     -18.066  46.613  12.677  1.00  0.00           H  
ATOM    513  HB2 LYS A 728     -17.674  48.120  11.920  1.00  0.00           H  
ATOM    514  HG3 LYS A 728     -17.891  49.320  13.767  1.00  0.00           H  
ATOM    515  HG2 LYS A 728     -16.870  48.290  14.719  1.00  0.00           H  
ATOM    516  HD3 LYS A 728     -18.639  46.920  15.444  1.00  0.00           H  
ATOM    517  HD2 LYS A 728     -19.690  47.331  14.123  1.00  0.00           H  
ATOM    518  HE2 LYS A 728     -18.896  49.367  16.268  1.00  0.00           H  
ATOM    519  HE3 LYS A 728     -20.299  48.325  16.399  1.00  0.00           H  
ATOM    520  HZ1 LYS A 728     -21.150  49.215  14.372  1.00  0.00           H  
ATOM    521  HZ2 LYS A 728     -20.894  50.408  15.481  1.00  0.00           H  
ATOM    522  HZ3 LYS A 728     -19.851  50.221  14.218  1.00  0.00           H  
ATOM    523  N   GLY A 729     -15.015  46.001  14.663  1.00 53.01           N  
ATOM    524  CA  GLY A 729     -14.557  44.866  15.445  1.00 52.49           C  
ATOM    525  C   GLY A 729     -14.332  45.239  16.898  1.00 52.71           C  
ATOM    526  O   GLY A 729     -14.457  46.393  17.308  1.00 51.71           O  
ATOM    527  H   GLY A 729     -14.672  46.918  14.918  1.00  0.00           H  
ATOM    528  HA3 GLY A 729     -13.624  44.500  15.024  1.00  0.00           H  
ATOM    529  HA2 GLY A 729     -15.278  44.045  15.423  1.00  0.00           H  
ATOM    530  N   LEU A 730     -13.976  44.205  17.664  1.00 50.10           N  
ATOM    531  CA  LEU A 730     -13.561  44.308  19.051  1.00 49.72           C  
ATOM    532  C   LEU A 730     -12.189  43.676  19.188  1.00 50.65           C  
ATOM    533  O   LEU A 730     -11.967  42.591  18.663  1.00 54.60           O  
ATOM    534  CB  LEU A 730     -14.554  43.558  19.960  1.00 46.92           C  
ATOM    535  CG  LEU A 730     -15.683  44.441  20.510  1.00 57.75           C  
ATOM    536  CD1 LEU A 730     -16.639  43.590  21.364  1.00 73.24           C  
ATOM    537  CD2 LEU A 730     -15.155  45.655  21.302  1.00 54.05           C  
ATOM    538  H   LEU A 730     -13.887  43.288  17.246  1.00  0.00           H  
ATOM    539  HA  LEU A 730     -13.475  45.354  19.345  1.00  0.00           H  
ATOM    540  HB3 LEU A 730     -14.031  43.144  20.826  1.00  0.00           H  
ATOM    541  HB2 LEU A 730     -14.963  42.695  19.431  1.00  0.00           H  
ATOM    542  HG  LEU A 730     -16.250  44.819  19.658  1.00  0.00           H  
ATOM    543 HD11 LEU A 730     -17.669  43.926  21.241  1.00  0.00           H  
ATOM    544 HD12 LEU A 730     -16.610  42.536  21.085  1.00  0.00           H  
ATOM    545 HD13 LEU A 730     -16.396  43.645  22.425  1.00  0.00           H  
ATOM    546 HD21 LEU A 730     -15.726  45.835  22.213  1.00  0.00           H  
ATOM    547 HD22 LEU A 730     -14.112  45.533  21.596  1.00  0.00           H  
ATOM    548 HD23 LEU A 730     -15.225  46.564  20.705  1.00  0.00           H  
ATOM    549  N   TRP A 731     -11.330  44.357  19.944  1.00 47.78           N  
ATOM    550  CA  TRP A 731     -10.057  43.833  20.383  1.00 53.90           C  
ATOM    551  C   TRP A 731     -10.071  43.772  21.906  1.00 55.43           C  
ATOM    552  O   TRP A 731     -10.464  44.731  22.563  1.00 52.95           O  
ATOM    553  CD1 TRP A 731      -7.066  43.120  20.479  1.00 63.54           C  
ATOM    554  CD2 TRP A 731      -6.470  45.269  20.671  1.00 58.92           C  
ATOM    555  NE1 TRP A 731      -5.781  43.179  20.967  1.00 57.54           N  
ATOM    556  CE2 TRP A 731      -5.357  44.482  21.092  1.00 63.94           C  
ATOM    557  CE3 TRP A 731      -6.313  46.673  20.679  1.00 51.91           C  
ATOM    558  CZ2 TRP A 731      -4.151  45.056  21.514  1.00 56.98           C  
ATOM    559  CZ3 TRP A 731      -5.100  47.261  21.085  1.00 53.80           C  
ATOM    560  CH2 TRP A 731      -4.022  46.456  21.503  1.00 57.34           C  
ATOM    561  CB  TRP A 731      -8.929  44.723  19.849  1.00 47.94           C  
ATOM    562  CG  TRP A 731      -7.557  44.371  20.327  1.00 58.05           C  
ATOM    563  H   TRP A 731     -11.589  45.263  20.315  1.00  0.00           H  
ATOM    564  HA  TRP A 731      -9.900  42.823  20.003  1.00  0.00           H  
ATOM    565  HB3 TRP A 731      -9.121  45.761  20.122  1.00  0.00           H  
ATOM    566  HB2 TRP A 731      -8.919  44.685  18.760  1.00  0.00           H  
ATOM    567  HD1 TRP A 731      -7.621  42.221  20.273  1.00  0.00           H  
ATOM    568  HE1 TRP A 731      -5.231  42.354  21.190  1.00  0.00           H  
ATOM    569  HE3 TRP A 731      -7.133  47.304  20.368  1.00  0.00           H  
ATOM    570  HZ2 TRP A 731      -3.336  44.429  21.842  1.00  0.00           H  
ATOM    571  HZ3 TRP A 731      -4.998  48.336  21.084  1.00  0.00           H  
ATOM    572  HH2 TRP A 731      -3.098  46.914  21.822  1.00  0.00           H  
ATOM    573  N   ILE A 732      -9.599  42.643  22.428  1.00 58.45           N  
ATOM    574  CA  ILE A 732      -9.285  42.465  23.828  1.00 64.32           C  
ATOM    575  C   ILE A 732      -7.801  42.093  23.863  1.00 55.57           C  
ATOM    576  O   ILE A 732      -7.453  41.020  23.365  1.00 65.82           O  
ATOM    577  CB  ILE A 732     -10.140  41.335  24.455  1.00 70.14           C  
ATOM    578  CG1 ILE A 732     -11.603  41.812  24.594  1.00 63.68           C  
ATOM    579  CG2 ILE A 732      -9.612  40.871  25.827  1.00 74.49           C  
ATOM    580  CD1 ILE A 732     -12.590  40.704  24.969  1.00 54.07           C  
ATOM    581  H   ILE A 732      -9.319  41.882  21.820  1.00  0.00           H  
ATOM    582  HA  ILE A 732      -9.490  43.368  24.390  1.00  0.00           H  
ATOM    583  HB  ILE A 732     -10.128  40.474  23.784  1.00  0.00           H  
ATOM    584 HG13 ILE A 732     -11.946  42.266  23.665  1.00  0.00           H  
ATOM    585 HG12 ILE A 732     -11.662  42.595  25.348  1.00  0.00           H  
ATOM    586 HG21 ILE A 732     -10.290  40.166  26.307  1.00  0.00           H  
ATOM    587 HG22 ILE A 732      -8.652  40.361  25.758  1.00  0.00           H  
ATOM    588 HG23 ILE A 732      -9.496  41.724  26.497  1.00  0.00           H  
ATOM    589 HD11 ILE A 732     -13.593  40.943  24.613  1.00  0.00           H  
ATOM    590 HD12 ILE A 732     -12.305  39.746  24.533  1.00  0.00           H  
ATOM    591 HD13 ILE A 732     -12.648  40.578  26.050  1.00  0.00           H  
ATOM    592  N   PRO A 733      -6.946  42.977  24.425  1.00 55.54           N  
ATOM    593  CA  PRO A 733      -5.533  42.644  24.664  1.00 68.55           C  
ATOM    594  C   PRO A 733      -5.382  41.360  25.494  1.00 71.45           C  
ATOM    595  O   PRO A 733      -6.181  41.139  26.405  1.00 73.88           O  
ATOM    596  CD  PRO A 733      -7.259  44.332  24.886  1.00 62.47           C  
ATOM    597  CB  PRO A 733      -5.008  43.877  25.402  1.00 73.58           C  
ATOM    598  CG  PRO A 733      -5.909  45.017  24.982  1.00 65.19           C  
ATOM    599  HA  PRO A 733      -5.035  42.550  23.699  1.00  0.00           H  
ATOM    600  HB2 PRO A 733      -3.953  44.076  25.215  1.00  0.00           H  
ATOM    601  HB3 PRO A 733      -5.148  43.736  26.465  1.00  0.00           H  
ATOM    602  HG3 PRO A 733      -5.610  45.383  23.999  1.00  0.00           H  
ATOM    603  HG2 PRO A 733      -5.898  45.858  25.676  1.00  0.00           H  
ATOM    604  HD3 PRO A 733      -7.731  44.269  25.867  1.00  0.00           H  
ATOM    605  HD2 PRO A 733      -7.915  44.883  24.211  1.00  0.00           H  
ATOM    606  N   GLU A 734      -4.431  40.500  25.104  1.00 75.42           N  
ATOM    607  CA  GLU A 734      -4.265  39.172  25.692  1.00 85.03           C  
ATOM    608  C   GLU A 734      -4.045  39.234  27.213  1.00 81.38           C  
ATOM    609  O   GLU A 734      -3.235  40.037  27.674  1.00 71.98           O  
ATOM    610  OE2 GLU A 734      -1.562  35.093  25.015  1.00100.06           O1-
ATOM    611  CB  GLU A 734      -3.119  38.446  24.971  1.00 81.05           C  
ATOM    612  CG  GLU A 734      -2.987  36.958  25.354  1.00 78.50           C  
ATOM    613  CD  GLU A 734      -1.869  36.232  24.604  1.00 92.45           C  
ATOM    614  OE1 GLU A 734      -1.326  36.802  23.633  1.00 92.26           O  
ATOM    615  H   GLU A 734      -3.842  40.723  24.314  1.00  0.00           H  
ATOM    616  HA  GLU A 734      -5.189  38.626  25.492  1.00  0.00           H  
ATOM    617  HB3 GLU A 734      -2.178  38.964  25.163  1.00  0.00           H  
ATOM    618  HB2 GLU A 734      -3.287  38.517  23.896  1.00  0.00           H  
ATOM    619  HG3 GLU A 734      -3.923  36.437  25.155  1.00  0.00           H  
ATOM    620  HG2 GLU A 734      -2.788  36.854  26.421  1.00  0.00           H  
ATOM    621  N   GLY A 735      -4.800  38.409  27.957  1.00 89.19           N  
ATOM    622  CA  GLY A 735      -4.754  38.380  29.418  1.00 83.93           C  
ATOM    623  C   GLY A 735      -5.255  39.691  30.049  1.00 85.78           C  
ATOM    624  O   GLY A 735      -4.782  40.057  31.124  1.00 88.66           O  
ATOM    625  H   GLY A 735      -5.449  37.783  27.502  1.00  0.00           H  
ATOM    626  HA2 GLY A 735      -3.735  38.177  29.751  1.00  0.00           H  
ATOM    627  HA3 GLY A 735      -5.376  37.559  29.774  1.00  0.00           H  
ATOM    628  N   GLU A 736      -6.165  40.412  29.375  1.00 79.83           N  
ATOM    629  CA  GLU A 736      -6.779  41.646  29.861  1.00 71.98           C  
ATOM    630  C   GLU A 736      -8.289  41.573  29.620  1.00 72.87           C  
ATOM    631  O   GLU A 736      -8.750  40.787  28.793  1.00 80.49           O  
ATOM    632  OE2 GLU A 736      -4.343  45.314  29.068  1.00 97.27           O1-
ATOM    633  CB  GLU A 736      -6.134  42.882  29.195  1.00 76.51           C  
ATOM    634  CG  GLU A 736      -4.613  42.981  29.442  1.00 77.88           C  
ATOM    635  CD  GLU A 736      -3.956  44.170  28.747  1.00 89.52           C  
ATOM    636  OE1 GLU A 736      -3.084  43.916  27.886  1.00 91.62           O  
ATOM    637  H   GLU A 736      -6.486  40.094  28.471  1.00  0.00           H  
ATOM    638  HA  GLU A 736      -6.639  41.728  30.940  1.00  0.00           H  
ATOM    639  HB3 GLU A 736      -6.607  43.782  29.594  1.00  0.00           H  
ATOM    640  HB2 GLU A 736      -6.357  42.896  28.131  1.00  0.00           H  
ATOM    641  HG3 GLU A 736      -4.110  42.083  29.091  1.00  0.00           H  
ATOM    642  HG2 GLU A 736      -4.411  43.050  30.511  1.00  0.00           H  
ATOM    643  N   LYS A 737      -9.038  42.372  30.390  1.00 75.67           N  
ATOM    644  CA  LYS A 737     -10.499  42.298  30.449  1.00 84.11           C  
ATOM    645  C   LYS A 737     -11.201  43.453  29.718  1.00 87.06           C  
ATOM    646  O   LYS A 737     -12.430  43.506  29.758  1.00 88.25           O  
ATOM    647  CB  LYS A 737     -10.930  42.239  31.929  1.00 73.66           C  
ATOM    648  CG  LYS A 737     -10.423  40.984  32.659  1.00  0.00           C  
ATOM    649  CD  LYS A 737     -10.954  40.892  34.095  1.00  0.00           C  
ATOM    650  CE  LYS A 737     -10.431  39.655  34.836  1.00  0.00           C  
ATOM    651  NZ  LYS A 737     -10.966  39.592  36.206  1.00  0.00           N1+
ATOM    652  H   LYS A 737      -8.591  42.999  31.043  1.00  0.00           H  
ATOM    653  HA  LYS A 737     -10.855  41.383  29.971  1.00  0.00           H  
ATOM    654  HB2 LYS A 737     -10.589  43.134  32.453  1.00  0.00           H  
ATOM    655  HB3 LYS A 737     -12.019  42.247  31.993  1.00  0.00           H  
ATOM    656  HG2 LYS A 737     -10.722  40.095  32.102  1.00  0.00           H  
ATOM    657  HG3 LYS A 737      -9.333  40.982  32.681  1.00  0.00           H  
ATOM    658  HD2 LYS A 737     -10.673  41.793  34.643  1.00  0.00           H  
ATOM    659  HD3 LYS A 737     -12.045  40.872  34.077  1.00  0.00           H  
ATOM    660  HE2 LYS A 737     -10.716  38.746  34.306  1.00  0.00           H  
ATOM    661  HE3 LYS A 737      -9.341  39.673  34.885  1.00  0.00           H  
ATOM    662  HZ2 LYS A 737     -11.974  39.547  36.173  1.00  0.00           H  
ATOM    663  HZ3 LYS A 737     -10.608  38.769  36.671  1.00  0.00           H  
ATOM    664  HZ1 LYS A 737     -10.683  40.415  36.718  1.00  0.00           H  
ATOM    665  N   VAL A 738     -10.445  44.358  29.076  1.00 80.98           N  
ATOM    666  CA  VAL A 738     -11.009  45.520  28.394  1.00 76.24           C  
ATOM    667  C   VAL A 738     -11.273  45.221  26.909  1.00 77.19           C  
ATOM    668  O   VAL A 738     -10.404  44.672  26.235  1.00 73.04           O  
ATOM    669  CB  VAL A 738     -10.087  46.760  28.531  1.00 73.74           C  
ATOM    670  CG1 VAL A 738      -8.688  46.596  27.901  1.00 62.41           C  
ATOM    671  CG2 VAL A 738     -10.762  48.037  27.998  1.00 76.05           C  
ATOM    672 HG21 VAL A 738     -10.166  48.918  28.238  1.00  0.00           H  
ATOM    673 HG22 VAL A 738     -10.883  48.017  26.914  1.00  0.00           H  
ATOM    674 HG23 VAL A 738     -11.747  48.181  28.443  1.00  0.00           H  
ATOM    675  H   VAL A 738      -9.441  44.256  29.050  1.00  0.00           H  
ATOM    676  HA  VAL A 738     -11.959  45.785  28.864  1.00  0.00           H  
ATOM    677  HB  VAL A 738      -9.933  46.910  29.601  1.00  0.00           H  
ATOM    678 HG11 VAL A 738      -8.044  47.433  28.171  1.00  0.00           H  
ATOM    679 HG12 VAL A 738      -8.192  45.688  28.244  1.00  0.00           H  
ATOM    680 HG13 VAL A 738      -8.727  46.566  26.812  1.00  0.00           H  
ATOM    681  N   LYS A 739     -12.466  45.611  26.438  1.00 75.00           N  
ATOM    682  CA  LYS A 739     -12.886  45.479  25.047  1.00 76.25           C  
ATOM    683  C   LYS A 739     -12.785  46.852  24.372  1.00 69.67           C  
ATOM    684  O   LYS A 739     -13.300  47.839  24.895  1.00 67.59           O  
ATOM    685  CB  LYS A 739     -14.305  44.876  24.997  1.00 68.61           C  
ATOM    686  CG  LYS A 739     -15.449  45.777  25.503  1.00 65.55           C  
ATOM    687  CD  LYS A 739     -16.788  45.036  25.565  1.00  0.00           C  
ATOM    688  CE  LYS A 739     -17.934  45.939  26.038  1.00  0.00           C  
ATOM    689  NZ  LYS A 739     -19.206  45.200  26.087  1.00  0.00           N1+
ATOM    690  H   LYS A 739     -13.120  46.068  27.055  1.00  0.00           H  
ATOM    691  HA  LYS A 739     -12.228  44.787  24.521  1.00  0.00           H  
ATOM    692  HB2 LYS A 739     -14.302  43.940  25.557  1.00  0.00           H  
ATOM    693  HB3 LYS A 739     -14.523  44.592  23.967  1.00  0.00           H  
ATOM    694  HG2 LYS A 739     -15.205  46.173  26.489  1.00  0.00           H  
ATOM    695  HG3 LYS A 739     -15.569  46.635  24.842  1.00  0.00           H  
ATOM    696  HD2 LYS A 739     -17.024  44.633  24.579  1.00  0.00           H  
ATOM    697  HD3 LYS A 739     -16.697  44.179  26.234  1.00  0.00           H  
ATOM    698  HE2 LYS A 739     -17.720  46.336  27.031  1.00  0.00           H  
ATOM    699  HE3 LYS A 739     -18.049  46.791  25.367  1.00  0.00           H  
ATOM    700  HZ2 LYS A 739     -19.433  44.855  25.166  1.00  0.00           H  
ATOM    701  HZ3 LYS A 739     -19.121  44.423  26.726  1.00  0.00           H  
ATOM    702  HZ1 LYS A 739     -19.942  45.816  26.405  1.00  0.00           H  
ATOM    703  N   ILE A 740     -12.090  46.889  23.233  1.00 58.36           N  
ATOM    704  CA  ILE A 740     -11.724  48.117  22.546  1.00 57.77           C  
ATOM    705  C   ILE A 740     -12.319  48.045  21.131  1.00 46.70           C  
ATOM    706  O   ILE A 740     -11.879  47.197  20.354  1.00 49.58           O  
ATOM    707  CB  ILE A 740     -10.174  48.230  22.439  1.00 53.71           C  
ATOM    708  CG1 ILE A 740      -9.527  48.231  23.845  1.00 64.21           C  
ATOM    709  CG2 ILE A 740      -9.727  49.478  21.643  1.00 48.51           C  
ATOM    710  CD1 ILE A 740      -8.006  48.059  23.828  1.00 63.39           C  
ATOM    711  H   ILE A 740     -11.667  46.041  22.876  1.00  0.00           H  
ATOM    712  HA  ILE A 740     -12.067  48.999  23.086  1.00  0.00           H  
ATOM    713  HB  ILE A 740      -9.796  47.353  21.911  1.00  0.00           H  
ATOM    714 HG13 ILE A 740      -9.922  47.423  24.460  1.00  0.00           H  
ATOM    715 HG12 ILE A 740      -9.784  49.153  24.368  1.00  0.00           H  
ATOM    716 HG21 ILE A 740      -8.641  49.547  21.586  1.00  0.00           H  
ATOM    717 HG22 ILE A 740     -10.081  49.469  20.613  1.00  0.00           H  
ATOM    718 HG23 ILE A 740     -10.091  50.394  22.109  1.00  0.00           H  
ATOM    719 HD11 ILE A 740      -7.639  47.772  24.814  1.00  0.00           H  
ATOM    720 HD12 ILE A 740      -7.701  47.280  23.129  1.00  0.00           H  
ATOM    721 HD13 ILE A 740      -7.500  48.983  23.549  1.00  0.00           H  
ATOM    722  N   PRO A 741     -13.298  48.922  20.805  1.00 49.91           N  
ATOM    723  CA  PRO A 741     -13.747  49.120  19.417  1.00 51.63           C  
ATOM    724  C   PRO A 741     -12.578  49.411  18.466  1.00 48.63           C  
ATOM    725  O   PRO A 741     -11.844  50.379  18.670  1.00 45.35           O  
ATOM    726  CB  PRO A 741     -14.731  50.297  19.506  1.00 45.24           C  
ATOM    727  CG  PRO A 741     -15.249  50.247  20.929  1.00 47.82           C  
ATOM    728  CD  PRO A 741     -14.024  49.805  21.718  1.00 48.18           C  
ATOM    729  HB2 PRO A 741     -14.229  51.253  19.348  1.00  0.00           H  
ATOM    730  HG3 PRO A 741     -16.024  49.483  21.005  1.00  0.00           H  
ATOM    731  HG2 PRO A 741     -15.670  51.192  21.274  1.00  0.00           H  
ATOM    732  HD3 PRO A 741     -13.392  50.662  21.958  1.00  0.00           H  
ATOM    733  HD2 PRO A 741     -14.314  49.313  22.647  1.00  0.00           H  
ATOM    734  HA  PRO A 741     -14.286  48.222  19.115  1.00  0.00           H  
ATOM    735  HB3 PRO A 741     -15.540  50.223  18.781  1.00  0.00           H  
ATOM    736  N   VAL A 742     -12.408  48.527  17.481  1.00 44.41           N  
ATOM    737  CA  VAL A 742     -11.354  48.614  16.482  1.00 45.02           C  
ATOM    738  C   VAL A 742     -11.943  48.511  15.072  1.00 49.18           C  
ATOM    739  O   VAL A 742     -13.087  48.092  14.896  1.00 41.78           O  
ATOM    740  CB  VAL A 742     -10.291  47.498  16.670  1.00 47.12           C  
ATOM    741  CG1 VAL A 742      -9.394  47.785  17.886  1.00 46.61           C  
ATOM    742  CG2 VAL A 742     -10.874  46.074  16.720  1.00 41.71           C  
ATOM    743  H   VAL A 742     -13.051  47.751  17.383  1.00  0.00           H  
ATOM    744  HA  VAL A 742     -10.861  49.583  16.545  1.00  0.00           H  
ATOM    745  HB  VAL A 742      -9.628  47.519  15.805  1.00  0.00           H  
ATOM    746 HG11 VAL A 742      -8.614  47.032  17.991  1.00  0.00           H  
ATOM    747 HG12 VAL A 742      -8.899  48.752  17.790  1.00  0.00           H  
ATOM    748 HG13 VAL A 742      -9.961  47.799  18.814  1.00  0.00           H  
ATOM    749 HG21 VAL A 742     -10.082  45.328  16.779  1.00  0.00           H  
ATOM    750 HG22 VAL A 742     -11.509  45.952  17.594  1.00  0.00           H  
ATOM    751 HG23 VAL A 742     -11.468  45.842  15.837  1.00  0.00           H  
ATOM    752  N   ALA A 743     -11.128  48.917  14.096  1.00 47.09           N  
ATOM    753  CA  ALA A 743     -11.342  48.648  12.689  1.00 43.42           C  
ATOM    754  C   ALA A 743     -10.227  47.702  12.249  1.00 41.27           C  
ATOM    755  O   ALA A 743      -9.058  47.996  12.498  1.00 43.08           O  
ATOM    756  CB  ALA A 743     -11.330  49.953  11.893  1.00 39.36           C  
ATOM    757  H   ALA A 743     -10.214  49.281  14.337  1.00  0.00           H  
ATOM    758  HA  ALA A 743     -12.314  48.192  12.548  1.00  0.00           H  
ATOM    759  HB1 ALA A 743     -11.477  49.769  10.828  1.00  0.00           H  
ATOM    760  HB2 ALA A 743     -12.137  50.608  12.222  1.00  0.00           H  
ATOM    761  HB3 ALA A 743     -10.393  50.494  12.013  1.00  0.00           H  
ATOM    762  N   ILE A 744     -10.607  46.575  11.638  1.00 42.04           N  
ATOM    763  CA  ILE A 744      -9.674  45.530  11.242  1.00 44.57           C  
ATOM    764  C   ILE A 744      -9.673  45.477   9.717  1.00 41.64           C  
ATOM    765  O   ILE A 744     -10.704  45.184   9.120  1.00 48.36           O  
ATOM    766  CB  ILE A 744     -10.088  44.137  11.779  1.00 44.49           C  
ATOM    767  CG1 ILE A 744     -10.270  44.139  13.314  1.00 46.39           C  
ATOM    768  CG2 ILE A 744      -9.099  43.023  11.370  1.00 46.71           C  
ATOM    769  CD1 ILE A 744     -11.455  43.283  13.763  1.00 47.98           C  
ATOM    770  H   ILE A 744     -11.590  46.403  11.462  1.00  0.00           H  
ATOM    771  HA  ILE A 744      -8.669  45.733  11.609  1.00  0.00           H  
ATOM    772  HB  ILE A 744     -11.053  43.881  11.340  1.00  0.00           H  
ATOM    773 HG13 ILE A 744     -10.434  45.142  13.705  1.00  0.00           H  
ATOM    774 HG12 ILE A 744      -9.362  43.794  13.809  1.00  0.00           H  
ATOM    775 HG21 ILE A 744      -9.387  42.066  11.806  1.00  0.00           H  
ATOM    776 HG22 ILE A 744      -9.057  42.874  10.291  1.00  0.00           H  
ATOM    777 HG23 ILE A 744      -8.088  43.247  11.713  1.00  0.00           H  
ATOM    778 HD11 ILE A 744     -11.571  43.320  14.846  1.00  0.00           H  
ATOM    779 HD12 ILE A 744     -12.384  43.625  13.307  1.00  0.00           H  
ATOM    780 HD13 ILE A 744     -11.316  42.238  13.484  1.00  0.00           H  
ATOM    781  N   LYS A 745      -8.519  45.763   9.119  1.00 43.69           N  
ATOM    782  CA  LYS A 745      -8.344  45.763   7.682  1.00 45.61           C  
ATOM    783  C   LYS A 745      -7.615  44.490   7.286  1.00 48.44           C  
ATOM    784  O   LYS A 745      -6.418  44.390   7.528  1.00 41.74           O  
ATOM    785  CG  LYS A 745      -7.373  47.182   5.789  1.00 53.55           C  
ATOM    786  CD  LYS A 745      -6.952  48.611   5.431  1.00 62.23           C  
ATOM    787  CE  LYS A 745      -7.401  48.960   4.021  1.00 71.08           C  
ATOM    788  NZ  LYS A 745      -7.208  50.372   3.704  1.00 76.35           N1+
ATOM    789  CB  LYS A 745      -7.591  47.035   7.294  1.00 44.44           C  
ATOM    790  H   LYS A 745      -7.707  46.003   9.676  1.00  0.00           H  
ATOM    791  HA  LYS A 745      -9.304  45.794   7.169  1.00  0.00           H  
ATOM    792  HB3 LYS A 745      -6.642  47.106   7.809  1.00  0.00           H  
ATOM    793  HB2 LYS A 745      -8.181  47.880   7.653  1.00  0.00           H  
ATOM    794  HG3 LYS A 745      -8.291  46.909   5.268  1.00  0.00           H  
ATOM    795  HG2 LYS A 745      -6.611  46.483   5.443  1.00  0.00           H  
ATOM    796  HD3 LYS A 745      -5.867  48.692   5.494  1.00  0.00           H  
ATOM    797  HD2 LYS A 745      -7.356  49.335   6.140  1.00  0.00           H  
ATOM    798  HE3 LYS A 745      -8.474  48.804   3.955  1.00  0.00           H  
ATOM    799  HE2 LYS A 745      -6.896  48.340   3.283  1.00  0.00           H  
ATOM    800  HZ1 LYS A 745      -6.228  50.610   3.755  1.00  0.00           H  
ATOM    801  HZ2 LYS A 745      -7.540  50.568   2.771  1.00  0.00           H  
ATOM    802  HZ3 LYS A 745      -7.705  50.962   4.358  1.00  0.00           H  
ATOM    803  N   GLU A 746      -8.353  43.551   6.690  1.00 50.96           N  
ATOM    804  CA  GLU A 746      -7.805  42.295   6.214  1.00 57.58           C  
ATOM    805  C   GLU A 746      -7.553  42.412   4.721  1.00 55.79           C  
ATOM    806  O   GLU A 746      -8.509  42.609   3.976  1.00 63.78           O  
ATOM    807  OE1 GLU A 746     -10.294  38.709   6.733  1.00 67.99           O  
ATOM    808  OE2 GLU A 746      -8.373  37.777   7.339  1.00 61.29           O1-
ATOM    809  CB  GLU A 746      -8.786  41.164   6.545  1.00 58.27           C  
ATOM    810  CG  GLU A 746      -8.285  39.785   6.082  1.00 67.38           C  
ATOM    811  CD  GLU A 746      -9.047  38.658   6.766  1.00 67.23           C  
ATOM    812  H   GLU A 746      -9.334  43.717   6.502  1.00  0.00           H  
ATOM    813  HA  GLU A 746      -6.866  42.071   6.719  1.00  0.00           H  
ATOM    814  HB3 GLU A 746      -9.747  41.368   6.073  1.00  0.00           H  
ATOM    815  HB2 GLU A 746      -8.975  41.158   7.620  1.00  0.00           H  
ATOM    816  HG3 GLU A 746      -7.223  39.681   6.307  1.00  0.00           H  
ATOM    817  HG2 GLU A 746      -8.388  39.674   5.003  1.00  0.00           H  
ATOM    818  N   LEU A 747      -6.287  42.263   4.317  1.00 59.29           N  
ATOM    819  CA  LEU A 747      -5.909  42.257   2.912  1.00 71.50           C  
ATOM    820  C   LEU A 747      -6.338  40.944   2.246  1.00 78.74           C  
ATOM    821  O   LEU A 747      -6.387  39.906   2.904  1.00 78.08           O  
ATOM    822  CD1 LEU A 747      -2.341  43.923   3.211  1.00 61.44           C  
ATOM    823  CD2 LEU A 747      -4.605  45.039   2.845  1.00 70.40           C  
ATOM    824  CB  LEU A 747      -4.386  42.476   2.781  1.00 60.67           C  
ATOM    825  CG  LEU A 747      -3.867  43.800   3.391  1.00 64.61           C  
ATOM    826  H   LEU A 747      -5.555  42.068   4.988  1.00  0.00           H  
ATOM    827  HA  LEU A 747      -6.430  43.079   2.428  1.00  0.00           H  
ATOM    828  HB2 LEU A 747      -4.113  42.446   1.725  1.00  0.00           H  
ATOM    829  HB3 LEU A 747      -3.862  41.638   3.248  1.00  0.00           H  
ATOM    830  HG  LEU A 747      -4.047  43.764   4.466  1.00  0.00           H  
ATOM    831 HD11 LEU A 747      -1.851  44.110   4.166  1.00  0.00           H  
ATOM    832 HD12 LEU A 747      -1.901  43.013   2.798  1.00  0.00           H  
ATOM    833 HD13 LEU A 747      -2.062  44.737   2.542  1.00  0.00           H  
ATOM    834 HD21 LEU A 747      -3.960  45.918   2.805  1.00  0.00           H  
ATOM    835 HD22 LEU A 747      -4.990  44.874   1.839  1.00  0.00           H  
ATOM    836 HD23 LEU A 747      -5.449  45.297   3.485  1.00  0.00           H  
ATOM    837  N   ARG A 748      -6.591  40.992   0.930  1.00 90.18           N  
ATOM    838  CA  ARG A 748      -6.568  39.792   0.101  1.00 91.33           C  
ATOM    839  C   ARG A 748      -5.130  39.294   0.057  1.00 99.64           C  
ATOM    840  O   ARG A 748      -4.229  40.066  -0.277  1.00104.88           O  
ATOM    841  CB  ARG A 748      -7.012  40.096  -1.331  1.00 89.13           C  
ATOM    842  CG  ARG A 748      -8.506  40.346  -1.475  1.00 87.59           C  
ATOM    843  CD  ARG A 748      -8.849  40.632  -2.941  1.00 88.96           C  
ATOM    844  NE  ARG A 748     -10.273  40.467  -3.236  1.00 89.91           N  
ATOM    845  CZ  ARG A 748     -11.296  41.129  -2.677  1.00 85.40           C  
ATOM    846  NH1 ARG A 748     -11.099  42.069  -1.746  1.00 78.91           N  
ATOM    847  NH2 ARG A 748     -12.543  40.844  -3.068  1.00 87.45           N1+
ATOM    848 HH22 ARG A 748     -12.711  40.139  -3.771  1.00  0.00           H  
ATOM    849  H   ARG A 748      -6.548  41.878   0.444  1.00  0.00           H  
ATOM    850  HA  ARG A 748      -7.226  39.035   0.533  1.00  0.00           H  
ATOM    851  HB3 ARG A 748      -6.762  39.242  -1.964  1.00  0.00           H  
ATOM    852  HB2 ARG A 748      -6.454  40.944  -1.732  1.00  0.00           H  
ATOM    853  HG3 ARG A 748      -8.718  41.233  -0.886  1.00  0.00           H  
ATOM    854  HG2 ARG A 748      -9.113  39.536  -1.069  1.00  0.00           H  
ATOM    855  HD3 ARG A 748      -8.216  40.080  -3.638  1.00  0.00           H  
ATOM    856  HD2 ARG A 748      -8.673  41.681  -3.138  1.00  0.00           H  
ATOM    857  HE  ARG A 748     -10.484  39.789  -3.954  1.00  0.00           H  
ATOM    858 HH11 ARG A 748     -11.866  42.633  -1.408  1.00  0.00           H  
ATOM    859 HH12 ARG A 748     -10.159  42.297  -1.457  1.00  0.00           H  
ATOM    860 HH21 ARG A 748     -13.328  41.330  -2.660  1.00  0.00           H  
ATOM    861  N   GLU A 749      -4.946  38.031   0.428  1.00 94.54           N  
ATOM    862  CA  GLU A 749      -3.629  37.449   0.535  1.00 94.27           C  
ATOM    863  C   GLU A 749      -3.802  35.949   0.709  1.00 93.00           C  
ATOM    864  O   GLU A 749      -4.873  35.408   0.982  1.00 88.05           O  
ATOM    865  CB  GLU A 749      -2.854  38.084   1.723  1.00 86.26           C  
ATOM    866  CG  GLU A 749      -1.342  37.798   1.833  1.00 87.48           C  
ATOM    867  CD  GLU A 749      -0.727  38.524   3.023  1.00 83.44           C  
ATOM    868  OE1 GLU A 749      -1.000  39.734   3.152  1.00  0.00           O  
ATOM    869  OE2 GLU A 749      -0.023  37.855   3.808  1.00  0.00           O1-
ATOM    870  HB3 GLU A 749      -3.282  37.665   2.621  1.00  0.00           H  
ATOM    871  HG3 GLU A 749      -0.823  38.096   0.922  1.00  0.00           H  
ATOM    872  HG2 GLU A 749      -1.149  36.742   1.995  1.00  0.00           H  
ATOM    873  H   GLU A 749      -5.723  37.440   0.687  1.00  0.00           H  
ATOM    874  HA  GLU A 749      -3.094  37.637  -0.398  1.00  0.00           H  
ATOM    875  HB2 GLU A 749      -3.031  39.157   1.781  1.00  0.00           H  
ATOM    876  N   ALA A 750      -2.658  35.334   0.562  1.00  0.00           N  
ATOM    877  CA  ALA A 750      -2.297  34.006   0.932  1.00  0.00           C  
ATOM    878  C   ALA A 750      -0.783  34.108   0.925  1.00  0.00           C  
ATOM    879  O   ALA A 750      -0.215  35.014   0.297  1.00  0.00           O  
ATOM    880  CB  ALA A 750      -2.826  33.009  -0.108  1.00  0.00           C  
ATOM    881  H   ALA A 750      -1.855  35.891   0.298  1.00  0.00           H  
ATOM    882  HA  ALA A 750      -2.661  33.775   1.936  1.00  0.00           H  
ATOM    883  HB1 ALA A 750      -2.505  31.993   0.127  1.00  0.00           H  
ATOM    884  HB2 ALA A 750      -3.916  33.006  -0.137  1.00  0.00           H  
ATOM    885  HB3 ALA A 750      -2.465  33.245  -1.110  1.00  0.00           H  
ATOM    886  N   THR A 751      -0.149  33.161   1.616  1.00  0.00           N  
ATOM    887  CA  THR A 751       1.294  33.028   1.631  1.00  0.00           C  
ATOM    888  C   THR A 751       1.933  34.323   2.185  1.00  0.00           C  
ATOM    889  O   THR A 751       1.685  34.653   3.346  1.00  0.00           O  
ATOM    890  CB  THR A 751       1.828  32.519   0.237  1.00  0.00           C  
ATOM    891  OG1 THR A 751       3.182  32.153   0.284  1.00  0.00           O  
ATOM    892  CG2 THR A 751       1.686  33.390  -1.038  1.00  0.00           C  
ATOM    893  H   THR A 751      -0.673  32.469   2.131  1.00  0.00           H  
ATOM    894  HA  THR A 751       1.511  32.252   2.366  1.00  0.00           H  
ATOM    895  HB  THR A 751       1.301  31.587   0.027  1.00  0.00           H  
ATOM    896  HG1 THR A 751       3.274  31.393   0.863  1.00  0.00           H  
ATOM    897 HG21 THR A 751       2.254  32.950  -1.859  1.00  0.00           H  
ATOM    898 HG22 THR A 751       0.657  33.412  -1.394  1.00  0.00           H  
ATOM    899 HG23 THR A 751       2.037  34.414  -0.944  1.00  0.00           H  
ATOM    900  N   SER A 752       2.727  35.020   1.359  1.00103.06           N  
ATOM    901  CA  SER A 752       3.505  36.198   1.696  1.00106.89           C  
ATOM    902  C   SER A 752       4.483  36.006   2.890  1.00108.24           C  
ATOM    903  O   SER A 752       4.804  36.999   3.536  1.00107.62           O  
ATOM    904  CB  SER A 752       2.494  37.335   1.921  1.00100.98           C  
ATOM    905  OG  SER A 752       3.107  38.572   2.122  1.00 99.26           O  
ATOM    906  H   SER A 752       2.857  34.671   0.421  1.00  0.00           H  
ATOM    907  HA  SER A 752       4.112  36.432   0.822  1.00  0.00           H  
ATOM    908  HB3 SER A 752       1.936  37.116   2.820  1.00  0.00           H  
ATOM    909  HB2 SER A 752       1.790  37.418   1.092  1.00  0.00           H  
ATOM    910  HG  SER A 752       3.523  38.555   2.989  1.00  0.00           H  
ATOM    911  N   PRO A 753       4.931  34.773   3.232  1.00104.04           N  
ATOM    912  CA  PRO A 753       5.607  34.516   4.506  1.00103.66           C  
ATOM    913  C   PRO A 753       7.037  35.069   4.477  1.00104.95           C  
ATOM    914  O   PRO A 753       7.496  35.594   5.486  1.00 99.91           O  
ATOM    915  CB  PRO A 753       5.552  32.977   4.658  1.00101.33           C  
ATOM    916  CG  PRO A 753       4.690  32.478   3.506  1.00103.14           C  
ATOM    917  CD  PRO A 753       5.007  33.537   2.471  1.00104.67           C  
ATOM    918  HA  PRO A 753       5.039  34.980   5.313  1.00  0.00           H  
ATOM    919  HB3 PRO A 753       5.144  32.673   5.622  1.00  0.00           H  
ATOM    920  HB2 PRO A 753       6.550  32.541   4.582  1.00  0.00           H  
ATOM    921  HG3 PRO A 753       3.634  32.504   3.774  1.00  0.00           H  
ATOM    922  HG2 PRO A 753       4.943  31.467   3.186  1.00  0.00           H  
ATOM    923  HD3 PRO A 753       6.037  33.395   2.144  1.00  0.00           H  
ATOM    924  HD2 PRO A 753       4.487  33.503   1.546  1.00  0.00           H  
ATOM    925  N   LYS A 754       7.681  35.018   3.296  1.00110.53           N  
ATOM    926  CA  LYS A 754       8.915  35.732   2.995  1.00109.86           C  
ATOM    927  C   LYS A 754       8.709  37.250   3.091  1.00109.01           C  
ATOM    928  O   LYS A 754       9.530  37.937   3.696  1.00105.32           O  
ATOM    929  CB  LYS A 754       9.420  35.320   1.598  1.00 98.01           C  
ATOM    930  CG  LYS A 754      10.752  35.986   1.210  1.00  0.00           C  
ATOM    931  CD  LYS A 754      11.273  35.530  -0.156  1.00  0.00           C  
ATOM    932  CE  LYS A 754      12.611  36.194  -0.509  1.00  0.00           C  
ATOM    933  NZ  LYS A 754      13.084  35.765  -1.834  1.00  0.00           N1+
ATOM    934  H   LYS A 754       7.235  34.561   2.515  1.00  0.00           H  
ATOM    935  HA  LYS A 754       9.661  35.438   3.736  1.00  0.00           H  
ATOM    936  HG2 LYS A 754      10.642  37.070   1.187  1.00  0.00           H  
ATOM    937  HG3 LYS A 754      11.499  35.770   1.976  1.00  0.00           H  
ATOM    938  HD2 LYS A 754      11.387  34.445  -0.159  1.00  0.00           H  
ATOM    939  HD3 LYS A 754      10.532  35.765  -0.922  1.00  0.00           H  
ATOM    940  HE2 LYS A 754      12.507  37.280  -0.511  1.00  0.00           H  
ATOM    941  HE3 LYS A 754      13.368  35.943   0.235  1.00  0.00           H  
ATOM    942  HZ2 LYS A 754      12.402  36.021  -2.533  1.00  0.00           H  
ATOM    943  HZ3 LYS A 754      13.963  36.218  -2.042  1.00  0.00           H  
ATOM    944  HZ1 LYS A 754      13.213  34.763  -1.840  1.00  0.00           H  
ATOM    945  HB2 LYS A 754       9.549  34.237   1.575  1.00  0.00           H  
ATOM    946  HB3 LYS A 754       8.665  35.551   0.844  1.00  0.00           H  
ATOM    947  N   ALA A 755       7.589  37.724   2.525  1.00104.76           N  
ATOM    948  CA  ALA A 755       7.175  39.119   2.568  1.00101.32           C  
ATOM    949  C   ALA A 755       6.815  39.633   3.968  1.00 98.97           C  
ATOM    950  O   ALA A 755       6.790  40.848   4.126  1.00 95.31           O  
ATOM    951  CB  ALA A 755       6.041  39.354   1.559  1.00100.36           C  
ATOM    952  H   ALA A 755       6.955  37.089   2.063  1.00  0.00           H  
ATOM    953  HA  ALA A 755       8.027  39.719   2.244  1.00  0.00           H  
ATOM    954  HB1 ALA A 755       5.340  40.126   1.882  1.00  0.00           H  
ATOM    955  HB2 ALA A 755       6.450  39.685   0.605  1.00  0.00           H  
ATOM    956  HB3 ALA A 755       5.487  38.443   1.354  1.00  0.00           H  
ATOM    957  N   ASN A 756       6.572  38.752   4.962  1.00 94.89           N  
ATOM    958  CA  ASN A 756       6.204  39.144   6.329  1.00 89.50           C  
ATOM    959  C   ASN A 756       7.227  40.074   6.972  1.00 94.61           C  
ATOM    960  O   ASN A 756       6.810  41.035   7.611  1.00 95.05           O  
ATOM    961  CB  ASN A 756       5.983  37.924   7.248  1.00 91.28           C  
ATOM    962  CG  ASN A 756       4.628  37.235   7.096  1.00 92.33           C  
ATOM    963  OD1 ASN A 756       3.795  37.619   6.280  1.00 94.42           O  
ATOM    964  ND2 ASN A 756       4.390  36.218   7.924  1.00 79.47           N  
ATOM    965  H   ASN A 756       6.595  37.760   4.767  1.00  0.00           H  
ATOM    966  HA  ASN A 756       5.266  39.682   6.223  1.00  0.00           H  
ATOM    967  HB3 ASN A 756       5.997  38.261   8.287  1.00  0.00           H  
ATOM    968  HB2 ASN A 756       6.803  37.214   7.173  1.00  0.00           H  
ATOM    969 HD21 ASN A 756       3.502  35.736   7.885  1.00  0.00           H  
ATOM    970 HD22 ASN A 756       5.087  35.923   8.592  1.00  0.00           H  
ATOM    971  N   LYS A 757       8.527  39.811   6.762  1.00 97.56           N  
ATOM    972  CA  LYS A 757       9.587  40.686   7.254  1.00 90.10           C  
ATOM    973  C   LYS A 757       9.520  42.097   6.644  1.00 88.29           C  
ATOM    974  O   LYS A 757       9.671  43.072   7.378  1.00 91.31           O  
ATOM    975  CG  LYS A 757      12.178  40.880   7.454  1.00  0.00           C  
ATOM    976  CD  LYS A 757      12.151  41.371   8.918  1.00  0.00           C  
ATOM    977  CE  LYS A 757      13.359  42.240   9.295  1.00  0.00           C  
ATOM    978  NZ  LYS A 757      13.400  43.498   8.529  1.00  0.00           N1+
ATOM    979  CB  LYS A 757      10.962  40.018   7.049  1.00 94.79           C  
ATOM    980  H   LYS A 757       8.804  39.014   6.206  1.00  0.00           H  
ATOM    981  HA  LYS A 757       9.423  40.786   8.329  1.00  0.00           H  
ATOM    982  HB2 LYS A 757      10.989  39.083   7.610  1.00  0.00           H  
ATOM    983  HB3 LYS A 757      11.075  39.740   6.000  1.00  0.00           H  
ATOM    984  HG3 LYS A 757      13.083  40.292   7.299  1.00  0.00           H  
ATOM    985  HG2 LYS A 757      12.268  41.727   6.774  1.00  0.00           H  
ATOM    986  HD2 LYS A 757      11.243  41.935   9.126  1.00  0.00           H  
ATOM    987  HD3 LYS A 757      12.118  40.506   9.581  1.00  0.00           H  
ATOM    988  HE3 LYS A 757      13.320  42.489  10.356  1.00  0.00           H  
ATOM    989  HE2 LYS A 757      14.287  41.692   9.129  1.00  0.00           H  
ATOM    990  HZ2 LYS A 757      12.574  44.058   8.726  1.00  0.00           H  
ATOM    991  HZ3 LYS A 757      14.214  44.036   8.788  1.00  0.00           H  
ATOM    992  HZ1 LYS A 757      13.431  43.302   7.539  1.00  0.00           H  
ATOM    993  N   GLU A 758       9.257  42.178   5.331  1.00 90.49           N  
ATOM    994  CA  GLU A 758       9.100  43.438   4.604  1.00 87.80           C  
ATOM    995  C   GLU A 758       7.881  44.239   5.083  1.00 86.32           C  
ATOM    996  O   GLU A 758       8.001  45.444   5.296  1.00 85.33           O  
ATOM    997  CB  GLU A 758       8.981  43.170   3.094  1.00 83.37           C  
ATOM    998  CG  GLU A 758      10.084  42.268   2.513  1.00 83.34           C  
ATOM    999  CD  GLU A 758       9.910  42.065   1.009  1.00  0.00           C  
ATOM   1000  OE1 GLU A 758       8.779  41.721   0.600  1.00  0.00           O  
ATOM   1001  OE2 GLU A 758      10.917  42.248   0.292  1.00  0.00           O1-
ATOM   1002  H   GLU A 758       9.114  41.335   4.794  1.00  0.00           H  
ATOM   1003  HA  GLU A 758       9.997  44.036   4.777  1.00  0.00           H  
ATOM   1004  HB2 GLU A 758       8.995  44.126   2.566  1.00  0.00           H  
ATOM   1005  HB3 GLU A 758       8.007  42.733   2.874  1.00  0.00           H  
ATOM   1006  HG2 GLU A 758      11.065  42.701   2.713  1.00  0.00           H  
ATOM   1007  HG3 GLU A 758      10.073  41.283   2.980  1.00  0.00           H  
ATOM   1008  N   ILE A 759       6.744  43.544   5.273  1.00 83.88           N  
ATOM   1009  CA  ILE A 759       5.498  44.111   5.790  1.00 81.22           C  
ATOM   1010  C   ILE A 759       5.690  44.711   7.188  1.00 77.15           C  
ATOM   1011  O   ILE A 759       5.196  45.809   7.438  1.00 67.77           O  
ATOM   1012  CD1 ILE A 759       3.402  41.039   4.722  1.00 86.54           C  
ATOM   1013  CB  ILE A 759       4.372  43.046   5.904  1.00 79.01           C  
ATOM   1014  CG1 ILE A 759       3.967  42.455   4.544  1.00 84.46           C  
ATOM   1015  CG2 ILE A 759       3.088  43.479   6.657  1.00 78.03           C  
ATOM   1016  H   ILE A 759       6.730  42.554   5.059  1.00  0.00           H  
ATOM   1017  HA  ILE A 759       5.186  44.901   5.107  1.00  0.00           H  
ATOM   1018  HB  ILE A 759       4.801  42.230   6.486  1.00  0.00           H  
ATOM   1019 HG13 ILE A 759       4.808  42.419   3.855  1.00  0.00           H  
ATOM   1020 HG12 ILE A 759       3.228  43.095   4.060  1.00  0.00           H  
ATOM   1021 HG21 ILE A 759       2.420  42.632   6.792  1.00  0.00           H  
ATOM   1022 HG22 ILE A 759       3.274  43.855   7.661  1.00  0.00           H  
ATOM   1023 HG23 ILE A 759       2.514  44.222   6.114  1.00  0.00           H  
ATOM   1024 HD11 ILE A 759       3.975  40.303   4.160  1.00  0.00           H  
ATOM   1025 HD12 ILE A 759       3.378  40.710   5.758  1.00  0.00           H  
ATOM   1026 HD13 ILE A 759       2.374  40.970   4.419  1.00  0.00           H  
ATOM   1027  N   LEU A 760       6.405  43.982   8.062  1.00 75.69           N  
ATOM   1028  CA  LEU A 760       6.676  44.401   9.432  1.00 73.49           C  
ATOM   1029  C   LEU A 760       7.444  45.719   9.513  1.00 74.16           C  
ATOM   1030  O   LEU A 760       7.073  46.549  10.338  1.00 70.08           O  
ATOM   1031  CB  LEU A 760       7.416  43.294  10.206  1.00 76.26           C  
ATOM   1032  CG  LEU A 760       6.484  42.214  10.778  1.00 74.19           C  
ATOM   1033  CD1 LEU A 760       7.299  41.074  11.414  1.00 71.01           C  
ATOM   1034  CD2 LEU A 760       5.445  42.788  11.763  1.00 63.57           C  
ATOM   1035  H   LEU A 760       6.772  43.081   7.784  1.00  0.00           H  
ATOM   1036  HA  LEU A 760       5.706  44.588   9.893  1.00  0.00           H  
ATOM   1037  HB3 LEU A 760       7.968  43.725  11.044  1.00  0.00           H  
ATOM   1038  HB2 LEU A 760       8.172  42.842   9.563  1.00  0.00           H  
ATOM   1039  HG  LEU A 760       5.938  41.789   9.938  1.00  0.00           H  
ATOM   1040 HD11 LEU A 760       6.798  40.117  11.266  1.00  0.00           H  
ATOM   1041 HD12 LEU A 760       8.292  40.988  10.972  1.00  0.00           H  
ATOM   1042 HD13 LEU A 760       7.434  41.217  12.487  1.00  0.00           H  
ATOM   1043 HD21 LEU A 760       5.375  42.202  12.680  1.00  0.00           H  
ATOM   1044 HD22 LEU A 760       5.677  43.811  12.062  1.00  0.00           H  
ATOM   1045 HD23 LEU A 760       4.452  42.792  11.313  1.00  0.00           H  
ATOM   1046  N   ASP A 761       8.446  45.912   8.639  1.00 77.31           N  
ATOM   1047  CA  ASP A 761       9.184  47.173   8.530  1.00 79.40           C  
ATOM   1048  C   ASP A 761       8.309  48.381   8.196  1.00 74.19           C  
ATOM   1049  O   ASP A 761       8.460  49.415   8.845  1.00 72.38           O  
ATOM   1050  CB  ASP A 761      10.407  47.119   7.596  1.00 82.28           C  
ATOM   1051  CG  ASP A 761      11.588  46.340   8.173  1.00 84.80           C  
ATOM   1052  OD1 ASP A 761      11.371  45.434   9.008  1.00 77.99           O  
ATOM   1053  OD2 ASP A 761      12.717  46.650   7.740  1.00 91.46           O1-
ATOM   1054  H   ASP A 761       8.711  45.176   7.999  1.00  0.00           H  
ATOM   1055  HA  ASP A 761       9.574  47.374   9.527  1.00  0.00           H  
ATOM   1056  HB3 ASP A 761      10.752  48.135   7.394  1.00  0.00           H  
ATOM   1057  HB2 ASP A 761      10.131  46.672   6.640  1.00  0.00           H  
ATOM   1058  N   GLU A 762       7.387  48.219   7.237  1.00 77.19           N  
ATOM   1059  CA  GLU A 762       6.404  49.245   6.906  1.00 70.20           C  
ATOM   1060  C   GLU A 762       5.454  49.563   8.060  1.00 70.92           C  
ATOM   1061  O   GLU A 762       5.215  50.736   8.346  1.00 71.10           O  
ATOM   1062  CB  GLU A 762       5.604  48.811   5.663  1.00 78.30           C  
ATOM   1063  CG  GLU A 762       6.350  49.014   4.338  1.00 87.22           C  
ATOM   1064  CD  GLU A 762       6.748  50.473   4.120  1.00 87.24           C  
ATOM   1065  OE1 GLU A 762       5.970  51.356   4.545  1.00 95.74           O  
ATOM   1066  OE2 GLU A 762       7.831  50.687   3.536  1.00 96.84           O1-
ATOM   1067  H   GLU A 762       7.317  47.341   6.742  1.00  0.00           H  
ATOM   1068  HA  GLU A 762       6.948  50.171   6.719  1.00  0.00           H  
ATOM   1069  HB3 GLU A 762       4.638  49.320   5.617  1.00  0.00           H  
ATOM   1070  HB2 GLU A 762       5.376  47.752   5.756  1.00  0.00           H  
ATOM   1071  HG2 GLU A 762       5.722  48.698   3.504  1.00  0.00           H  
ATOM   1072  HG3 GLU A 762       7.243  48.387   4.314  1.00  0.00           H  
ATOM   1073  N   ALA A 763       4.958  48.503   8.712  1.00 59.22           N  
ATOM   1074  CA  ALA A 763       4.022  48.585   9.821  1.00 50.73           C  
ATOM   1075  C   ALA A 763       4.592  49.292  11.059  1.00 55.21           C  
ATOM   1076  O   ALA A 763       3.841  50.015  11.710  1.00 59.36           O  
ATOM   1077  CB  ALA A 763       3.535  47.173  10.153  1.00 55.53           C  
ATOM   1078  HB2 ALA A 763       3.139  46.681   9.264  1.00  0.00           H  
ATOM   1079  HB3 ALA A 763       4.340  46.549  10.541  1.00  0.00           H  
ATOM   1080  H   ALA A 763       5.214  47.572   8.408  1.00  0.00           H  
ATOM   1081  HA  ALA A 763       3.162  49.161   9.476  1.00  0.00           H  
ATOM   1082  HB1 ALA A 763       2.735  47.190  10.891  1.00  0.00           H  
ATOM   1083  N   TYR A 764       5.897  49.127  11.348  1.00 52.47           N  
ATOM   1084  CA  TYR A 764       6.556  49.809  12.467  1.00 58.33           C  
ATOM   1085  C   TYR A 764       6.497  51.332  12.372  1.00 54.07           C  
ATOM   1086  O   TYR A 764       6.246  51.979  13.388  1.00 56.19           O  
ATOM   1087  CZ  TYR A 764       8.377  45.375  14.294  1.00 63.94           C  
ATOM   1088  OH  TYR A 764       8.460  44.112  14.799  1.00 64.02           O  
ATOM   1089  CB  TYR A 764       8.018  49.352  12.628  1.00 60.17           C  
ATOM   1090  CG  TYR A 764       8.173  47.970  13.225  1.00 65.66           C  
ATOM   1091  CD1 TYR A 764       8.968  47.003  12.583  1.00 74.84           C  
ATOM   1092  CD2 TYR A 764       7.527  47.650  14.436  1.00 58.51           C  
ATOM   1093  CE1 TYR A 764       9.061  45.703  13.109  1.00 69.40           C  
ATOM   1094  CE2 TYR A 764       7.619  46.352  14.965  1.00 60.79           C  
ATOM   1095  HB2 TYR A 764       8.544  49.420  11.673  1.00  0.00           H  
ATOM   1096  HD1 TYR A 764       9.496  47.248  11.676  1.00  0.00           H  
ATOM   1097  HD2 TYR A 764       6.952  48.394  14.965  1.00  0.00           H  
ATOM   1098  HE1 TYR A 764       9.656  44.958  12.600  1.00  0.00           H  
ATOM   1099  HE2 TYR A 764       7.108  46.110  15.885  1.00  0.00           H  
ATOM   1100  HH  TYR A 764       7.964  43.999  15.613  1.00  0.00           H  
ATOM   1101  H   TYR A 764       6.467  48.506  10.788  1.00  0.00           H  
ATOM   1102  HA  TYR A 764       5.992  49.544  13.362  1.00  0.00           H  
ATOM   1103  HB3 TYR A 764       8.545  50.024  13.307  1.00  0.00           H  
ATOM   1104  N   VAL A 765       6.668  51.867  11.156  1.00 56.26           N  
ATOM   1105  CA  VAL A 765       6.555  53.294  10.893  1.00 54.33           C  
ATOM   1106  C   VAL A 765       5.108  53.788  11.089  1.00 59.14           C  
ATOM   1107  O   VAL A 765       4.904  54.812  11.736  1.00 59.63           O  
ATOM   1108  CG1 VAL A 765       6.988  55.164   9.181  1.00 51.95           C  
ATOM   1109  CG2 VAL A 765       8.425  53.108   9.168  1.00 55.86           C  
ATOM   1110  CB  VAL A 765       7.015  53.651   9.459  1.00 61.12           C  
ATOM   1111 HG22 VAL A 765       9.157  53.508   9.869  1.00  0.00           H  
ATOM   1112 HG23 VAL A 765       8.464  52.021   9.231  1.00  0.00           H  
ATOM   1113  H   VAL A 765       6.847  51.270  10.360  1.00  0.00           H  
ATOM   1114  HA  VAL A 765       7.201  53.817  11.601  1.00  0.00           H  
ATOM   1115  HB  VAL A 765       6.340  53.178   8.744  1.00  0.00           H  
ATOM   1116 HG11 VAL A 765       7.375  55.364   8.183  1.00  0.00           H  
ATOM   1117 HG12 VAL A 765       5.983  55.581   9.219  1.00  0.00           H  
ATOM   1118 HG13 VAL A 765       7.605  55.712   9.894  1.00  0.00           H  
ATOM   1119 HG21 VAL A 765       8.749  53.375   8.161  1.00  0.00           H  
ATOM   1120  N   MET A 766       4.123  53.025  10.593  1.00 54.26           N  
ATOM   1121  CA  MET A 766       2.699  53.323  10.763  1.00 49.43           C  
ATOM   1122  C   MET A 766       2.250  53.364  12.238  1.00 51.62           C  
ATOM   1123  O   MET A 766       1.342  54.128  12.562  1.00 44.32           O  
ATOM   1124  CB  MET A 766       1.878  52.315   9.944  1.00 46.88           C  
ATOM   1125  CG  MET A 766       2.126  52.406   8.428  1.00 51.26           C  
ATOM   1126  SD  MET A 766       1.579  50.966   7.470  1.00 55.57           S  
ATOM   1127  CE  MET A 766      -0.203  50.976   7.795  1.00 53.70           C  
ATOM   1128  HB3 MET A 766       0.817  52.489  10.128  1.00  0.00           H  
ATOM   1129  HB2 MET A 766       2.088  51.304  10.287  1.00  0.00           H  
ATOM   1130  HG3 MET A 766       3.188  52.525   8.217  1.00  0.00           H  
ATOM   1131  HG2 MET A 766       1.646  53.299   8.033  1.00  0.00           H  
ATOM   1132  HE1 MET A 766      -0.681  50.147   7.274  1.00  0.00           H  
ATOM   1133  HE2 MET A 766      -0.415  50.879   8.858  1.00  0.00           H  
ATOM   1134  HE3 MET A 766      -0.647  51.904   7.437  1.00  0.00           H  
ATOM   1135  H   MET A 766       4.351  52.178  10.089  1.00  0.00           H  
ATOM   1136  HA  MET A 766       2.513  54.317  10.355  1.00  0.00           H  
ATOM   1137  N   ALA A 767       2.918  52.587  13.107  1.00 50.61           N  
ATOM   1138  CA  ALA A 767       2.688  52.581  14.551  1.00 47.03           C  
ATOM   1139  C   ALA A 767       3.433  53.693  15.306  1.00 49.59           C  
ATOM   1140  O   ALA A 767       3.008  54.037  16.407  1.00 51.79           O  
ATOM   1141  CB  ALA A 767       3.092  51.214  15.104  1.00 53.17           C  
ATOM   1142  HB2 ALA A 767       2.568  50.417  14.575  1.00  0.00           H  
ATOM   1143  HB3 ALA A 767       4.163  51.044  14.992  1.00  0.00           H  
ATOM   1144  H   ALA A 767       3.642  51.969  12.765  1.00  0.00           H  
ATOM   1145  HA  ALA A 767       1.623  52.724  14.734  1.00  0.00           H  
ATOM   1146  HB1 ALA A 767       2.846  51.124  16.162  1.00  0.00           H  
ATOM   1147  N   SER A 768       4.515  54.233  14.720  1.00 47.50           N  
ATOM   1148  CA  SER A 768       5.322  55.309  15.301  1.00 54.77           C  
ATOM   1149  C   SER A 768       4.694  56.703  15.160  1.00 48.67           C  
ATOM   1150  O   SER A 768       5.146  57.622  15.844  1.00 52.96           O  
ATOM   1151  CB  SER A 768       6.730  55.279  14.676  1.00 47.15           C  
ATOM   1152  OG  SER A 768       6.753  55.867  13.391  1.00 54.31           O  
ATOM   1153  H   SER A 768       4.812  53.888  13.818  1.00  0.00           H  
ATOM   1154  HA  SER A 768       5.433  55.103  16.369  1.00  0.00           H  
ATOM   1155  HB2 SER A 768       7.117  54.262  14.620  1.00  0.00           H  
ATOM   1156  HB3 SER A 768       7.423  55.838  15.305  1.00  0.00           H  
ATOM   1157  HG  SER A 768       6.146  55.380  12.819  1.00  0.00           H  
ATOM   1158  N   VAL A 769       3.705  56.855  14.263  1.00 52.98           N  
ATOM   1159  CA  VAL A 769       2.980  58.105  14.056  1.00 42.07           C  
ATOM   1160  C   VAL A 769       2.306  58.537  15.363  1.00 50.77           C  
ATOM   1161  O   VAL A 769       1.648  57.718  15.986  1.00 44.77           O  
ATOM   1162  CG1 VAL A 769       0.819  59.008  12.922  1.00 52.33           C  
ATOM   1163  CG2 VAL A 769       2.592  57.864  11.563  1.00 47.37           C  
ATOM   1164  CB  VAL A 769       1.918  57.937  12.944  1.00 46.25           C  
ATOM   1165 HG22 VAL A 769       3.140  58.779  11.335  1.00  0.00           H  
ATOM   1166 HG23 VAL A 769       3.292  57.031  11.502  1.00  0.00           H  
ATOM   1167  H   VAL A 769       3.392  56.060  13.725  1.00  0.00           H  
ATOM   1168  HA  VAL A 769       3.698  58.869  13.754  1.00  0.00           H  
ATOM   1169  HB  VAL A 769       1.414  56.982  13.107  1.00  0.00           H  
ATOM   1170 HG11 VAL A 769       0.125  58.749  12.132  1.00  0.00           H  
ATOM   1171 HG12 VAL A 769       0.221  59.041  13.832  1.00  0.00           H  
ATOM   1172 HG13 VAL A 769       1.211  60.004  12.725  1.00  0.00           H  
ATOM   1173 HG21 VAL A 769       1.851  57.721  10.776  1.00  0.00           H  
ATOM   1174  N   ASP A 770       2.535  59.781  15.783  1.00 43.06           N  
ATOM   1175  CA  ASP A 770       2.156  60.248  17.106  1.00 45.93           C  
ATOM   1176  C   ASP A 770       1.658  61.686  16.975  1.00 45.40           C  
ATOM   1177  O   ASP A 770       2.389  62.632  17.265  1.00 51.44           O  
ATOM   1178  OD1 ASP A 770       1.762  60.418  19.885  1.00 56.79           O  
ATOM   1179  OD2 ASP A 770       3.914  60.797  20.287  1.00 62.48           O1-
ATOM   1180  CB  ASP A 770       3.323  60.089  18.105  1.00 42.69           C  
ATOM   1181  CG  ASP A 770       2.963  60.487  19.539  1.00 51.32           C  
ATOM   1182  H   ASP A 770       3.110  60.407  15.234  1.00  0.00           H  
ATOM   1183  HA  ASP A 770       1.308  59.664  17.473  1.00  0.00           H  
ATOM   1184  HB3 ASP A 770       4.165  60.698  17.773  1.00  0.00           H  
ATOM   1185  HB2 ASP A 770       3.658  59.051  18.117  1.00  0.00           H  
ATOM   1186  N   ASN A 771       0.412  61.813  16.519  1.00 49.44           N  
ATOM   1187  CA  ASN A 771      -0.245  63.096  16.341  1.00 40.16           C  
ATOM   1188  C   ASN A 771      -1.744  62.887  16.587  1.00 38.99           C  
ATOM   1189  O   ASN A 771      -2.259  61.842  16.182  1.00 40.04           O  
ATOM   1190  CB  ASN A 771       0.046  63.583  14.910  1.00 43.77           C  
ATOM   1191  CG  ASN A 771      -0.423  65.015  14.663  1.00 43.45           C  
ATOM   1192  OD1 ASN A 771      -1.439  65.232  14.011  1.00 44.07           O  
ATOM   1193  ND2 ASN A 771       0.302  65.995  15.204  1.00 49.75           N  
ATOM   1194  H   ASN A 771      -0.141  60.995  16.305  1.00  0.00           H  
ATOM   1195  HA  ASN A 771       0.162  63.808  17.057  1.00  0.00           H  
ATOM   1196  HB3 ASN A 771      -0.390  62.910  14.171  1.00  0.00           H  
ATOM   1197  HB2 ASN A 771       1.119  63.563  14.744  1.00  0.00           H  
ATOM   1198 HD21 ASN A 771       0.035  66.959  15.066  1.00  0.00           H  
ATOM   1199 HD22 ASN A 771       1.136  65.784  15.733  1.00  0.00           H  
ATOM   1200  N   PRO A 772      -2.441  63.870  17.205  1.00 45.34           N  
ATOM   1201  CA  PRO A 772      -3.907  63.813  17.328  1.00 39.47           C  
ATOM   1202  C   PRO A 772      -4.678  63.628  16.013  1.00 41.10           C  
ATOM   1203  O   PRO A 772      -5.727  62.999  16.048  1.00 41.19           O  
ATOM   1204  CB  PRO A 772      -4.280  65.137  18.007  1.00 45.17           C  
ATOM   1205  CG  PRO A 772      -3.042  65.508  18.799  1.00 41.01           C  
ATOM   1206  CD  PRO A 772      -1.912  65.057  17.884  1.00 31.81           C  
ATOM   1207  HB2 PRO A 772      -5.166  65.053  18.636  1.00  0.00           H  
ATOM   1208  HB3 PRO A 772      -4.476  65.914  17.264  1.00  0.00           H  
ATOM   1209  HG3 PRO A 772      -3.016  64.929  19.724  1.00  0.00           H  
ATOM   1210  HG2 PRO A 772      -2.993  66.565  19.059  1.00  0.00           H  
ATOM   1211  HD3 PRO A 772      -1.696  65.829  17.146  1.00  0.00           H  
ATOM   1212  HD2 PRO A 772      -1.015  64.870  18.473  1.00  0.00           H  
ATOM   1213  HA  PRO A 772      -4.144  62.986  18.000  1.00  0.00           H  
ATOM   1214  N   HIS A 773      -4.152  64.147  14.893  1.00 38.18           N  
ATOM   1215  CA  HIS A 773      -4.846  64.177  13.604  1.00 41.57           C  
ATOM   1216  C   HIS A 773      -4.338  63.151  12.591  1.00 41.43           C  
ATOM   1217  O   HIS A 773      -4.647  63.297  11.409  1.00 34.35           O  
ATOM   1218  CD2 HIS A 773      -4.630  67.700  14.589  1.00 34.26           C  
ATOM   1219  CE1 HIS A 773      -6.606  67.594  15.430  1.00 40.60           C  
ATOM   1220  NE2 HIS A 773      -5.495  68.318  15.492  1.00 40.82           N  
ATOM   1221  CB  HIS A 773      -4.781  65.600  13.032  1.00 35.21           C  
ATOM   1222  CG  HIS A 773      -5.266  66.632  14.005  1.00 32.42           C  
ATOM   1223  ND1 HIS A 773      -6.536  66.594  14.551  1.00 35.35           N  
ATOM   1224  H   HIS A 773      -3.263  64.628  14.925  1.00  0.00           H  
ATOM   1225  HA  HIS A 773      -5.900  63.943  13.753  1.00  0.00           H  
ATOM   1226  HB2 HIS A 773      -5.394  65.676  12.133  1.00  0.00           H  
ATOM   1227  HB3 HIS A 773      -3.762  65.856  12.740  1.00  0.00           H  
ATOM   1228  HD1 HIS A 773      -7.266  65.930  14.328  1.00  0.00           H  
ATOM   1229  HD2 HIS A 773      -3.621  68.056  14.445  1.00  0.00           H  
ATOM   1230  HE1 HIS A 773      -7.483  67.802  16.026  1.00  0.00           H  
ATOM   1231  N   VAL A 774      -3.604  62.125  13.040  1.00 37.62           N  
ATOM   1232  CA  VAL A 774      -3.209  61.027  12.169  1.00 37.64           C  
ATOM   1233  C   VAL A 774      -3.462  59.711  12.916  1.00 42.81           C  
ATOM   1234  O   VAL A 774      -3.078  59.582  14.079  1.00 43.05           O  
ATOM   1235  CB  VAL A 774      -1.718  61.097  11.745  1.00 43.49           C  
ATOM   1236  CG1 VAL A 774      -1.418  60.103  10.605  1.00 34.55           C  
ATOM   1237  CG2 VAL A 774      -1.291  62.500  11.279  1.00 36.48           C  
ATOM   1238 HG22 VAL A 774      -1.898  62.840  10.439  1.00  0.00           H  
ATOM   1239 HG23 VAL A 774      -1.380  63.241  12.071  1.00  0.00           H  
ATOM   1240  H   VAL A 774      -3.368  62.043  14.020  1.00  0.00           H  
ATOM   1241  HA  VAL A 774      -3.823  61.012  11.267  1.00  0.00           H  
ATOM   1242  HB  VAL A 774      -1.098  60.849  12.606  1.00  0.00           H  
ATOM   1243 HG11 VAL A 774      -0.365  60.132  10.321  1.00  0.00           H  
ATOM   1244 HG12 VAL A 774      -1.662  59.074  10.865  1.00  0.00           H  
ATOM   1245 HG13 VAL A 774      -1.995  60.349   9.713  1.00  0.00           H  
ATOM   1246 HG21 VAL A 774      -0.250  62.507  10.956  1.00  0.00           H  
ATOM   1247  N   CYS A 775      -4.120  58.762  12.234  1.00 46.23           N  
ATOM   1248  CA ACYS A 775      -4.412  57.433  12.762  0.50 40.97           C  
ATOM   1249  CA BCYS A 775      -4.287  57.470  12.753  0.50 40.62           C  
ATOM   1250  C   CYS A 775      -3.117  56.642  12.969  1.00 41.20           C  
ATOM   1251  O   CYS A 775      -2.262  56.603  12.084  1.00 36.69           O  
ATOM   1252  CB ACYS A 775      -5.367  56.627  11.868  0.50 40.01           C  
ATOM   1253  CB BCYS A 775      -5.238  56.673  11.876  0.50 40.62           C  
ATOM   1254  SG ACYS A 775      -7.037  57.332  11.923  0.50 46.54           S  
ATOM   1255  SG BCYS A 775      -6.655  56.032  12.760  0.50 66.69           S  
ATOM   1256  H   CYS A 775      -4.398  58.935  11.275  1.00  0.00           H  
ATOM   1257  HA ACYS A 775      -4.890  57.559  13.735  0.50  0.00           H  
ATOM   1258  HA BCYS A 775      -4.774  57.608  13.719  0.50  0.00           H  
ATOM   1259  HB3ACYS A 775      -5.439  55.594  12.211  0.50  0.00           H  
ATOM   1260  HB3BCYS A 775      -4.697  55.848  11.413  0.50  0.00           H  
ATOM   1261  HB2ACYS A 775      -5.001  56.592  10.845  0.50  0.00           H  
ATOM   1262  HB2BCYS A 775      -5.579  57.298  11.051  0.50  0.00           H  
ATOM   1263  HG ACYS A 775      -6.745  58.438  11.231  0.50  0.00           H  
ATOM   1264  HG BCYS A 775      -7.434  55.348  11.917  0.50  0.00           H  
ATOM   1265  N   ARG A 776      -3.029  56.023  14.149  1.00 39.11           N  
ATOM   1266  CA  ARG A 776      -1.932  55.158  14.547  1.00 38.87           C  
ATOM   1267  C   ARG A 776      -2.310  53.720  14.211  1.00 35.36           C  
ATOM   1268  O   ARG A 776      -3.413  53.299  14.569  1.00 40.33           O  
ATOM   1269  NH2 ARG A 776      -0.117  53.356  20.152  1.00 78.13           N1+
ATOM   1270  CB  ARG A 776      -1.767  55.247  16.078  1.00 47.64           C  
ATOM   1271  CG  ARG A 776      -0.386  55.692  16.518  1.00 51.03           C  
ATOM   1272  CD  ARG A 776       0.001  55.190  17.910  1.00 57.24           C  
ATOM   1273  NE  ARG A 776       0.355  53.764  17.899  1.00 70.22           N  
ATOM   1274  CZ  ARG A 776       0.333  52.943  18.959  1.00 75.45           C  
ATOM   1275  NH1 ARG A 776       0.778  51.690  18.814  1.00 67.81           N  
ATOM   1276  H   ARG A 776      -3.787  56.103  14.811  1.00  0.00           H  
ATOM   1277  HA  ARG A 776      -1.012  55.442  14.030  1.00  0.00           H  
ATOM   1278  HB3 ARG A 776      -1.955  54.277  16.539  1.00  0.00           H  
ATOM   1279  HB2 ARG A 776      -2.514  55.901  16.532  1.00  0.00           H  
ATOM   1280  HG3 ARG A 776      -0.365  56.774  16.462  1.00  0.00           H  
ATOM   1281  HG2 ARG A 776       0.348  55.289  15.818  1.00  0.00           H  
ATOM   1282  HD2 ARG A 776      -0.899  55.255  18.523  1.00  0.00           H  
ATOM   1283  HD3 ARG A 776       0.746  55.820  18.397  1.00  0.00           H  
ATOM   1284  HE  ARG A 776       0.780  53.429  17.045  1.00  0.00           H  
ATOM   1285 HH11 ARG A 776       0.821  51.056  19.600  1.00  0.00           H  
ATOM   1286 HH12 ARG A 776       1.086  51.363  17.909  1.00  0.00           H  
ATOM   1287 HH21 ARG A 776      -0.137  52.728  20.942  1.00  0.00           H  
ATOM   1288 HH22 ARG A 776      -0.441  54.306  20.266  1.00  0.00           H  
ATOM   1289  N   LEU A 777      -1.362  52.961  13.647  1.00 35.63           N  
ATOM   1290  CA  LEU A 777      -1.495  51.512  13.549  1.00 42.81           C  
ATOM   1291  C   LEU A 777      -1.232  50.886  14.924  1.00 40.22           C  
ATOM   1292  O   LEU A 777      -0.095  50.915  15.393  1.00 44.55           O  
ATOM   1293  CG  LEU A 777      -0.546  49.429  12.338  1.00 44.96           C  
ATOM   1294  CD1 LEU A 777      -1.939  48.880  11.993  1.00 44.01           C  
ATOM   1295  CD2 LEU A 777       0.516  48.959  11.339  1.00 47.82           C  
ATOM   1296  CB  LEU A 777      -0.555  50.966  12.458  1.00 41.44           C  
ATOM   1297  H   LEU A 777      -0.471  53.360  13.380  1.00  0.00           H  
ATOM   1298  HA  LEU A 777      -2.514  51.274  13.255  1.00  0.00           H  
ATOM   1299  HB3 LEU A 777       0.462  51.289  12.672  1.00  0.00           H  
ATOM   1300  HB2 LEU A 777      -0.821  51.409  11.497  1.00  0.00           H  
ATOM   1301  HG  LEU A 777      -0.258  48.989  13.293  1.00  0.00           H  
ATOM   1302 HD11 LEU A 777      -1.907  48.118  11.219  1.00  0.00           H  
ATOM   1303 HD12 LEU A 777      -2.392  48.430  12.871  1.00  0.00           H  
ATOM   1304 HD13 LEU A 777      -2.620  49.655  11.642  1.00  0.00           H  
ATOM   1305 HD21 LEU A 777       0.309  47.961  10.953  1.00  0.00           H  
ATOM   1306 HD22 LEU A 777       0.602  49.628  10.486  1.00  0.00           H  
ATOM   1307 HD23 LEU A 777       1.488  48.915  11.828  1.00  0.00           H  
ATOM   1308  N   LEU A 778      -2.285  50.341  15.547  1.00 39.49           N  
ATOM   1309  CA  LEU A 778      -2.189  49.722  16.865  1.00 40.36           C  
ATOM   1310  C   LEU A 778      -1.572  48.321  16.824  1.00 50.17           C  
ATOM   1311  O   LEU A 778      -0.681  48.042  17.627  1.00 54.09           O  
ATOM   1312  CB  LEU A 778      -3.576  49.650  17.534  1.00 42.50           C  
ATOM   1313  CG  LEU A 778      -4.258  51.006  17.786  1.00 48.15           C  
ATOM   1314  CD1 LEU A 778      -5.607  50.779  18.487  1.00 47.43           C  
ATOM   1315  CD2 LEU A 778      -3.376  51.997  18.571  1.00 43.40           C  
ATOM   1316  H   LEU A 778      -3.193  50.327  15.102  1.00  0.00           H  
ATOM   1317  HA  LEU A 778      -1.532  50.333  17.484  1.00  0.00           H  
ATOM   1318  HB2 LEU A 778      -3.477  49.137  18.492  1.00  0.00           H  
ATOM   1319  HB3 LEU A 778      -4.240  49.025  16.936  1.00  0.00           H  
ATOM   1320  HG  LEU A 778      -4.472  51.457  16.817  1.00  0.00           H  
ATOM   1321 HD11 LEU A 778      -6.312  51.568  18.232  1.00  0.00           H  
ATOM   1322 HD12 LEU A 778      -6.065  49.833  18.194  1.00  0.00           H  
ATOM   1323 HD13 LEU A 778      -5.504  50.766  19.572  1.00  0.00           H  
ATOM   1324 HD21 LEU A 778      -3.941  52.519  19.344  1.00  0.00           H  
ATOM   1325 HD22 LEU A 778      -2.542  51.508  19.074  1.00  0.00           H  
ATOM   1326 HD23 LEU A 778      -2.965  52.757  17.909  1.00  0.00           H  
ATOM   1327  N   GLY A 779      -2.083  47.465  15.928  1.00 52.29           N  
ATOM   1328  CA  GLY A 779      -1.754  46.050  15.934  1.00 49.87           C  
ATOM   1329  C   GLY A 779      -1.671  45.520  14.507  1.00 51.07           C  
ATOM   1330  O   GLY A 779      -2.306  46.045  13.596  1.00 49.90           O  
ATOM   1331  H   GLY A 779      -2.800  47.773  15.283  1.00  0.00           H  
ATOM   1332  HA3 GLY A 779      -2.536  45.509  16.467  1.00  0.00           H  
ATOM   1333  HA2 GLY A 779      -0.825  45.870  16.462  1.00  0.00           H  
ATOM   1334  N   ILE A 780      -0.928  44.422  14.341  1.00 55.02           N  
ATOM   1335  CA  ILE A 780      -0.871  43.649  13.109  1.00 49.22           C  
ATOM   1336  C   ILE A 780      -0.957  42.157  13.452  1.00 59.22           C  
ATOM   1337  O   ILE A 780      -0.526  41.752  14.525  1.00 59.41           O  
ATOM   1338  CG2 ILE A 780       1.723  43.468  12.996  1.00 50.35           C  
ATOM   1339  CD1 ILE A 780       1.389  43.958   9.915  1.00 49.57           C  
ATOM   1340  CB  ILE A 780       0.426  43.941  12.303  1.00 48.73           C  
ATOM   1341  CG1 ILE A 780       0.344  43.376  10.868  1.00 51.13           C  
ATOM   1342  H   ILE A 780      -0.412  44.041  15.124  1.00  0.00           H  
ATOM   1343  HA  ILE A 780      -1.735  43.903  12.500  1.00  0.00           H  
ATOM   1344  HB  ILE A 780       0.492  45.027  12.218  1.00  0.00           H  
ATOM   1345 HG13 ILE A 780      -0.641  43.571  10.449  1.00  0.00           H  
ATOM   1346 HG12 ILE A 780       0.452  42.291  10.880  1.00  0.00           H  
ATOM   1347 HG21 ILE A 780       2.602  43.857  12.484  1.00  0.00           H  
ATOM   1348 HG22 ILE A 780       1.778  43.821  14.025  1.00  0.00           H  
ATOM   1349 HG23 ILE A 780       1.812  42.381  13.011  1.00  0.00           H  
ATOM   1350 HD11 ILE A 780       1.110  43.770   8.879  1.00  0.00           H  
ATOM   1351 HD12 ILE A 780       1.484  45.036  10.038  1.00  0.00           H  
ATOM   1352 HD13 ILE A 780       2.369  43.509  10.077  1.00  0.00           H  
ATOM   1353  N   CYS A 781      -1.500  41.362  12.528  1.00 61.25           N  
ATOM   1354  CA  CYS A 781      -1.595  39.914  12.638  1.00 57.79           C  
ATOM   1355  C   CYS A 781      -1.235  39.336  11.265  1.00 63.41           C  
ATOM   1356  O   CYS A 781      -1.849  39.731  10.278  1.00 65.51           O  
ATOM   1357  CB  CYS A 781      -2.994  39.511  13.144  1.00 60.94           C  
ATOM   1358  SG  CYS A 781      -3.291  37.728  13.109  1.00 57.51           S  
ATOM   1359  H   CYS A 781      -1.854  41.766  11.671  1.00  0.00           H  
ATOM   1360  HA  CYS A 781      -0.858  39.542  13.354  1.00  0.00           H  
ATOM   1361  HB3 CYS A 781      -3.769  39.991  12.552  1.00  0.00           H  
ATOM   1362  HB2 CYS A 781      -3.133  39.858  14.167  1.00  0.00           H  
ATOM   1363  HG  CYS A 781      -4.530  37.781  13.606  1.00  0.00           H  
ATOM   1364  N   LEU A 782      -0.239  38.439  11.222  1.00 72.89           N  
ATOM   1365  CA  LEU A 782       0.302  37.878   9.976  1.00 67.43           C  
ATOM   1366  C   LEU A 782       0.002  36.381   9.805  1.00 75.46           C  
ATOM   1367  O   LEU A 782       0.602  35.755   8.932  1.00 77.51           O  
ATOM   1368  CD1 LEU A 782       3.808  39.663  10.081  1.00 74.33           C  
ATOM   1369  CD2 LEU A 782       1.851  40.215   8.546  1.00 62.97           C  
ATOM   1370  CB  LEU A 782       1.831  38.098   9.958  1.00 62.99           C  
ATOM   1371  CG  LEU A 782       2.286  39.565   9.871  1.00 63.43           C  
ATOM   1372  H   LEU A 782       0.225  38.162  12.075  1.00  0.00           H  
ATOM   1373  HA  LEU A 782      -0.144  38.361   9.107  1.00  0.00           H  
ATOM   1374  HB3 LEU A 782       2.280  37.576   9.113  1.00  0.00           H  
ATOM   1375  HB2 LEU A 782       2.260  37.642  10.851  1.00  0.00           H  
ATOM   1376  HG  LEU A 782       1.814  40.124  10.681  1.00  0.00           H  
ATOM   1377 HD11 LEU A 782       4.037  40.055  11.072  1.00  0.00           H  
ATOM   1378 HD12 LEU A 782       4.294  38.691   9.998  1.00  0.00           H  
ATOM   1379 HD13 LEU A 782       4.296  40.317   9.359  1.00  0.00           H  
ATOM   1380 HD21 LEU A 782       2.690  40.603   7.972  1.00  0.00           H  
ATOM   1381 HD22 LEU A 782       1.339  39.512   7.889  1.00  0.00           H  
ATOM   1382 HD23 LEU A 782       1.174  41.048   8.731  1.00  0.00           H  
ATOM   1383  N   THR A 783      -0.871  35.817  10.649  1.00 81.46           N  
ATOM   1384  CA  THR A 783      -1.057  34.373  10.802  1.00 85.76           C  
ATOM   1385  C   THR A 783      -1.435  33.609   9.514  1.00 89.68           C  
ATOM   1386  O   THR A 783      -0.867  32.542   9.295  1.00 98.82           O  
ATOM   1387  OG1 THR A 783      -3.344  34.684  11.483  1.00 90.04           O  
ATOM   1388  CG2 THR A 783      -1.691  34.606  13.253  1.00 82.06           C  
ATOM   1389  CB  THR A 783      -2.125  34.088  11.872  1.00 87.03           C  
ATOM   1390  HA  THR A 783      -0.106  33.966  11.152  1.00  0.00           H  
ATOM   1391  HB  THR A 783      -2.295  33.012  11.951  1.00  0.00           H  
ATOM   1392  HG1 THR A 783      -4.061  34.166  11.870  1.00  0.00           H  
ATOM   1393 HG21 THR A 783      -2.420  34.387  14.027  1.00  0.00           H  
ATOM   1394 HG22 THR A 783      -0.765  34.117  13.559  1.00  0.00           H  
ATOM   1395 HG23 THR A 783      -1.489  35.674  13.261  1.00  0.00           H  
ATOM   1396  H   THR A 783      -1.368  36.393  11.313  1.00  0.00           H  
ATOM   1397  N   SER A 784      -2.317  34.169   8.672  1.00 85.88           N  
ATOM   1398  CA  SER A 784      -2.675  33.582   7.377  1.00 87.57           C  
ATOM   1399  C   SER A 784      -2.592  34.640   6.275  1.00 86.77           C  
ATOM   1400  O   SER A 784      -1.923  34.429   5.264  1.00 77.04           O  
ATOM   1401  OG  SER A 784      -4.053  31.769   8.210  1.00 87.93           O  
ATOM   1402  CB  SER A 784      -4.082  32.960   7.451  1.00 86.38           C  
ATOM   1403  H   SER A 784      -2.736  35.057   8.909  1.00  0.00           H  
ATOM   1404  HA  SER A 784      -1.968  32.799   7.091  1.00  0.00           H  
ATOM   1405  HB3 SER A 784      -4.445  32.708   6.453  1.00  0.00           H  
ATOM   1406  HB2 SER A 784      -4.803  33.652   7.889  1.00  0.00           H  
ATOM   1407  HG  SER A 784      -3.865  31.995   9.125  1.00  0.00           H  
ATOM   1408  N   THR A 785      -3.261  35.768   6.521  1.00 86.68           N  
ATOM   1409  CA  THR A 785      -3.229  36.973   5.712  1.00 77.70           C  
ATOM   1410  C   THR A 785      -2.959  38.154   6.654  1.00 76.40           C  
ATOM   1411  O   THR A 785      -3.273  38.070   7.844  1.00 84.95           O  
ATOM   1412  CB  THR A 785      -4.583  37.179   4.981  1.00 80.65           C  
ATOM   1413  OG1 THR A 785      -4.644  38.460   4.390  1.00 83.37           O  
ATOM   1414  CG2 THR A 785      -5.819  37.073   5.880  1.00 72.23           C  
ATOM   1415  HA  THR A 785      -2.422  36.923   4.979  1.00  0.00           H  
ATOM   1416  HB  THR A 785      -4.667  36.443   4.180  1.00  0.00           H  
ATOM   1417  HG1 THR A 785      -5.523  38.612   4.030  1.00  0.00           H  
ATOM   1418 HG21 THR A 785      -6.726  37.254   5.303  1.00  0.00           H  
ATOM   1419 HG22 THR A 785      -5.918  36.080   6.318  1.00  0.00           H  
ATOM   1420 HG23 THR A 785      -5.792  37.795   6.696  1.00  0.00           H  
ATOM   1421  H   THR A 785      -3.781  35.857   7.382  1.00  0.00           H  
ATOM   1422  N   VAL A 786      -2.397  39.241   6.105  1.00 64.92           N  
ATOM   1423  CA  VAL A 786      -2.171  40.470   6.854  1.00 64.47           C  
ATOM   1424  C   VAL A 786      -3.503  41.101   7.288  1.00 59.63           C  
ATOM   1425  O   VAL A 786      -4.387  41.312   6.457  1.00 69.99           O  
ATOM   1426  CB  VAL A 786      -1.399  41.522   6.030  1.00 63.67           C  
ATOM   1427  CG1 VAL A 786      -1.233  42.881   6.741  1.00 61.72           C  
ATOM   1428  CG2 VAL A 786      -0.003  41.032   5.663  1.00 71.88           C  
ATOM   1429 HG22 VAL A 786       0.702  41.218   6.464  1.00  0.00           H  
ATOM   1430 HG23 VAL A 786       0.051  39.972   5.427  1.00  0.00           H  
ATOM   1431  H   VAL A 786      -2.157  39.256   5.122  1.00  0.00           H  
ATOM   1432  HA  VAL A 786      -1.574  40.220   7.733  1.00  0.00           H  
ATOM   1433  HB  VAL A 786      -1.938  41.678   5.094  1.00  0.00           H  
ATOM   1434 HG11 VAL A 786      -0.527  43.519   6.208  1.00  0.00           H  
ATOM   1435 HG12 VAL A 786      -2.170  43.434   6.797  1.00  0.00           H  
ATOM   1436 HG13 VAL A 786      -0.854  42.752   7.756  1.00  0.00           H  
ATOM   1437 HG21 VAL A 786       0.335  41.612   4.811  1.00  0.00           H  
ATOM   1438  N   GLN A 787      -3.585  41.400   8.587  1.00 49.61           N  
ATOM   1439  CA  GLN A 787      -4.685  42.124   9.197  1.00 56.76           C  
ATOM   1440  C   GLN A 787      -4.111  43.298   9.981  1.00 53.56           C  
ATOM   1441  O   GLN A 787      -3.175  43.099  10.748  1.00 52.34           O  
ATOM   1442  OE1 GLN A 787      -8.278  39.574  10.451  1.00 52.80           O  
ATOM   1443  NE2 GLN A 787      -6.524  38.199  10.752  1.00 54.31           N  
ATOM   1444  CB  GLN A 787      -5.505  41.196  10.098  1.00 59.38           C  
ATOM   1445  CG  GLN A 787      -6.269  40.135   9.300  1.00 49.58           C  
ATOM   1446  CD  GLN A 787      -7.113  39.270  10.218  1.00 52.72           C  
ATOM   1447  HA  GLN A 787      -5.345  42.501   8.427  1.00  0.00           H  
ATOM   1448  HB3 GLN A 787      -6.217  41.790  10.675  1.00  0.00           H  
ATOM   1449  HB2 GLN A 787      -4.850  40.715  10.821  1.00  0.00           H  
ATOM   1450  HG3 GLN A 787      -5.589  39.500   8.732  1.00  0.00           H  
ATOM   1451  HG2 GLN A 787      -6.922  40.617   8.577  1.00  0.00           H  
ATOM   1452 HE21 GLN A 787      -7.039  37.575  11.356  1.00  0.00           H  
ATOM   1453 HE22 GLN A 787      -5.565  37.980  10.523  1.00  0.00           H  
ATOM   1454  H   GLN A 787      -2.824  41.149   9.203  1.00  0.00           H  
ATOM   1455  N   LEU A 788      -4.679  44.489   9.771  1.00 47.55           N  
ATOM   1456  CA  LEU A 788      -4.214  45.736  10.368  1.00 44.16           C  
ATOM   1457  C   LEU A 788      -5.311  46.265  11.284  1.00 49.67           C  
ATOM   1458  O   LEU A 788      -6.432  46.485  10.832  1.00 43.90           O  
ATOM   1459  CG  LEU A 788      -2.835  46.316   8.239  1.00 49.35           C  
ATOM   1460  CD1 LEU A 788      -2.786  47.273   7.033  1.00 49.63           C  
ATOM   1461  CD2 LEU A 788      -1.452  46.106   8.883  1.00 47.38           C  
ATOM   1462  CB  LEU A 788      -3.900  46.760   9.261  1.00 43.43           C  
ATOM   1463  H   LEU A 788      -5.438  44.568   9.105  1.00  0.00           H  
ATOM   1464  HA  LEU A 788      -3.314  45.573  10.963  1.00  0.00           H  
ATOM   1465  HB2 LEU A 788      -3.597  47.709   9.705  1.00  0.00           H  
ATOM   1466  HB3 LEU A 788      -4.813  46.979   8.722  1.00  0.00           H  
ATOM   1467  HG  LEU A 788      -3.154  45.356   7.833  1.00  0.00           H  
ATOM   1468 HD11 LEU A 788      -2.697  46.714   6.100  1.00  0.00           H  
ATOM   1469 HD12 LEU A 788      -3.687  47.882   6.954  1.00  0.00           H  
ATOM   1470 HD13 LEU A 788      -1.945  47.964   7.084  1.00  0.00           H  
ATOM   1471 HD21 LEU A 788      -1.147  45.067   8.780  1.00  0.00           H  
ATOM   1472 HD22 LEU A 788      -0.673  46.712   8.423  1.00  0.00           H  
ATOM   1473 HD23 LEU A 788      -1.439  46.338   9.946  1.00  0.00           H  
ATOM   1474  N   ILE A 789      -4.960  46.452  12.556  1.00 42.47           N  
ATOM   1475  CA  ILE A 789      -5.879  46.847  13.608  1.00 43.92           C  
ATOM   1476  C   ILE A 789      -5.570  48.300  13.991  1.00 46.58           C  
ATOM   1477  O   ILE A 789      -4.436  48.620  14.342  1.00 37.67           O  
ATOM   1478  CB  ILE A 789      -5.755  45.905  14.843  1.00 41.02           C  
ATOM   1479  CG1 ILE A 789      -6.225  44.468  14.493  1.00 48.14           C  
ATOM   1480  CG2 ILE A 789      -6.564  46.405  16.058  1.00 38.04           C  
ATOM   1481  CD1 ILE A 789      -5.234  43.611  13.684  1.00 46.55           C  
ATOM   1482  H   ILE A 789      -4.006  46.276  12.847  1.00  0.00           H  
ATOM   1483  HA  ILE A 789      -6.910  46.788  13.256  1.00  0.00           H  
ATOM   1484  HB  ILE A 789      -4.711  45.858  15.152  1.00  0.00           H  
ATOM   1485 HG12 ILE A 789      -7.173  44.521  13.959  1.00  0.00           H  
ATOM   1486 HG13 ILE A 789      -6.450  43.923  15.410  1.00  0.00           H  
ATOM   1487 HG21 ILE A 789      -6.492  45.708  16.894  1.00  0.00           H  
ATOM   1488 HG22 ILE A 789      -6.217  47.368  16.434  1.00  0.00           H  
ATOM   1489 HG23 ILE A 789      -7.617  46.501  15.800  1.00  0.00           H  
ATOM   1490 HD11 ILE A 789      -5.121  42.622  14.128  1.00  0.00           H  
ATOM   1491 HD12 ILE A 789      -5.590  43.468  12.664  1.00  0.00           H  
ATOM   1492 HD13 ILE A 789      -4.240  44.054  13.632  1.00  0.00           H  
ATOM   1493  N   THR A 790      -6.599  49.146  13.908  1.00 39.89           N  
ATOM   1494  CA  THR A 790      -6.575  50.550  14.307  1.00 39.26           C  
ATOM   1495  C   THR A 790      -7.794  50.816  15.200  1.00 40.53           C  
ATOM   1496  O   THR A 790      -8.711  49.999  15.248  1.00 40.16           O  
ATOM   1497  CB  THR A 790      -6.674  51.485  13.070  1.00 39.23           C  
ATOM   1498  OG1 THR A 790      -7.884  51.309  12.353  1.00 41.58           O  
ATOM   1499  CG2 THR A 790      -5.501  51.326  12.097  1.00 38.69           C  
ATOM   1500  HA  THR A 790      -5.673  50.782  14.876  1.00  0.00           H  
ATOM   1501  HB  THR A 790      -6.662  52.521  13.412  1.00  0.00           H  
ATOM   1502  HG1 THR A 790      -8.618  51.553  12.923  1.00  0.00           H  
ATOM   1503 HG21 THR A 790      -5.579  52.033  11.271  1.00  0.00           H  
ATOM   1504 HG22 THR A 790      -4.558  51.516  12.601  1.00  0.00           H  
ATOM   1505 HG23 THR A 790      -5.460  50.324  11.669  1.00  0.00           H  
ATOM   1506  H   THR A 790      -7.494  48.807  13.578  1.00  0.00           H  
ATOM   1507  N   GLN A 791      -7.797  51.975  15.874  1.00 38.41           N  
ATOM   1508  CA  GLN A 791      -8.941  52.434  16.655  1.00 38.83           C  
ATOM   1509  C   GLN A 791     -10.147  52.736  15.752  1.00 50.20           C  
ATOM   1510  O   GLN A 791      -9.984  53.410  14.734  1.00 41.93           O  
ATOM   1511  NE2 GLN A 791     -10.051  55.546  20.341  1.00 47.95           N  
ATOM   1512  CB  GLN A 791      -8.532  53.675  17.466  1.00 38.72           C  
ATOM   1513  CG  GLN A 791      -9.670  54.197  18.363  1.00 48.68           C  
ATOM   1514  CD  GLN A 791      -9.241  55.313  19.307  1.00 50.97           C  
ATOM   1515  OE1 GLN A 791      -8.218  55.964  19.108  1.00 49.16           O  
ATOM   1516  HA  GLN A 791      -9.211  51.639  17.355  1.00  0.00           H  
ATOM   1517  HB3 GLN A 791      -8.197  54.466  16.793  1.00  0.00           H  
ATOM   1518  HB2 GLN A 791      -7.675  53.424  18.091  1.00  0.00           H  
ATOM   1519  HG3 GLN A 791     -10.065  53.373  18.960  1.00  0.00           H  
ATOM   1520  HG2 GLN A 791     -10.497  54.574  17.767  1.00  0.00           H  
ATOM   1521 HE21 GLN A 791      -9.817  56.252  21.022  1.00  0.00           H  
ATOM   1522 HE22 GLN A 791     -10.891  54.998  20.463  1.00  0.00           H  
ATOM   1523  H   GLN A 791      -7.015  52.609  15.800  1.00  0.00           H  
ATOM   1524  N   LEU A 792     -11.334  52.265  16.167  1.00 46.90           N  
ATOM   1525  CA  LEU A 792     -12.594  52.567  15.493  1.00 43.47           C  
ATOM   1526  C   LEU A 792     -12.951  54.046  15.677  1.00 47.90           C  
ATOM   1527  O   LEU A 792     -12.898  54.553  16.796  1.00 47.44           O  
ATOM   1528  CB  LEU A 792     -13.716  51.664  16.042  1.00 47.87           C  
ATOM   1529  CG  LEU A 792     -15.064  51.757  15.295  1.00 49.30           C  
ATOM   1530  CD1 LEU A 792     -14.966  51.204  13.861  1.00 41.55           C  
ATOM   1531  CD2 LEU A 792     -16.162  51.035  16.089  1.00 44.80           C  
ATOM   1532  H   LEU A 792     -11.397  51.725  17.020  1.00  0.00           H  
ATOM   1533  HA  LEU A 792     -12.460  52.350  14.431  1.00  0.00           H  
ATOM   1534  HB3 LEU A 792     -13.873  51.903  17.094  1.00  0.00           H  
ATOM   1535  HB2 LEU A 792     -13.393  50.629  16.020  1.00  0.00           H  
ATOM   1536  HG  LEU A 792     -15.379  52.799  15.227  1.00  0.00           H  
ATOM   1537 HD11 LEU A 792     -15.888  50.723  13.537  1.00  0.00           H  
ATOM   1538 HD12 LEU A 792     -14.763  52.010  13.160  1.00  0.00           H  
ATOM   1539 HD13 LEU A 792     -14.164  50.473  13.757  1.00  0.00           H  
ATOM   1540 HD21 LEU A 792     -17.048  50.854  15.482  1.00  0.00           H  
ATOM   1541 HD22 LEU A 792     -15.814  50.071  16.463  1.00  0.00           H  
ATOM   1542 HD23 LEU A 792     -16.479  51.635  16.943  1.00  0.00           H  
ATOM   1543  N   MET A 793     -13.321  54.682  14.562  1.00 44.70           N  
ATOM   1544  CA  MET A 793     -13.764  56.067  14.488  1.00 42.92           C  
ATOM   1545  C   MET A 793     -15.292  56.030  14.333  1.00 48.41           C  
ATOM   1546  O   MET A 793     -15.755  55.719  13.234  1.00 49.18           O  
ATOM   1547  CB  MET A 793     -13.063  56.722  13.285  1.00 45.00           C  
ATOM   1548  CG  MET A 793     -11.538  56.799  13.464  1.00 45.85           C  
ATOM   1549  SD  MET A 793     -11.014  58.016  14.696  1.00 50.67           S  
ATOM   1550  CE  MET A 793     -10.298  56.949  15.969  1.00 52.76           C  
ATOM   1551  HB3 MET A 793     -13.452  57.731  13.142  1.00  0.00           H  
ATOM   1552  HB2 MET A 793     -13.289  56.187  12.362  1.00  0.00           H  
ATOM   1553  HG3 MET A 793     -11.070  57.088  12.529  1.00  0.00           H  
ATOM   1554  HG2 MET A 793     -11.115  55.824  13.704  1.00  0.00           H  
ATOM   1555  HE1 MET A 793      -9.862  57.553  16.764  1.00  0.00           H  
ATOM   1556  HE2 MET A 793     -11.073  56.323  16.403  1.00  0.00           H  
ATOM   1557  HE3 MET A 793      -9.521  56.311  15.549  1.00  0.00           H  
ATOM   1558  H   MET A 793     -13.314  54.182  13.682  1.00  0.00           H  
ATOM   1559  HA  MET A 793     -13.463  56.632  15.368  1.00  0.00           H  
ATOM   1560  N   PRO A 794     -16.053  56.260  15.432  1.00 51.42           N  
ATOM   1561  CA  PRO A 794     -17.504  55.986  15.465  1.00 50.55           C  
ATOM   1562  C   PRO A 794     -18.376  56.681  14.413  1.00 47.50           C  
ATOM   1563  O   PRO A 794     -19.396  56.116  14.027  1.00 49.28           O  
ATOM   1564  CB  PRO A 794     -17.943  56.420  16.871  1.00 53.11           C  
ATOM   1565  CG  PRO A 794     -16.697  56.288  17.718  1.00 54.28           C  
ATOM   1566  CD  PRO A 794     -15.583  56.674  16.759  1.00 54.46           C  
ATOM   1567  HB3 PRO A 794     -18.768  55.819  17.257  1.00  0.00           H  
ATOM   1568  HB2 PRO A 794     -18.268  57.463  16.876  1.00  0.00           H  
ATOM   1569  HG3 PRO A 794     -16.573  55.247  18.019  1.00  0.00           H  
ATOM   1570  HG2 PRO A 794     -16.721  56.900  18.621  1.00  0.00           H  
ATOM   1571  HD2 PRO A 794     -15.446  57.756  16.750  1.00  0.00           H  
ATOM   1572  HD3 PRO A 794     -14.656  56.219  17.090  1.00  0.00           H  
ATOM   1573  HA  PRO A 794     -17.625  54.905  15.368  1.00  0.00           H  
ATOM   1574  N   PHE A 795     -17.980  57.887  13.985  1.00 40.72           N  
ATOM   1575  CA  PHE A 795     -18.755  58.699  13.048  1.00 45.76           C  
ATOM   1576  C   PHE A 795     -18.412  58.438  11.578  1.00 47.53           C  
ATOM   1577  O   PHE A 795     -19.022  59.051  10.703  1.00 49.12           O  
ATOM   1578  CB  PHE A 795     -18.587  60.176  13.415  1.00 43.72           C  
ATOM   1579  CG  PHE A 795     -19.238  60.565  14.717  1.00 57.73           C  
ATOM   1580  CD1 PHE A 795     -18.552  60.370  15.932  1.00 54.04           C  
ATOM   1581  CD2 PHE A 795     -20.585  60.973  14.741  1.00 55.80           C  
ATOM   1582  CE1 PHE A 795     -19.179  60.661  17.134  1.00 41.93           C  
ATOM   1583  CE2 PHE A 795     -21.192  61.267  15.952  1.00 66.13           C  
ATOM   1584  CZ  PHE A 795     -20.490  61.119  17.142  1.00 57.97           C  
ATOM   1585  HE2 PHE A 795     -22.219  61.600  15.971  1.00  0.00           H  
ATOM   1586  HZ  PHE A 795     -20.972  61.347  18.081  1.00  0.00           H  
ATOM   1587  H   PHE A 795     -17.123  58.295  14.332  1.00  0.00           H  
ATOM   1588  HA  PHE A 795     -19.817  58.461  13.148  1.00  0.00           H  
ATOM   1589  HB3 PHE A 795     -18.959  60.832  12.627  1.00  0.00           H  
ATOM   1590  HB2 PHE A 795     -17.534  60.393  13.534  1.00  0.00           H  
ATOM   1591  HD1 PHE A 795     -17.539  59.999  15.929  1.00  0.00           H  
ATOM   1592  HD2 PHE A 795     -21.146  61.059  13.823  1.00  0.00           H  
ATOM   1593  HE1 PHE A 795     -18.645  60.529  18.063  1.00  0.00           H  
ATOM   1594  N   GLY A 796     -17.460  57.528  11.331  1.00 41.99           N  
ATOM   1595  CA  GLY A 796     -17.028  57.138  10.002  1.00 44.97           C  
ATOM   1596  C   GLY A 796     -16.229  58.240   9.318  1.00 46.38           C  
ATOM   1597  O   GLY A 796     -15.726  59.152   9.973  1.00 45.63           O  
ATOM   1598  H   GLY A 796     -17.011  57.064  12.108  1.00  0.00           H  
ATOM   1599  HA2 GLY A 796     -17.874  56.819   9.393  1.00  0.00           H  
ATOM   1600  HA3 GLY A 796     -16.347  56.308  10.137  1.00  0.00           H  
ATOM   1601  N   CYS A 797     -16.072  58.116   7.994  1.00 40.10           N  
ATOM   1602  CA  CYS A 797     -15.327  59.037   7.131  1.00 40.45           C  
ATOM   1603  C   CYS A 797     -16.028  60.399   6.971  1.00 41.32           C  
ATOM   1604  O   CYS A 797     -17.259  60.458   6.929  1.00 48.86           O  
ATOM   1605  CB  CYS A 797     -14.999  58.410   5.754  1.00  0.00           C  
ATOM   1606  SG  CYS A 797     -16.482  57.786   4.895  1.00  0.00           S  
ATOM   1607  H   CYS A 797     -16.601  57.416   7.495  1.00  0.00           H  
ATOM   1608  HA  CYS A 797     -14.378  59.224   7.617  1.00  0.00           H  
ATOM   1609  HB2 CYS A 797     -14.487  59.135   5.118  1.00  0.00           H  
ATOM   1610  HB3 CYS A 797     -14.304  57.580   5.884  1.00  0.00           H  
ATOM   1611  N   LEU A 798     -15.230  61.462   6.795  1.00 40.75           N  
ATOM   1612  CA  LEU A 798     -15.711  62.808   6.512  1.00 43.35           C  
ATOM   1613  C   LEU A 798     -16.531  62.889   5.225  1.00 40.06           C  
ATOM   1614  O   LEU A 798     -17.493  63.649   5.213  1.00 41.07           O  
ATOM   1615  CG  LEU A 798     -14.439  64.766   7.664  1.00 44.08           C  
ATOM   1616  CD1 LEU A 798     -13.345  65.824   7.420  1.00 40.05           C  
ATOM   1617  CD2 LEU A 798     -15.778  65.427   8.053  1.00 46.28           C  
ATOM   1618  CB  LEU A 798     -14.553  63.829   6.446  1.00 39.25           C  
ATOM   1619  H   LEU A 798     -14.225  61.330   6.776  1.00  0.00           H  
ATOM   1620  HA  LEU A 798     -16.371  63.049   7.342  1.00  0.00           H  
ATOM   1621  HB3 LEU A 798     -14.669  64.463   5.567  1.00  0.00           H  
ATOM   1622  HB2 LEU A 798     -13.607  63.312   6.284  1.00  0.00           H  
ATOM   1623  HG  LEU A 798     -14.116  64.153   8.507  1.00  0.00           H  
ATOM   1624 HD11 LEU A 798     -12.698  65.919   8.291  1.00  0.00           H  
ATOM   1625 HD12 LEU A 798     -12.703  65.567   6.576  1.00  0.00           H  
ATOM   1626 HD13 LEU A 798     -13.753  66.814   7.216  1.00  0.00           H  
ATOM   1627 HD21 LEU A 798     -15.661  66.481   8.283  1.00  0.00           H  
ATOM   1628 HD22 LEU A 798     -16.522  65.359   7.262  1.00  0.00           H  
ATOM   1629 HD23 LEU A 798     -16.203  64.966   8.944  1.00  0.00           H  
ATOM   1630  N   LEU A 799     -16.162  62.117   4.186  1.00 41.13           N  
ATOM   1631  CA  LEU A 799     -16.898  62.074   2.923  1.00 43.97           C  
ATOM   1632  C   LEU A 799     -18.378  61.725   3.118  1.00 47.36           C  
ATOM   1633  O   LEU A 799     -19.233  62.485   2.672  1.00 48.75           O  
ATOM   1634  CB  LEU A 799     -16.225  61.113   1.921  1.00 43.03           C  
ATOM   1635  CG  LEU A 799     -16.992  60.938   0.589  1.00 50.13           C  
ATOM   1636  CD1 LEU A 799     -17.283  62.285  -0.100  1.00 45.82           C  
ATOM   1637  CD2 LEU A 799     -16.248  59.983  -0.352  1.00 44.84           C  
ATOM   1638  H   LEU A 799     -15.347  61.525   4.262  1.00  0.00           H  
ATOM   1639  HA  LEU A 799     -16.851  63.084   2.514  1.00  0.00           H  
ATOM   1640  HB3 LEU A 799     -16.090  60.136   2.385  1.00  0.00           H  
ATOM   1641  HB2 LEU A 799     -15.227  61.479   1.697  1.00  0.00           H  
ATOM   1642  HG  LEU A 799     -17.948  60.455   0.792  1.00  0.00           H  
ATOM   1643 HD11 LEU A 799     -17.148  62.227  -1.180  1.00  0.00           H  
ATOM   1644 HD12 LEU A 799     -18.309  62.604   0.080  1.00  0.00           H  
ATOM   1645 HD13 LEU A 799     -16.624  63.080   0.250  1.00  0.00           H  
ATOM   1646 HD21 LEU A 799     -16.896  59.647  -1.161  1.00  0.00           H  
ATOM   1647 HD22 LEU A 799     -15.375  60.463  -0.796  1.00  0.00           H  
ATOM   1648 HD23 LEU A 799     -15.907  59.095   0.182  1.00  0.00           H  
ATOM   1649  N   ASP A 800     -18.648  60.610   3.811  1.00 40.94           N  
ATOM   1650  CA  ASP A 800     -20.008  60.200   4.160  1.00 38.34           C  
ATOM   1651  C   ASP A 800     -20.664  61.142   5.169  1.00 48.46           C  
ATOM   1652  O   ASP A 800     -21.876  61.341   5.093  1.00 48.50           O  
ATOM   1653  OD2 ASP A 800     -19.920  56.501   3.945  1.00 51.63           O1-
ATOM   1654  CB  ASP A 800     -20.117  58.744   4.655  1.00 41.60           C  
ATOM   1655  CG  ASP A 800     -19.696  57.688   3.629  1.00 49.31           C  
ATOM   1656  OD1 ASP A 800     -19.159  58.053   2.561  1.00 47.08           O  
ATOM   1657  H   ASP A 800     -17.899  60.014   4.134  1.00  0.00           H  
ATOM   1658  HA  ASP A 800     -20.603  60.270   3.246  1.00  0.00           H  
ATOM   1659  HB3 ASP A 800     -21.151  58.539   4.937  1.00  0.00           H  
ATOM   1660  HB2 ASP A 800     -19.494  58.620   5.542  1.00  0.00           H  
ATOM   1661  N   TYR A 801     -19.859  61.722   6.072  1.00 50.11           N  
ATOM   1662  CA  TYR A 801     -20.339  62.641   7.090  1.00 44.38           C  
ATOM   1663  C   TYR A 801     -20.913  63.931   6.488  1.00 46.99           C  
ATOM   1664  O   TYR A 801     -22.042  64.285   6.824  1.00 48.43           O  
ATOM   1665  CB  TYR A 801     -19.228  62.931   8.108  1.00 39.14           C  
ATOM   1666  CG  TYR A 801     -19.746  63.574   9.369  1.00 44.37           C  
ATOM   1667  CD1 TYR A 801     -20.230  62.759  10.410  1.00 44.11           C  
ATOM   1668  CD2 TYR A 801     -19.783  64.977   9.489  1.00 45.87           C  
ATOM   1669  CE1 TYR A 801     -20.757  63.350  11.571  1.00 43.70           C  
ATOM   1670  CE2 TYR A 801     -20.319  65.565  10.648  1.00 47.56           C  
ATOM   1671  CZ  TYR A 801     -20.805  64.751  11.688  1.00 47.46           C  
ATOM   1672  OH  TYR A 801     -21.327  65.318  12.813  1.00 53.75           O  
ATOM   1673  HB2 TYR A 801     -18.738  62.005   8.407  1.00  0.00           H  
ATOM   1674  HD1 TYR A 801     -20.207  61.682  10.320  1.00  0.00           H  
ATOM   1675  HD2 TYR A 801     -19.415  65.604   8.689  1.00  0.00           H  
ATOM   1676  HE1 TYR A 801     -21.134  62.729  12.368  1.00  0.00           H  
ATOM   1677  HE2 TYR A 801     -20.357  66.640  10.736  1.00  0.00           H  
ATOM   1678  HH  TYR A 801     -21.303  66.277  12.800  1.00  0.00           H  
ATOM   1679  H   TYR A 801     -18.871  61.505   6.081  1.00  0.00           H  
ATOM   1680  HA  TYR A 801     -21.150  62.135   7.618  1.00  0.00           H  
ATOM   1681  HB3 TYR A 801     -18.459  63.567   7.675  1.00  0.00           H  
ATOM   1682  N   VAL A 802     -20.155  64.589   5.593  1.00 41.98           N  
ATOM   1683  CA  VAL A 802     -20.593  65.826   4.953  1.00 48.69           C  
ATOM   1684  C   VAL A 802     -21.772  65.637   3.980  1.00 55.10           C  
ATOM   1685  O   VAL A 802     -22.556  66.573   3.833  1.00 57.02           O  
ATOM   1686  CB  VAL A 802     -19.454  66.593   4.233  1.00 51.90           C  
ATOM   1687  CG1 VAL A 802     -18.360  67.036   5.215  1.00 48.66           C  
ATOM   1688  CG2 VAL A 802     -18.845  65.877   3.013  1.00 37.78           C  
ATOM   1689 HG22 VAL A 802     -18.289  64.989   3.298  1.00  0.00           H  
ATOM   1690 HG23 VAL A 802     -19.599  65.560   2.297  1.00  0.00           H  
ATOM   1691  H   VAL A 802     -19.235  64.243   5.349  1.00  0.00           H  
ATOM   1692  HA  VAL A 802     -20.961  66.473   5.746  1.00  0.00           H  
ATOM   1693  HB  VAL A 802     -19.897  67.518   3.864  1.00  0.00           H  
ATOM   1694 HG11 VAL A 802     -17.667  67.725   4.733  1.00  0.00           H  
ATOM   1695 HG12 VAL A 802     -18.786  67.550   6.073  1.00  0.00           H  
ATOM   1696 HG13 VAL A 802     -17.786  66.191   5.587  1.00  0.00           H  
ATOM   1697 HG21 VAL A 802     -18.152  66.534   2.485  1.00  0.00           H  
ATOM   1698  N   ARG A 803     -21.917  64.439   3.384  1.00 52.39           N  
ATOM   1699  CA  ARG A 803     -23.082  64.092   2.567  1.00 49.95           C  
ATOM   1700  C   ARG A 803     -24.351  63.956   3.412  1.00 55.91           C  
ATOM   1701  O   ARG A 803     -25.353  64.582   3.069  1.00 57.32           O  
ATOM   1702  CB  ARG A 803     -22.834  62.800   1.773  1.00 46.02           C  
ATOM   1703  CG  ARG A 803     -21.817  62.980   0.645  1.00 48.57           C  
ATOM   1704  CD  ARG A 803     -21.467  61.647  -0.017  1.00 47.42           C  
ATOM   1705  NE  ARG A 803     -20.617  61.841  -1.194  1.00 43.51           N  
ATOM   1706  CZ  ARG A 803     -20.024  60.863  -1.894  1.00 49.46           C  
ATOM   1707  NH1 ARG A 803     -20.210  59.576  -1.575  1.00 43.15           N  
ATOM   1708  NH2 ARG A 803     -19.235  61.184  -2.926  1.00 50.52           N1+
ATOM   1709  H   ARG A 803     -21.237  63.709   3.545  1.00  0.00           H  
ATOM   1710  HA  ARG A 803     -23.243  64.901   1.851  1.00  0.00           H  
ATOM   1711  HB3 ARG A 803     -23.768  62.456   1.326  1.00  0.00           H  
ATOM   1712  HB2 ARG A 803     -22.508  62.006   2.446  1.00  0.00           H  
ATOM   1713  HG3 ARG A 803     -20.913  63.369   1.105  1.00  0.00           H  
ATOM   1714  HG2 ARG A 803     -22.126  63.726  -0.088  1.00  0.00           H  
ATOM   1715  HD3 ARG A 803     -22.345  61.031  -0.215  1.00  0.00           H  
ATOM   1716  HD2 ARG A 803     -20.838  61.090   0.679  1.00  0.00           H  
ATOM   1717  HE  ARG A 803     -20.476  62.797  -1.502  1.00  0.00           H  
ATOM   1718 HH11 ARG A 803     -19.760  58.843  -2.102  1.00  0.00           H  
ATOM   1719 HH12 ARG A 803     -20.785  59.333  -0.781  1.00  0.00           H  
ATOM   1720 HH21 ARG A 803     -18.764  60.470  -3.461  1.00  0.00           H  
ATOM   1721 HH22 ARG A 803     -19.095  62.159  -3.159  1.00  0.00           H  
ATOM   1722  N   GLU A 804     -24.279  63.171   4.503  1.00 51.85           N  
ATOM   1723  CA  GLU A 804     -25.397  62.956   5.424  1.00 56.52           C  
ATOM   1724  C   GLU A 804     -25.900  64.273   6.044  1.00 62.20           C  
ATOM   1725  O   GLU A 804     -27.107  64.506   6.086  1.00 69.18           O  
ATOM   1726  CB  GLU A 804     -24.985  61.960   6.533  1.00 56.00           C  
ATOM   1727  CG  GLU A 804     -26.164  61.535   7.444  1.00 68.03           C  
ATOM   1728  CD  GLU A 804     -25.764  60.879   8.767  1.00 79.29           C  
ATOM   1729  OE1 GLU A 804     -24.598  60.445   8.895  1.00 75.84           O  
ATOM   1730  OE2 GLU A 804     -26.631  60.887   9.669  1.00 80.87           O1-
ATOM   1731  H   GLU A 804     -23.419  62.686   4.722  1.00  0.00           H  
ATOM   1732  HA  GLU A 804     -26.214  62.515   4.848  1.00  0.00           H  
ATOM   1733  HB3 GLU A 804     -24.181  62.392   7.131  1.00  0.00           H  
ATOM   1734  HB2 GLU A 804     -24.561  61.065   6.075  1.00  0.00           H  
ATOM   1735  HG3 GLU A 804     -26.822  60.857   6.902  1.00  0.00           H  
ATOM   1736  HG2 GLU A 804     -26.777  62.393   7.717  1.00  0.00           H  
ATOM   1737  N   HIS A 805     -24.953  65.093   6.518  1.00 62.15           N  
ATOM   1738  CA  HIS A 805     -25.223  66.258   7.353  1.00 61.02           C  
ATOM   1739  C   HIS A 805     -25.106  67.578   6.591  1.00 65.28           C  
ATOM   1740  O   HIS A 805     -24.843  68.596   7.227  1.00 67.37           O  
ATOM   1741  CB  HIS A 805     -24.266  66.214   8.556  1.00 57.07           C  
ATOM   1742  CG  HIS A 805     -24.511  65.029   9.440  1.00 60.29           C  
ATOM   1743  ND1 HIS A 805     -23.637  63.958   9.513  1.00 66.61           N1+
ATOM   1744  CD2 HIS A 805     -25.511  64.815  10.366  1.00 66.11           C  
ATOM   1745  CE1 HIS A 805     -24.132  63.131  10.432  1.00 62.10           C  
ATOM   1746  NE2 HIS A 805     -25.264  63.593  10.961  1.00 58.99           N  
ATOM   1747  H   HIS A 805     -23.980  64.834   6.414  1.00  0.00           H  
ATOM   1748  HA  HIS A 805     -26.245  66.225   7.737  1.00  0.00           H  
ATOM   1749  HB2 HIS A 805     -24.390  67.094   9.187  1.00  0.00           H  
ATOM   1750  HB3 HIS A 805     -23.228  66.213   8.226  1.00  0.00           H  
ATOM   1751  HD1 HIS A 805     -22.792  63.828   8.971  1.00  0.00           H  
ATOM   1752  HD2 HIS A 805     -26.369  65.410  10.643  1.00  0.00           H  
ATOM   1753  HE1 HIS A 805     -23.667  62.199  10.716  1.00  0.00           H  
ATOM   1754  HE2 HIS A 805     -25.828  63.132  11.662  1.00  0.00           H  
ATOM   1755  N   LYS A 806     -25.316  67.555   5.264  1.00 59.69           N  
ATOM   1756  CA  LYS A 806     -25.165  68.718   4.389  1.00 69.96           C  
ATOM   1757  C   LYS A 806     -25.922  69.970   4.855  1.00 77.97           C  
ATOM   1758  O   LYS A 806     -25.356  71.063   4.839  1.00 77.58           O  
ATOM   1759  CB  LYS A 806     -25.511  68.336   2.935  1.00 65.66           C  
ATOM   1760  CG  LYS A 806     -25.614  69.557   2.005  1.00 77.99           C  
ATOM   1761  CD  LYS A 806     -25.723  69.231   0.515  1.00 75.45           C  
ATOM   1762  CE  LYS A 806     -25.531  70.482  -0.357  1.00 72.28           C  
ATOM   1763  NZ  LYS A 806     -26.288  71.644   0.149  1.00 78.22           N1+
ATOM   1764  HB2 LYS A 806     -24.763  67.638   2.560  1.00  0.00           H  
ATOM   1765  HG3 LYS A 806     -24.766  70.218   2.172  1.00  0.00           H  
ATOM   1766  HG2 LYS A 806     -26.503  70.126   2.275  1.00  0.00           H  
ATOM   1767  HD3 LYS A 806     -26.702  68.793   0.312  1.00  0.00           H  
ATOM   1768  HD2 LYS A 806     -24.989  68.473   0.239  1.00  0.00           H  
ATOM   1769  HE2 LYS A 806     -25.820  70.275  -1.388  1.00  0.00           H  
ATOM   1770  HE3 LYS A 806     -24.476  70.759  -0.374  1.00  0.00           H  
ATOM   1771  HZ1 LYS A 806     -25.979  71.861   1.087  1.00  0.00           H  
ATOM   1772  HZ2 LYS A 806     -26.130  72.441  -0.450  1.00  0.00           H  
ATOM   1773  HZ3 LYS A 806     -27.274  71.426   0.168  1.00  0.00           H  
ATOM   1774  H   LYS A 806     -25.534  66.679   4.810  1.00  0.00           H  
ATOM   1775  HA  LYS A 806     -24.107  68.961   4.429  1.00  0.00           H  
ATOM   1776  HB3 LYS A 806     -26.463  67.803   2.906  1.00  0.00           H  
ATOM   1777  N   ASP A 807     -27.181  69.772   5.264  1.00 87.66           N  
ATOM   1778  CA  ASP A 807     -28.048  70.830   5.772  1.00 92.02           C  
ATOM   1779  C   ASP A 807     -27.522  71.486   7.059  1.00 87.97           C  
ATOM   1780  O   ASP A 807     -27.632  72.704   7.183  1.00 95.52           O  
ATOM   1781  CB  ASP A 807     -29.505  70.352   5.962  1.00 92.41           C  
ATOM   1782  CG  ASP A 807     -30.157  69.804   4.687  1.00 91.29           C  
ATOM   1783  OD1 ASP A 807     -29.775  70.271   3.591  1.00 81.02           O  
ATOM   1784  OD2 ASP A 807     -31.088  68.984   4.834  1.00 94.52           O1-
ATOM   1785  H   ASP A 807     -27.577  68.844   5.226  1.00  0.00           H  
ATOM   1786  HA  ASP A 807     -28.054  71.618   5.015  1.00  0.00           H  
ATOM   1787  HB3 ASP A 807     -30.125  71.166   6.339  1.00  0.00           H  
ATOM   1788  HB2 ASP A 807     -29.513  69.560   6.712  1.00  0.00           H  
ATOM   1789  N   ASN A 808     -26.964  70.682   7.978  1.00 80.61           N  
ATOM   1790  CA  ASN A 808     -26.668  71.086   9.359  1.00 73.33           C  
ATOM   1791  C   ASN A 808     -25.195  71.374   9.672  1.00 70.60           C  
ATOM   1792  O   ASN A 808     -24.901  71.579  10.849  1.00 77.36           O  
ATOM   1793  CB  ASN A 808     -27.219  69.988  10.303  1.00 89.19           C  
ATOM   1794  CG  ASN A 808     -28.717  70.111  10.579  1.00 91.38           C  
ATOM   1795  OD1 ASN A 808     -29.307  71.181  10.449  1.00 94.35           O  
ATOM   1796  ND2 ASN A 808     -29.335  69.013  11.010  1.00 89.83           N  
ATOM   1797  H   ASN A 808     -26.845  69.702   7.767  1.00  0.00           H  
ATOM   1798  HA  ASN A 808     -27.201  72.022   9.541  1.00  0.00           H  
ATOM   1799  HB3 ASN A 808     -26.768  70.051  11.294  1.00  0.00           H  
ATOM   1800  HB2 ASN A 808     -26.969  68.993   9.928  1.00  0.00           H  
ATOM   1801 HD21 ASN A 808     -30.322  69.044  11.221  1.00  0.00           H  
ATOM   1802 HD22 ASN A 808     -28.830  68.147  11.123  1.00  0.00           H  
ATOM   1803  N   ILE A 809     -24.288  71.416   8.687  1.00 62.53           N  
ATOM   1804  CA  ILE A 809     -22.881  71.705   8.977  1.00 53.97           C  
ATOM   1805  C   ILE A 809     -22.582  73.211   8.840  1.00 50.40           C  
ATOM   1806  O   ILE A 809     -22.747  73.778   7.759  1.00 57.39           O  
ATOM   1807  CB  ILE A 809     -21.933  70.849   8.107  1.00 50.86           C  
ATOM   1808  CG1 ILE A 809     -21.941  69.378   8.562  1.00 55.47           C  
ATOM   1809  CG2 ILE A 809     -20.483  71.363   8.068  1.00 47.60           C  
ATOM   1810  CD1 ILE A 809     -21.431  68.405   7.495  1.00 56.75           C  
ATOM   1811  H   ILE A 809     -24.551  71.259   7.724  1.00  0.00           H  
ATOM   1812  HA  ILE A 809     -22.644  71.424  10.006  1.00  0.00           H  
ATOM   1813  HB  ILE A 809     -22.346  70.854   7.108  1.00  0.00           H  
ATOM   1814 HG13 ILE A 809     -22.946  69.077   8.850  1.00  0.00           H  
ATOM   1815 HG12 ILE A 809     -21.344  69.270   9.469  1.00  0.00           H  
ATOM   1816 HG21 ILE A 809     -19.835  70.717   7.481  1.00  0.00           H  
ATOM   1817 HG22 ILE A 809     -20.423  72.343   7.603  1.00  0.00           H  
ATOM   1818 HG23 ILE A 809     -20.055  71.435   9.068  1.00  0.00           H  
ATOM   1819 HD11 ILE A 809     -21.271  67.417   7.925  1.00  0.00           H  
ATOM   1820 HD12 ILE A 809     -22.151  68.305   6.683  1.00  0.00           H  
ATOM   1821 HD13 ILE A 809     -20.487  68.716   7.056  1.00  0.00           H  
ATOM   1822  N   GLY A 810     -22.125  73.811   9.951  1.00 50.83           N  
ATOM   1823  CA  GLY A 810     -21.773  75.227  10.033  1.00 47.42           C  
ATOM   1824  C   GLY A 810     -20.367  75.474   9.476  1.00 50.69           C  
ATOM   1825  O   GLY A 810     -19.564  74.550   9.328  1.00 55.97           O  
ATOM   1826  H   GLY A 810     -22.018  73.266  10.794  1.00  0.00           H  
ATOM   1827  HA3 GLY A 810     -21.800  75.538  11.076  1.00  0.00           H  
ATOM   1828  HA2 GLY A 810     -22.504  75.836   9.498  1.00  0.00           H  
ATOM   1829  N   SER A 811     -20.066  76.753   9.200  1.00 45.41           N  
ATOM   1830  CA  SER A 811     -18.766  77.197   8.695  1.00 47.21           C  
ATOM   1831  C   SER A 811     -17.592  76.886   9.628  1.00 48.86           C  
ATOM   1832  O   SER A 811     -16.525  76.539   9.126  1.00 49.44           O  
ATOM   1833  OG  SER A 811     -19.156  79.459   9.492  1.00 53.92           O  
ATOM   1834  CB  SER A 811     -18.801  78.695   8.362  1.00 44.96           C  
ATOM   1835  H   SER A 811     -20.753  77.480   9.363  1.00  0.00           H  
ATOM   1836  HA  SER A 811     -18.589  76.657   7.763  1.00  0.00           H  
ATOM   1837  HB2 SER A 811     -19.498  78.892   7.549  1.00  0.00           H  
ATOM   1838  HB3 SER A 811     -17.821  79.033   8.022  1.00  0.00           H  
ATOM   1839  HG  SER A 811     -20.069  79.752   9.364  1.00  0.00           H  
ATOM   1840  N   GLN A 812     -17.801  76.995  10.951  1.00 50.40           N  
ATOM   1841  CA  GLN A 812     -16.741  76.760  11.927  1.00 52.43           C  
ATOM   1842  C   GLN A 812     -16.250  75.307  11.916  1.00 43.48           C  
ATOM   1843  O   GLN A 812     -15.047  75.096  12.026  1.00 48.88           O  
ATOM   1844  CB  GLN A 812     -17.178  77.214  13.327  1.00 47.27           C  
ATOM   1845  CG  GLN A 812     -18.250  76.344  14.014  1.00 48.94           C  
ATOM   1846  CD  GLN A 812     -18.568  76.832  15.425  1.00 77.15           C  
ATOM   1847  OE1 GLN A 812     -17.773  77.532  16.050  1.00 76.03           O  
ATOM   1848  NE2 GLN A 812     -19.726  76.433  15.949  1.00 81.91           N  
ATOM   1849  HA  GLN A 812     -15.897  77.390  11.637  1.00  0.00           H  
ATOM   1850  HB2 GLN A 812     -17.536  78.242  13.271  1.00  0.00           H  
ATOM   1851  HB3 GLN A 812     -16.286  77.245  13.955  1.00  0.00           H  
ATOM   1852  HG3 GLN A 812     -17.916  75.312  14.116  1.00  0.00           H  
ATOM   1853  HG2 GLN A 812     -19.162  76.330  13.416  1.00  0.00           H  
ATOM   1854 HE21 GLN A 812     -19.978  76.715  16.885  1.00  0.00           H  
ATOM   1855 HE22 GLN A 812     -20.354  75.844  15.423  1.00  0.00           H  
ATOM   1856  H   GLN A 812     -18.697  77.304  11.300  1.00  0.00           H  
ATOM   1857  N   TYR A 813     -17.174  74.349  11.729  1.00 47.53           N  
ATOM   1858  CA  TYR A 813     -16.867  72.925  11.640  1.00 47.91           C  
ATOM   1859  C   TYR A 813     -16.005  72.594  10.424  1.00 50.34           C  
ATOM   1860  O   TYR A 813     -14.994  71.918  10.591  1.00 42.53           O  
ATOM   1861  OH  TYR A 813     -20.739  72.062  16.682  1.00 87.46           O  
ATOM   1862  CB  TYR A 813     -18.162  72.102  11.617  1.00 46.82           C  
ATOM   1863  CG  TYR A 813     -18.869  72.084  12.951  1.00 59.88           C  
ATOM   1864  CD1 TYR A 813     -19.818  73.077  13.266  1.00 66.99           C  
ATOM   1865  CD2 TYR A 813     -18.551  71.085  13.892  1.00 58.82           C  
ATOM   1866  CE1 TYR A 813     -20.448  73.070  14.524  1.00 68.19           C  
ATOM   1867  CE2 TYR A 813     -19.184  71.077  15.147  1.00 66.67           C  
ATOM   1868  CZ  TYR A 813     -20.130  72.069  15.463  1.00 70.49           C  
ATOM   1869  HB2 TYR A 813     -18.843  72.466  10.847  1.00  0.00           H  
ATOM   1870  HD1 TYR A 813     -20.060  73.848  12.549  1.00  0.00           H  
ATOM   1871  HD2 TYR A 813     -17.819  70.325  13.658  1.00  0.00           H  
ATOM   1872  HE1 TYR A 813     -21.175  73.830  14.767  1.00  0.00           H  
ATOM   1873  HE2 TYR A 813     -18.935  70.310  15.865  1.00  0.00           H  
ATOM   1874  HH  TYR A 813     -20.412  71.368  17.260  1.00  0.00           H  
ATOM   1875  H   TYR A 813     -18.142  74.609  11.607  1.00  0.00           H  
ATOM   1876  HA  TYR A 813     -16.301  72.652  12.533  1.00  0.00           H  
ATOM   1877  HB3 TYR A 813     -17.941  71.067  11.351  1.00  0.00           H  
ATOM   1878  N   LEU A 814     -16.398  73.100   9.243  1.00 40.10           N  
ATOM   1879  CA  LEU A 814     -15.678  72.880   7.988  1.00 39.92           C  
ATOM   1880  C   LEU A 814     -14.266  73.460   8.008  1.00 41.52           C  
ATOM   1881  O   LEU A 814     -13.327  72.756   7.641  1.00 37.14           O  
ATOM   1882  CD1 LEU A 814     -18.693  73.531   5.608  1.00 37.60           C  
ATOM   1883  CD2 LEU A 814     -17.326  71.385   5.654  1.00 37.40           C  
ATOM   1884  CB  LEU A 814     -16.461  73.481   6.809  1.00 41.69           C  
ATOM   1885  CG  LEU A 814     -17.702  72.671   6.413  1.00 45.22           C  
ATOM   1886  H   LEU A 814     -17.233  73.666   9.190  1.00  0.00           H  
ATOM   1887  HA  LEU A 814     -15.578  71.805   7.848  1.00  0.00           H  
ATOM   1888  HB3 LEU A 814     -15.823  73.581   5.928  1.00  0.00           H  
ATOM   1889  HB2 LEU A 814     -16.755  74.498   7.074  1.00  0.00           H  
ATOM   1890  HG  LEU A 814     -18.186  72.380   7.340  1.00  0.00           H  
ATOM   1891 HD11 LEU A 814     -19.149  72.981   4.784  1.00  0.00           H  
ATOM   1892 HD12 LEU A 814     -19.504  73.889   6.241  1.00  0.00           H  
ATOM   1893 HD13 LEU A 814     -18.212  74.410   5.179  1.00  0.00           H  
ATOM   1894 HD21 LEU A 814     -17.971  70.556   5.938  1.00  0.00           H  
ATOM   1895 HD22 LEU A 814     -17.429  71.516   4.579  1.00  0.00           H  
ATOM   1896 HD23 LEU A 814     -16.296  71.083   5.836  1.00  0.00           H  
ATOM   1897  N   LEU A 815     -14.143  74.716   8.462  1.00 40.40           N  
ATOM   1898  CA  LEU A 815     -12.860  75.398   8.578  1.00 41.65           C  
ATOM   1899  C   LEU A 815     -11.952  74.751   9.626  1.00 42.66           C  
ATOM   1900  O   LEU A 815     -10.751  74.664   9.384  1.00 40.12           O  
ATOM   1901  CB  LEU A 815     -13.076  76.894   8.869  1.00 39.34           C  
ATOM   1902  CG  LEU A 815     -13.706  77.658   7.687  1.00 46.90           C  
ATOM   1903  CD1 LEU A 815     -14.074  79.092   8.098  1.00 36.54           C  
ATOM   1904  CD2 LEU A 815     -12.807  77.638   6.437  1.00 37.76           C  
ATOM   1905  H   LEU A 815     -14.962  75.235   8.751  1.00  0.00           H  
ATOM   1906  HA  LEU A 815     -12.344  75.296   7.621  1.00  0.00           H  
ATOM   1907  HB3 LEU A 815     -12.124  77.366   9.124  1.00  0.00           H  
ATOM   1908  HB2 LEU A 815     -13.707  76.998   9.754  1.00  0.00           H  
ATOM   1909  HG  LEU A 815     -14.638  77.163   7.423  1.00  0.00           H  
ATOM   1910 HD11 LEU A 815     -15.158  79.213   8.118  1.00  0.00           H  
ATOM   1911 HD12 LEU A 815     -13.709  79.332   9.095  1.00  0.00           H  
ATOM   1912 HD13 LEU A 815     -13.681  79.852   7.424  1.00  0.00           H  
ATOM   1913 HD21 LEU A 815     -12.873  78.555   5.851  1.00  0.00           H  
ATOM   1914 HD22 LEU A 815     -11.765  77.514   6.716  1.00  0.00           H  
ATOM   1915 HD23 LEU A 815     -13.074  76.819   5.772  1.00  0.00           H  
ATOM   1916  N   ASN A 816     -12.526  74.253  10.733  1.00 35.61           N  
ATOM   1917  CA  ASN A 816     -11.770  73.530  11.750  1.00 42.06           C  
ATOM   1918  C   ASN A 816     -11.226  72.189  11.236  1.00 37.87           C  
ATOM   1919  O   ASN A 816     -10.080  71.876  11.538  1.00 39.65           O  
ATOM   1920  CB  ASN A 816     -12.606  73.338  13.029  1.00 41.43           C  
ATOM   1921  CG  ASN A 816     -11.772  72.833  14.211  1.00 56.76           C  
ATOM   1922  OD1 ASN A 816     -10.600  73.179  14.353  1.00 70.26           O  
ATOM   1923  ND2 ASN A 816     -12.380  72.014  15.068  1.00 54.92           N  
ATOM   1924  H   ASN A 816     -13.520  74.358  10.889  1.00  0.00           H  
ATOM   1925  HA  ASN A 816     -10.902  74.146  11.998  1.00  0.00           H  
ATOM   1926  HB3 ASN A 816     -13.453  72.675  12.843  1.00  0.00           H  
ATOM   1927  HB2 ASN A 816     -13.018  74.298  13.342  1.00  0.00           H  
ATOM   1928 HD21 ASN A 816     -11.885  71.664  15.875  1.00  0.00           H  
ATOM   1929 HD22 ASN A 816     -13.343  71.747  14.923  1.00  0.00           H  
ATOM   1930  N   TRP A 817     -12.010  71.445  10.440  1.00 44.56           N  
ATOM   1931  CA  TRP A 817     -11.535  70.217   9.800  1.00 40.67           C  
ATOM   1932  C   TRP A 817     -10.397  70.469   8.817  1.00 39.65           C  
ATOM   1933  O   TRP A 817      -9.455  69.683   8.806  1.00 38.76           O  
ATOM   1934  CB  TRP A 817     -12.675  69.479   9.097  1.00 40.93           C  
ATOM   1935  CG  TRP A 817     -13.795  69.043   9.978  1.00 40.34           C  
ATOM   1936  CD1 TRP A 817     -13.690  68.647  11.268  1.00 41.33           C  
ATOM   1937  CD2 TRP A 817     -15.194  68.892   9.622  1.00 41.68           C  
ATOM   1938  NE1 TRP A 817     -14.932  68.295  11.740  1.00 43.33           N  
ATOM   1939  CE2 TRP A 817     -15.898  68.415  10.768  1.00 44.31           C  
ATOM   1940  CE3 TRP A 817     -15.945  69.117   8.447  1.00 38.94           C  
ATOM   1941  CZ2 TRP A 817     -17.279  68.173  10.753  1.00 46.06           C  
ATOM   1942  CZ3 TRP A 817     -17.333  68.884   8.425  1.00 43.07           C  
ATOM   1943  CH2 TRP A 817     -17.998  68.414   9.571  1.00 50.30           C  
ATOM   1944  H   TRP A 817     -12.956  71.737  10.232  1.00  0.00           H  
ATOM   1945  HA  TRP A 817     -11.135  69.567  10.581  1.00  0.00           H  
ATOM   1946  HB3 TRP A 817     -12.290  68.586   8.601  1.00  0.00           H  
ATOM   1947  HB2 TRP A 817     -13.093  70.106   8.309  1.00  0.00           H  
ATOM   1948  HD1 TRP A 817     -12.773  68.622  11.838  1.00  0.00           H  
ATOM   1949  HE1 TRP A 817     -15.097  68.015  12.700  1.00  0.00           H  
ATOM   1950  HE3 TRP A 817     -15.448  69.465   7.555  1.00  0.00           H  
ATOM   1951  HZ2 TRP A 817     -17.782  67.812  11.639  1.00  0.00           H  
ATOM   1952  HZ3 TRP A 817     -17.894  69.058   7.523  1.00  0.00           H  
ATOM   1953  HH2 TRP A 817     -19.063  68.239   9.539  1.00  0.00           H  
ATOM   1954  N   CYS A 818     -10.461  71.586   8.073  1.00 34.88           N  
ATOM   1955  CA  CYS A 818      -9.374  72.039   7.208  1.00 37.37           C  
ATOM   1956  C   CYS A 818      -8.080  72.262   8.008  1.00 39.69           C  
ATOM   1957  O   CYS A 818      -7.035  71.772   7.586  1.00 35.77           O  
ATOM   1958  SG  CYS A 818     -11.064  72.980   5.242  1.00 41.34           S  
ATOM   1959  CB  CYS A 818      -9.727  73.309   6.414  1.00 41.30           C  
ATOM   1960  H   CYS A 818     -11.271  72.188   8.139  1.00  0.00           H  
ATOM   1961  HA  CYS A 818      -9.177  71.240   6.490  1.00  0.00           H  
ATOM   1962  HB3 CYS A 818      -8.867  73.652   5.840  1.00  0.00           H  
ATOM   1963  HB2 CYS A 818     -10.018  74.131   7.063  1.00  0.00           H  
ATOM   1964  HG  CYS A 818     -12.018  72.801   6.162  1.00  0.00           H  
ATOM   1965  N   VAL A 819      -8.178  72.917   9.178  1.00 37.42           N  
ATOM   1966  CA  VAL A 819      -7.047  73.109  10.088  1.00 37.65           C  
ATOM   1967  C   VAL A 819      -6.454  71.785  10.594  1.00 32.40           C  
ATOM   1968  O   VAL A 819      -5.237  71.627  10.548  1.00 35.44           O  
ATOM   1969  CG2 VAL A 819      -7.685  75.433  10.877  1.00 30.66           C  
ATOM   1970  CB  VAL A 819      -7.408  73.994  11.314  1.00 39.88           C  
ATOM   1971  CG1 VAL A 819      -6.346  74.013  12.433  1.00 32.20           C  
ATOM   1972 HG22 VAL A 819      -6.794  75.877  10.436  1.00  0.00           H  
ATOM   1973 HG23 VAL A 819      -8.485  75.488  10.145  1.00  0.00           H  
ATOM   1974  H   VAL A 819      -9.070  73.286   9.479  1.00  0.00           H  
ATOM   1975  HA  VAL A 819      -6.264  73.621   9.522  1.00  0.00           H  
ATOM   1976  HB  VAL A 819      -8.328  73.623  11.762  1.00  0.00           H  
ATOM   1977 HG11 VAL A 819      -6.584  74.765  13.186  1.00  0.00           H  
ATOM   1978 HG12 VAL A 819      -6.278  73.061  12.961  1.00  0.00           H  
ATOM   1979 HG13 VAL A 819      -5.361  74.255  12.030  1.00  0.00           H  
ATOM   1980 HG21 VAL A 819      -7.986  76.052  11.723  1.00  0.00           H  
ATOM   1981  N   GLN A 820      -7.311  70.864  11.055  1.00 31.94           N  
ATOM   1982  CA  GLN A 820      -6.892  69.583  11.614  1.00 40.70           C  
ATOM   1983  C   GLN A 820      -6.212  68.659  10.608  1.00 38.12           C  
ATOM   1984  O   GLN A 820      -5.215  68.028  10.954  1.00 36.24           O  
ATOM   1985  CD  GLN A 820      -9.587  68.812  14.293  1.00 37.80           C  
ATOM   1986  OE1 GLN A 820      -9.881  67.664  13.977  1.00 47.21           O  
ATOM   1987  NE2 GLN A 820     -10.098  69.419  15.358  1.00 44.15           N  
ATOM   1988  CB  GLN A 820      -8.092  68.883  12.243  1.00 35.73           C  
ATOM   1989  CG  GLN A 820      -8.559  69.609  13.510  1.00 34.92           C  
ATOM   1990  HA  GLN A 820      -6.162  69.786  12.400  1.00  0.00           H  
ATOM   1991  HB3 GLN A 820      -7.818  67.854  12.482  1.00  0.00           H  
ATOM   1992  HB2 GLN A 820      -8.913  68.819  11.526  1.00  0.00           H  
ATOM   1993  HG3 GLN A 820      -8.967  70.589  13.280  1.00  0.00           H  
ATOM   1994  HG2 GLN A 820      -7.708  69.790  14.167  1.00  0.00           H  
ATOM   1995 HE21 GLN A 820     -10.769  68.941  15.949  1.00  0.00           H  
ATOM   1996 HE22 GLN A 820      -9.819  70.361  15.589  1.00  0.00           H  
ATOM   1997  H   GLN A 820      -8.304  71.062  11.065  1.00  0.00           H  
ATOM   1998  N   ILE A 821      -6.733  68.626   9.375  1.00 34.93           N  
ATOM   1999  CA  ILE A 821      -6.137  67.853   8.295  1.00 34.39           C  
ATOM   2000  C   ILE A 821      -4.758  68.432   7.917  1.00 37.85           C  
ATOM   2001  O   ILE A 821      -3.818  67.655   7.795  1.00 41.82           O  
ATOM   2002  CB  ILE A 821      -7.070  67.763   7.059  1.00 36.76           C  
ATOM   2003  CG1 ILE A 821      -8.409  67.076   7.418  1.00 35.63           C  
ATOM   2004  CG2 ILE A 821      -6.443  67.026   5.855  1.00 35.06           C  
ATOM   2005  CD1 ILE A 821      -9.561  67.462   6.482  1.00 34.23           C  
ATOM   2006  H   ILE A 821      -7.564  69.162   9.154  1.00  0.00           H  
ATOM   2007  HA  ILE A 821      -5.980  66.836   8.663  1.00  0.00           H  
ATOM   2008  HB  ILE A 821      -7.299  68.785   6.756  1.00  0.00           H  
ATOM   2009 HG13 ILE A 821      -8.716  67.296   8.439  1.00  0.00           H  
ATOM   2010 HG12 ILE A 821      -8.277  65.993   7.407  1.00  0.00           H  
ATOM   2011 HG21 ILE A 821      -7.091  67.072   4.979  1.00  0.00           H  
ATOM   2012 HG22 ILE A 821      -5.481  67.435   5.564  1.00  0.00           H  
ATOM   2013 HG23 ILE A 821      -6.279  65.975   6.088  1.00  0.00           H  
ATOM   2014 HD11 ILE A 821     -10.524  67.213   6.929  1.00  0.00           H  
ATOM   2015 HD12 ILE A 821      -9.569  68.531   6.270  1.00  0.00           H  
ATOM   2016 HD13 ILE A 821      -9.493  66.938   5.529  1.00  0.00           H  
ATOM   2017  N   ALA A 822      -4.630  69.770   7.842  1.00 39.00           N  
ATOM   2018  CA  ALA A 822      -3.354  70.446   7.593  1.00 34.46           C  
ATOM   2019  C   ALA A 822      -2.308  70.221   8.699  1.00 37.32           C  
ATOM   2020  O   ALA A 822      -1.138  70.053   8.369  1.00 37.10           O  
ATOM   2021  CB  ALA A 822      -3.584  71.945   7.360  1.00 35.81           C  
ATOM   2022  HB2 ALA A 822      -4.289  72.112   6.548  1.00  0.00           H  
ATOM   2023  HB3 ALA A 822      -3.979  72.440   8.247  1.00  0.00           H  
ATOM   2024  H   ALA A 822      -5.435  70.364   7.989  1.00  0.00           H  
ATOM   2025  HA  ALA A 822      -2.946  70.032   6.668  1.00  0.00           H  
ATOM   2026  HB1 ALA A 822      -2.657  72.446   7.079  1.00  0.00           H  
ATOM   2027  N   LYS A 823      -2.737  70.183   9.974  1.00 38.62           N  
ATOM   2028  CA  LYS A 823      -1.879  69.861  11.118  1.00 37.77           C  
ATOM   2029  C   LYS A 823      -1.344  68.425  11.087  1.00 42.20           C  
ATOM   2030  O   LYS A 823      -0.171  68.221  11.394  1.00 43.06           O  
ATOM   2031  CB  LYS A 823      -2.626  70.111  12.438  1.00 37.32           C  
ATOM   2032  CG  LYS A 823      -2.735  71.591  12.815  1.00 40.97           C  
ATOM   2033  CD  LYS A 823      -3.483  71.775  14.136  1.00 45.13           C  
ATOM   2034  CE  LYS A 823      -3.452  73.227  14.623  1.00 37.73           C  
ATOM   2035  NZ  LYS A 823      -4.110  73.354  15.932  1.00 43.69           N1+
ATOM   2036  HB2 LYS A 823      -3.614  69.651  12.407  1.00  0.00           H  
ATOM   2037  HG3 LYS A 823      -3.249  72.147  12.034  1.00  0.00           H  
ATOM   2038  HG2 LYS A 823      -1.735  72.019  12.893  1.00  0.00           H  
ATOM   2039  HD3 LYS A 823      -3.047  71.125  14.897  1.00  0.00           H  
ATOM   2040  HD2 LYS A 823      -4.517  71.451  14.013  1.00  0.00           H  
ATOM   2041  HE3 LYS A 823      -3.943  73.885  13.908  1.00  0.00           H  
ATOM   2042  HE2 LYS A 823      -2.422  73.573  14.719  1.00  0.00           H  
ATOM   2043  HZ1 LYS A 823      -5.069  73.048  15.859  1.00  0.00           H  
ATOM   2044  HZ2 LYS A 823      -3.626  72.783  16.611  1.00  0.00           H  
ATOM   2045  HZ3 LYS A 823      -4.087  74.319  16.229  1.00  0.00           H  
ATOM   2046  H   LYS A 823      -3.713  70.356  10.176  1.00  0.00           H  
ATOM   2047  HA  LYS A 823      -1.016  70.524  11.085  1.00  0.00           H  
ATOM   2048  HB3 LYS A 823      -2.091  69.616  13.251  1.00  0.00           H  
ATOM   2049  N   GLY A 824      -2.203  67.468  10.701  1.00 39.57           N  
ATOM   2050  CA  GLY A 824      -1.839  66.060  10.581  1.00 39.75           C  
ATOM   2051  C   GLY A 824      -0.885  65.837   9.403  1.00 39.06           C  
ATOM   2052  O   GLY A 824       0.085  65.097   9.548  1.00 38.97           O  
ATOM   2053  H   GLY A 824      -3.157  67.718  10.473  1.00  0.00           H  
ATOM   2054  HA3 GLY A 824      -2.738  65.460  10.444  1.00  0.00           H  
ATOM   2055  HA2 GLY A 824      -1.365  65.719  11.500  1.00  0.00           H  
ATOM   2056  N   MET A 825      -1.120  66.506   8.263  1.00 35.96           N  
ATOM   2057  CA  MET A 825      -0.222  66.462   7.111  1.00 42.09           C  
ATOM   2058  C   MET A 825       1.124  67.146   7.366  1.00 39.90           C  
ATOM   2059  O   MET A 825       2.140  66.642   6.892  1.00 42.67           O  
ATOM   2060  CB  MET A 825      -0.887  67.083   5.879  1.00 40.97           C  
ATOM   2061  CG  MET A 825      -2.091  66.320   5.320  1.00 40.33           C  
ATOM   2062  SD  MET A 825      -1.877  64.532   5.082  1.00 39.91           S  
ATOM   2063  CE  MET A 825      -0.599  64.614   3.822  1.00 42.18           C  
ATOM   2064  HB3 MET A 825      -0.146  67.156   5.088  1.00  0.00           H  
ATOM   2065  HB2 MET A 825      -1.189  68.107   6.101  1.00  0.00           H  
ATOM   2066  HG2 MET A 825      -2.347  66.768   4.361  1.00  0.00           H  
ATOM   2067  HG3 MET A 825      -2.963  66.477   5.935  1.00  0.00           H  
ATOM   2068  HE1 MET A 825      -0.485  63.660   3.314  1.00  0.00           H  
ATOM   2069  HE2 MET A 825      -0.915  65.365   3.107  1.00  0.00           H  
ATOM   2070  HE3 MET A 825       0.361  64.909   4.247  1.00  0.00           H  
ATOM   2071  H   MET A 825      -1.942  67.090   8.177  1.00  0.00           H  
ATOM   2072  HA  MET A 825       0.006  65.415   6.904  1.00  0.00           H  
ATOM   2073  N   ASN A 826       1.120  68.250   8.130  1.00 43.59           N  
ATOM   2074  CA  ASN A 826       2.336  68.935   8.558  1.00 52.42           C  
ATOM   2075  C   ASN A 826       3.201  68.056   9.470  1.00 43.45           C  
ATOM   2076  O   ASN A 826       4.419  68.074   9.317  1.00 43.71           O  
ATOM   2077  CB  ASN A 826       1.984  70.257   9.259  1.00 41.62           C  
ATOM   2078  CG  ASN A 826       3.218  71.112   9.542  1.00 39.57           C  
ATOM   2079  OD1 ASN A 826       3.908  71.526   8.615  1.00 48.68           O  
ATOM   2080  ND2 ASN A 826       3.509  71.357  10.820  1.00 38.28           N  
ATOM   2081  H   ASN A 826       0.245  68.634   8.460  1.00  0.00           H  
ATOM   2082  HA  ASN A 826       2.925  69.158   7.665  1.00  0.00           H  
ATOM   2083  HB3 ASN A 826       1.420  70.078  10.175  1.00  0.00           H  
ATOM   2084  HB2 ASN A 826       1.346  70.847   8.607  1.00  0.00           H  
ATOM   2085 HD21 ASN A 826       4.342  71.876  11.058  1.00  0.00           H  
ATOM   2086 HD22 ASN A 826       2.936  70.978  11.559  1.00  0.00           H  
ATOM   2087  N   TYR A 827       2.561  67.284  10.366  1.00 38.03           N  
ATOM   2088  CA  TYR A 827       3.245  66.302  11.199  1.00 37.14           C  
ATOM   2089  C   TYR A 827       3.974  65.242  10.363  1.00 43.68           C  
ATOM   2090  O   TYR A 827       5.135  64.952  10.647  1.00 44.68           O  
ATOM   2091  CD2 TYR A 827       2.684  63.158  12.431  1.00 42.51           C  
ATOM   2092  CE1 TYR A 827       4.348  63.612  14.656  1.00 44.00           C  
ATOM   2093  CE2 TYR A 827       3.343  62.078  13.044  1.00 45.55           C  
ATOM   2094  CZ  TYR A 827       4.170  62.310  14.159  1.00 55.19           C  
ATOM   2095  OH  TYR A 827       4.805  61.275  14.771  1.00 43.67           O  
ATOM   2096  CB  TYR A 827       2.268  65.655  12.197  1.00 42.80           C  
ATOM   2097  CG  TYR A 827       2.873  64.469  12.921  1.00 40.13           C  
ATOM   2098  CD1 TYR A 827       3.705  64.693  14.033  1.00 42.26           C  
ATOM   2099  HB2 TYR A 827       1.936  66.399  12.922  1.00  0.00           H  
ATOM   2100  HD1 TYR A 827       3.864  65.696  14.401  1.00  0.00           H  
ATOM   2101  HD2 TYR A 827       2.061  62.985  11.566  1.00  0.00           H  
ATOM   2102  HE1 TYR A 827       4.984  63.789  15.510  1.00  0.00           H  
ATOM   2103  HE2 TYR A 827       3.220  61.079  12.655  1.00  0.00           H  
ATOM   2104  HH  TYR A 827       5.243  61.542  15.585  1.00  0.00           H  
ATOM   2105  H   TYR A 827       1.555  67.334  10.452  1.00  0.00           H  
ATOM   2106  HA  TYR A 827       4.001  66.840  11.776  1.00  0.00           H  
ATOM   2107  HB3 TYR A 827       1.367  65.313  11.691  1.00  0.00           H  
ATOM   2108  N   LEU A 828       3.277  64.701   9.349  1.00 37.65           N  
ATOM   2109  CA  LEU A 828       3.848  63.745   8.410  1.00 44.79           C  
ATOM   2110  C   LEU A 828       5.013  64.357   7.625  1.00 45.84           C  
ATOM   2111  O   LEU A 828       6.027  63.685   7.480  1.00 50.60           O  
ATOM   2112  CB  LEU A 828       2.770  63.207   7.449  1.00 32.46           C  
ATOM   2113  CG  LEU A 828       1.657  62.356   8.093  1.00 36.26           C  
ATOM   2114  CD1 LEU A 828       0.564  62.032   7.055  1.00 36.00           C  
ATOM   2115  CD2 LEU A 828       2.185  61.085   8.786  1.00 38.41           C  
ATOM   2116  H   LEU A 828       2.320  64.986   9.185  1.00  0.00           H  
ATOM   2117  HA  LEU A 828       4.252  62.914   8.992  1.00  0.00           H  
ATOM   2118  HB3 LEU A 828       3.242  62.594   6.683  1.00  0.00           H  
ATOM   2119  HB2 LEU A 828       2.321  64.046   6.917  1.00  0.00           H  
ATOM   2120  HG  LEU A 828       1.185  62.962   8.864  1.00  0.00           H  
ATOM   2121 HD11 LEU A 828      -0.429  62.149   7.491  1.00  0.00           H  
ATOM   2122 HD12 LEU A 828       0.610  62.692   6.188  1.00  0.00           H  
ATOM   2123 HD13 LEU A 828       0.639  61.012   6.675  1.00  0.00           H  
ATOM   2124 HD21 LEU A 828       1.639  60.189   8.493  1.00  0.00           H  
ATOM   2125 HD22 LEU A 828       3.232  60.902   8.554  1.00  0.00           H  
ATOM   2126 HD23 LEU A 828       2.096  61.167   9.870  1.00  0.00           H  
ATOM   2127  N   GLU A 829       4.890  65.624   7.190  1.00 40.88           N  
ATOM   2128  CA  GLU A 829       5.969  66.336   6.511  1.00 46.54           C  
ATOM   2129  C   GLU A 829       7.230  66.523   7.368  1.00 51.78           C  
ATOM   2130  O   GLU A 829       8.324  66.299   6.852  1.00 55.30           O  
ATOM   2131  CB  GLU A 829       5.473  67.635   5.844  1.00 42.60           C  
ATOM   2132  CG  GLU A 829       6.630  68.469   5.247  1.00 47.40           C  
ATOM   2133  CD  GLU A 829       6.217  69.578   4.284  1.00 42.82           C  
ATOM   2134  OE1 GLU A 829       5.024  69.950   4.265  1.00 45.14           O  
ATOM   2135  OE2 GLU A 829       7.136  70.054   3.582  1.00 49.03           O1-
ATOM   2136  H   GLU A 829       4.026  66.130   7.332  1.00  0.00           H  
ATOM   2137  HA  GLU A 829       6.278  65.683   5.699  1.00  0.00           H  
ATOM   2138  HB3 GLU A 829       4.920  68.239   6.563  1.00  0.00           H  
ATOM   2139  HB2 GLU A 829       4.763  67.372   5.058  1.00  0.00           H  
ATOM   2140  HG3 GLU A 829       7.312  67.814   4.706  1.00  0.00           H  
ATOM   2141  HG2 GLU A 829       7.210  68.935   6.045  1.00  0.00           H  
ATOM   2142  N   ASP A 830       7.064  66.872   8.655  1.00 46.70           N  
ATOM   2143  CA  ASP A 830       8.155  66.933   9.636  1.00 56.01           C  
ATOM   2144  C   ASP A 830       8.869  65.590   9.832  1.00 56.78           C  
ATOM   2145  O   ASP A 830      10.095  65.573   9.937  1.00 57.93           O  
ATOM   2146  OD2 ASP A 830       6.426  69.344  11.787  1.00 59.67           O1-
ATOM   2147  CB  ASP A 830       7.726  67.523  10.995  1.00 56.26           C  
ATOM   2148  CG  ASP A 830       7.237  68.972  10.912  1.00 56.72           C  
ATOM   2149  OD1 ASP A 830       7.761  69.716  10.051  1.00 61.23           O  
ATOM   2150  H   ASP A 830       6.134  67.073   9.003  1.00  0.00           H  
ATOM   2151  HA  ASP A 830       8.905  67.604   9.218  1.00  0.00           H  
ATOM   2152  HB3 ASP A 830       8.547  67.483  11.712  1.00  0.00           H  
ATOM   2153  HB2 ASP A 830       6.913  66.915  11.395  1.00  0.00           H  
ATOM   2154  N   ARG A 831       8.100  64.493   9.798  1.00 52.28           N  
ATOM   2155  CA  ARG A 831       8.623  63.132   9.777  1.00 51.66           C  
ATOM   2156  C   ARG A 831       9.204  62.705   8.419  1.00 59.93           C  
ATOM   2157  O   ARG A 831       9.785  61.624   8.351  1.00 52.32           O  
ATOM   2158  CD  ARG A 831       8.100  61.771  12.666  1.00 52.09           C  
ATOM   2159  NE  ARG A 831       8.440  60.359  12.449  1.00 55.82           N  
ATOM   2160  CZ  ARG A 831       7.723  59.294  12.832  1.00 46.16           C  
ATOM   2161  NH1 ARG A 831       6.588  59.411  13.532  1.00 49.29           N  
ATOM   2162  NH2 ARG A 831       8.166  58.079  12.507  1.00 53.50           N1+
ATOM   2163  CB  ARG A 831       7.507  62.160  10.196  1.00 53.77           C  
ATOM   2164  CG  ARG A 831       7.050  62.262  11.658  1.00 54.19           C  
ATOM   2165  H   ARG A 831       7.096  64.592   9.717  1.00  0.00           H  
ATOM   2166  HA  ARG A 831       9.446  63.068  10.490  1.00  0.00           H  
ATOM   2167  HB3 ARG A 831       7.845  61.140  10.031  1.00  0.00           H  
ATOM   2168  HB2 ARG A 831       6.642  62.291   9.547  1.00  0.00           H  
ATOM   2169  HG3 ARG A 831       6.182  61.607  11.748  1.00  0.00           H  
ATOM   2170  HG2 ARG A 831       6.689  63.255  11.924  1.00  0.00           H  
ATOM   2171  HD3 ARG A 831       7.812  61.983  13.696  1.00  0.00           H  
ATOM   2172  HD2 ARG A 831       9.029  62.316  12.506  1.00  0.00           H  
ATOM   2173  HE  ARG A 831       9.271  60.197  11.898  1.00  0.00           H  
ATOM   2174 HH11 ARG A 831       6.091  58.585  13.839  1.00  0.00           H  
ATOM   2175 HH12 ARG A 831       6.228  60.320  13.792  1.00  0.00           H  
ATOM   2176 HH21 ARG A 831       7.660  57.252  12.819  1.00  0.00           H  
ATOM   2177 HH22 ARG A 831       9.020  57.963  11.983  1.00  0.00           H  
ATOM   2178  N   ARG A 832       9.036  63.523   7.367  1.00 52.17           N  
ATOM   2179  CA  ARG A 832       9.425  63.222   5.987  1.00 53.93           C  
ATOM   2180  C   ARG A 832       8.665  62.005   5.428  1.00 57.56           C  
ATOM   2181  O   ARG A 832       9.246  61.168   4.740  1.00 63.07           O  
ATOM   2182  CB  ARG A 832      10.956  63.066   5.849  1.00 52.99           C  
ATOM   2183  CG  ARG A 832      11.788  64.202   6.465  1.00 50.50           C  
ATOM   2184  CD  ARG A 832      11.703  65.520   5.684  1.00 57.84           C  
ATOM   2185  NE  ARG A 832      12.491  66.580   6.326  1.00  0.00           N  
ATOM   2186  CZ  ARG A 832      12.031  67.607   7.060  1.00  0.00           C  
ATOM   2187  NH1 ARG A 832      10.724  67.800   7.268  1.00  0.00           N  
ATOM   2188  NH2 ARG A 832      12.908  68.465   7.595  1.00  0.00           N1+
ATOM   2189  HB2 ARG A 832      11.216  62.974   4.793  1.00  0.00           H  
ATOM   2190  HB3 ARG A 832      11.276  62.130   6.308  1.00  0.00           H  
ATOM   2191  HG3 ARG A 832      12.819  63.858   6.373  1.00  0.00           H  
ATOM   2192  HG2 ARG A 832      11.628  64.345   7.535  1.00  0.00           H  
ATOM   2193  HD2 ARG A 832      12.251  65.358   4.755  1.00  0.00           H  
ATOM   2194  HD3 ARG A 832      10.699  65.812   5.377  1.00  0.00           H  
ATOM   2195  H   ARG A 832       8.559  64.404   7.504  1.00  0.00           H  
ATOM   2196  HA  ARG A 832       9.112  64.077   5.393  1.00  0.00           H  
ATOM   2197  HE  ARG A 832      13.492  66.481   6.233  1.00  0.00           H  
ATOM   2198 HH11 ARG A 832      10.401  68.573   7.831  1.00  0.00           H  
ATOM   2199 HH12 ARG A 832      10.041  67.152   6.893  1.00  0.00           H  
ATOM   2200 HH21 ARG A 832      12.585  69.240   8.156  1.00  0.00           H  
ATOM   2201 HH22 ARG A 832      13.899  68.341   7.451  1.00  0.00           H  
ATOM   2202  N   LEU A 833       7.373  61.931   5.764  1.00 53.02           N  
ATOM   2203  CA  LEU A 833       6.470  60.860   5.387  1.00 49.80           C  
ATOM   2204  C   LEU A 833       5.451  61.438   4.409  1.00 48.84           C  
ATOM   2205  O   LEU A 833       4.813  62.442   4.718  1.00 56.64           O  
ATOM   2206  CB  LEU A 833       5.772  60.338   6.656  1.00 51.57           C  
ATOM   2207  CG  LEU A 833       6.704  59.645   7.669  1.00 57.51           C  
ATOM   2208  CD1 LEU A 833       5.950  59.299   8.966  1.00 50.82           C  
ATOM   2209  CD2 LEU A 833       7.437  58.422   7.094  1.00 53.29           C  
ATOM   2210  HB3 LEU A 833       5.269  61.167   7.153  1.00  0.00           H  
ATOM   2211  HG  LEU A 833       7.468  60.368   7.941  1.00  0.00           H  
ATOM   2212 HD11 LEU A 833       6.634  59.235   9.813  1.00  0.00           H  
ATOM   2213 HD12 LEU A 833       5.201  60.047   9.217  1.00  0.00           H  
ATOM   2214 HD13 LEU A 833       5.444  58.337   8.899  1.00  0.00           H  
ATOM   2215 HD21 LEU A 833       7.369  57.565   7.759  1.00  0.00           H  
ATOM   2216 HD22 LEU A 833       7.035  58.111   6.130  1.00  0.00           H  
ATOM   2217 HD23 LEU A 833       8.498  58.636   6.957  1.00  0.00           H  
ATOM   2218  H   LEU A 833       6.970  62.651   6.352  1.00  0.00           H  
ATOM   2219  HA  LEU A 833       7.004  60.045   4.898  1.00  0.00           H  
ATOM   2220  HB2 LEU A 833       4.978  59.656   6.378  1.00  0.00           H  
ATOM   2221  N   VAL A 834       5.325  60.794   3.244  1.00 43.28           N  
ATOM   2222  CA  VAL A 834       4.385  61.201   2.209  1.00 41.59           C  
ATOM   2223  C   VAL A 834       3.213  60.212   2.225  1.00 50.30           C  
ATOM   2224  O   VAL A 834       3.437  59.003   2.148  1.00 55.15           O  
ATOM   2225  CG2 VAL A 834       6.236  62.169   0.758  1.00 49.10           C  
ATOM   2226  CB  VAL A 834       5.051  61.189   0.811  1.00 46.27           C  
ATOM   2227  CG1 VAL A 834       4.073  61.530  -0.326  1.00 41.91           C  
ATOM   2228  H   VAL A 834       5.877  59.972   3.053  1.00  0.00           H  
ATOM   2229  HA  VAL A 834       4.009  62.210   2.392  1.00  0.00           H  
ATOM   2230  HB  VAL A 834       5.446  60.191   0.617  1.00  0.00           H  
ATOM   2231 HG11 VAL A 834       4.594  61.566  -1.280  1.00  0.00           H  
ATOM   2232 HG12 VAL A 834       3.266  60.808  -0.424  1.00  0.00           H  
ATOM   2233 HG13 VAL A 834       3.624  62.511  -0.175  1.00  0.00           H  
ATOM   2234 HG21 VAL A 834       6.722  62.143  -0.217  1.00  0.00           H  
ATOM   2235 HG22 VAL A 834       5.907  63.193   0.937  1.00  0.00           H  
ATOM   2236 HG23 VAL A 834       6.999  61.931   1.500  1.00  0.00           H  
ATOM   2237  N   HIS A 835       1.991  60.751   2.338  1.00 50.02           N  
ATOM   2238  CA  HIS A 835       0.764  59.968   2.446  1.00 45.97           C  
ATOM   2239  C   HIS A 835       0.382  59.260   1.138  1.00 45.43           C  
ATOM   2240  O   HIS A 835       0.117  58.059   1.174  1.00 44.26           O  
ATOM   2241  CE1 HIS A 835      -3.378  58.891   3.177  1.00 48.88           C  
ATOM   2242  NE2 HIS A 835      -3.184  59.055   4.482  1.00 49.75           N  
ATOM   2243  CB  HIS A 835      -0.372  60.868   2.952  1.00 38.68           C  
ATOM   2244  CG  HIS A 835      -1.597  60.102   3.369  1.00 40.06           C  
ATOM   2245  ND1 HIS A 835      -2.462  59.507   2.448  1.00 40.07           N  
ATOM   2246  CD2 HIS A 835      -2.051  59.830   4.639  1.00 47.84           C  
ATOM   2247  H   HIS A 835       1.885  61.760   2.333  1.00  0.00           H  
ATOM   2248  HA  HIS A 835       0.937  59.201   3.204  1.00  0.00           H  
ATOM   2249  HB3 HIS A 835      -0.654  61.600   2.194  1.00  0.00           H  
ATOM   2250  HB2 HIS A 835      -0.027  61.431   3.820  1.00  0.00           H  
ATOM   2251  HD2 HIS A 835      -1.669  60.113   5.609  1.00  0.00           H  
ATOM   2252  HE1 HIS A 835      -4.194  58.316   2.762  1.00  0.00           H  
ATOM   2253  HE2 HIS A 835      -3.769  58.669   5.213  1.00  0.00           H  
ATOM   2254  N   ARG A 836       0.362  60.019   0.028  1.00 42.16           N  
ATOM   2255  CA  ARG A 836       0.039  59.594  -1.340  1.00 38.79           C  
ATOM   2256  C   ARG A 836      -1.451  59.418  -1.667  1.00 45.83           C  
ATOM   2257  O   ARG A 836      -1.765  59.292  -2.851  1.00 48.30           O  
ATOM   2258  CB  ARG A 836       0.774  58.303  -1.754  1.00 50.88           C  
ATOM   2259  CG  ARG A 836       2.288  58.337  -1.569  1.00 56.34           C  
ATOM   2260  CD  ARG A 836       2.915  57.209  -2.378  1.00 50.40           C  
ATOM   2261  NE  ARG A 836       4.356  57.105  -2.162  1.00 61.17           N  
ATOM   2262  CZ  ARG A 836       5.171  56.365  -2.928  1.00 76.95           C  
ATOM   2263  NH1 ARG A 836       4.704  55.683  -3.985  1.00 69.27           N  
ATOM   2264  NH2 ARG A 836       6.472  56.299  -2.627  1.00 84.05           N1+
ATOM   2265  HG3 ARG A 836       2.616  58.345  -0.529  1.00  0.00           H  
ATOM   2266  HG2 ARG A 836       2.622  59.274  -2.013  1.00  0.00           H  
ATOM   2267  HD3 ARG A 836       2.816  57.478  -3.428  1.00  0.00           H  
ATOM   2268  HD2 ARG A 836       2.394  56.259  -2.256  1.00  0.00           H  
ATOM   2269  HE  ARG A 836       4.726  57.574  -1.348  1.00  0.00           H  
ATOM   2270 HH11 ARG A 836       5.324  55.124  -4.554  1.00  0.00           H  
ATOM   2271 HH12 ARG A 836       3.722  55.723  -4.218  1.00  0.00           H  
ATOM   2272 HH21 ARG A 836       7.099  55.743  -3.191  1.00  0.00           H  
ATOM   2273 HH22 ARG A 836       6.843  56.817  -1.844  1.00  0.00           H  
ATOM   2274  H   ARG A 836       0.575  61.008   0.121  1.00  0.00           H  
ATOM   2275  HA  ARG A 836       0.392  60.403  -1.983  1.00  0.00           H  
ATOM   2276  HB2 ARG A 836       0.576  58.137  -2.815  1.00  0.00           H  
ATOM   2277  HB3 ARG A 836       0.361  57.430  -1.249  1.00  0.00           H  
ATOM   2278  N   ASP A 837      -2.336  59.383  -0.661  1.00 43.80           N  
ATOM   2279  CA  ASP A 837      -3.749  59.071  -0.867  1.00 43.23           C  
ATOM   2280  C   ASP A 837      -4.630  59.922   0.058  1.00 48.27           C  
ATOM   2281  O   ASP A 837      -5.579  59.402   0.644  1.00 40.37           O  
ATOM   2282  CG  ASP A 837      -5.398  57.090  -1.228  1.00 42.09           C  
ATOM   2283  OD1 ASP A 837      -6.062  57.860  -1.956  1.00 40.11           O  
ATOM   2284  OD2 ASP A 837      -5.781  55.957  -0.872  1.00 41.25           O1-
ATOM   2285  CB  ASP A 837      -4.014  57.546  -0.742  1.00 37.94           C  
ATOM   2286  H   ASP A 837      -2.031  59.489   0.297  1.00  0.00           H  
ATOM   2287  HA  ASP A 837      -4.033  59.390  -1.873  1.00  0.00           H  
ATOM   2288  HB3 ASP A 837      -3.903  57.257   0.305  1.00  0.00           H  
ATOM   2289  HB2 ASP A 837      -3.266  56.997  -1.314  1.00  0.00           H  
ATOM   2290  N   LEU A 838      -4.329  61.222   0.196  1.00 45.58           N  
ATOM   2291  CA  LEU A 838      -5.202  62.104   0.963  1.00 37.11           C  
ATOM   2292  C   LEU A 838      -6.514  62.339   0.196  1.00 41.96           C  
ATOM   2293  O   LEU A 838      -6.491  62.719  -0.972  1.00 43.75           O  
ATOM   2294  CD1 LEU A 838      -5.791  63.753   3.543  1.00 35.69           C  
ATOM   2295  CD2 LEU A 838      -4.492  65.655   2.489  1.00 37.69           C  
ATOM   2296  CB  LEU A 838      -4.468  63.403   1.341  1.00 39.37           C  
ATOM   2297  CG  LEU A 838      -5.285  64.375   2.222  1.00 43.02           C  
ATOM   2298  HB2 LEU A 838      -3.547  63.146   1.866  1.00  0.00           H  
ATOM   2299  HG  LEU A 838      -6.157  64.679   1.649  1.00  0.00           H  
ATOM   2300 HD11 LEU A 838      -5.535  64.357   4.413  1.00  0.00           H  
ATOM   2301 HD12 LEU A 838      -6.878  63.661   3.534  1.00  0.00           H  
ATOM   2302 HD13 LEU A 838      -5.377  62.764   3.731  1.00  0.00           H  
ATOM   2303 HD21 LEU A 838      -5.164  66.504   2.565  1.00  0.00           H  
ATOM   2304 HD22 LEU A 838      -3.966  65.596   3.436  1.00  0.00           H  
ATOM   2305 HD23 LEU A 838      -3.751  65.860   1.716  1.00  0.00           H  
ATOM   2306  H   LEU A 838      -3.545  61.633  -0.290  1.00  0.00           H  
ATOM   2307  HA  LEU A 838      -5.439  61.583   1.892  1.00  0.00           H  
ATOM   2308  HB3 LEU A 838      -4.157  63.917   0.433  1.00  0.00           H  
ATOM   2309  N   ALA A 839      -7.631  62.077   0.874  1.00 36.58           N  
ATOM   2310  CA  ALA A 839      -8.976  62.229   0.337  1.00 36.96           C  
ATOM   2311  C   ALA A 839      -9.949  62.307   1.511  1.00 36.40           C  
ATOM   2312  O   ALA A 839      -9.603  61.877   2.612  1.00 36.70           O  
ATOM   2313  CB  ALA A 839      -9.297  61.054  -0.598  1.00 34.54           C  
ATOM   2314  HB1 ALA A 839     -10.327  61.102  -0.951  1.00  0.00           H  
ATOM   2315  HB2 ALA A 839      -8.658  61.062  -1.481  1.00  0.00           H  
ATOM   2316  HB3 ALA A 839      -9.144  60.097  -0.099  1.00  0.00           H  
ATOM   2317  H   ALA A 839      -7.579  61.767   1.834  1.00  0.00           H  
ATOM   2318  HA  ALA A 839      -9.049  63.160  -0.226  1.00  0.00           H  
ATOM   2319  N   ALA A 840     -11.162  62.831   1.268  1.00 32.33           N  
ATOM   2320  CA  ALA A 840     -12.206  62.927   2.294  1.00 36.30           C  
ATOM   2321  C   ALA A 840     -12.666  61.561   2.830  1.00 39.70           C  
ATOM   2322  O   ALA A 840     -13.017  61.472   4.006  1.00 41.90           O  
ATOM   2323  CB  ALA A 840     -13.395  63.733   1.761  1.00 32.39           C  
ATOM   2324  HB1 ALA A 840     -14.149  63.882   2.534  1.00  0.00           H  
ATOM   2325  HB2 ALA A 840     -13.077  64.721   1.427  1.00  0.00           H  
ATOM   2326  HB3 ALA A 840     -13.878  63.233   0.923  1.00  0.00           H  
ATOM   2327  H   ALA A 840     -11.392  63.195   0.349  1.00  0.00           H  
ATOM   2328  HA  ALA A 840     -11.784  63.480   3.137  1.00  0.00           H  
ATOM   2329  N   ARG A 841     -12.605  60.518   1.981  1.00 32.19           N  
ATOM   2330  CA  ARG A 841     -12.835  59.120   2.359  1.00 34.80           C  
ATOM   2331  C   ARG A 841     -11.810  58.597   3.388  1.00 39.39           C  
ATOM   2332  O   ARG A 841     -12.152  57.708   4.164  1.00 38.07           O  
ATOM   2333  NH1 ARG A 841     -10.914  58.961  -2.912  1.00 33.81           N  
ATOM   2334  NH2 ARG A 841      -8.711  58.283  -2.980  1.00 40.88           N1+
ATOM   2335  CB  ARG A 841     -12.842  58.231   1.094  1.00 35.51           C  
ATOM   2336  CG  ARG A 841     -11.505  58.190   0.334  1.00 40.95           C  
ATOM   2337  CD  ARG A 841     -11.418  57.117  -0.752  1.00 40.33           C  
ATOM   2338  NE  ARG A 841     -10.161  57.261  -1.494  1.00 38.01           N  
ATOM   2339  CZ  ARG A 841      -9.937  58.163  -2.462  1.00 38.05           C  
ATOM   2340  HG3 ARG A 841     -10.732  57.908   1.046  1.00  0.00           H  
ATOM   2341  HG2 ARG A 841     -11.224  59.169  -0.043  1.00  0.00           H  
ATOM   2342  HD3 ARG A 841     -12.309  57.047  -1.377  1.00  0.00           H  
ATOM   2343  HD2 ARG A 841     -11.316  56.152  -0.253  1.00  0.00           H  
ATOM   2344  HE  ARG A 841      -9.381  56.707  -1.165  1.00  0.00           H  
ATOM   2345 HH11 ARG A 841     -10.727  59.660  -3.619  1.00  0.00           H  
ATOM   2346 HH12 ARG A 841     -11.845  58.884  -2.530  1.00  0.00           H  
ATOM   2347 HH21 ARG A 841      -8.528  58.964  -3.701  1.00  0.00           H  
ATOM   2348 HH22 ARG A 841      -7.920  57.776  -2.590  1.00  0.00           H  
ATOM   2349  H   ARG A 841     -12.317  60.682   1.027  1.00  0.00           H  
ATOM   2350  HA  ARG A 841     -13.823  59.062   2.818  1.00  0.00           H  
ATOM   2351  HB2 ARG A 841     -13.624  58.572   0.415  1.00  0.00           H  
ATOM   2352  HB3 ARG A 841     -13.120  57.216   1.382  1.00  0.00           H  
ATOM   2353  N   ASN A 842     -10.586  59.154   3.363  1.00 35.85           N  
ATOM   2354  CA  ASN A 842      -9.470  58.789   4.235  1.00 35.38           C  
ATOM   2355  C   ASN A 842      -9.258  59.797   5.370  1.00 39.55           C  
ATOM   2356  O   ASN A 842      -8.217  59.746   6.020  1.00 41.37           O  
ATOM   2357  CB  ASN A 842      -8.184  58.625   3.392  1.00 31.55           C  
ATOM   2358  CG  ASN A 842      -8.182  57.367   2.526  1.00 43.56           C  
ATOM   2359  OD1 ASN A 842      -8.820  56.367   2.849  1.00 40.07           O  
ATOM   2360  ND2 ASN A 842      -7.435  57.400   1.427  1.00 35.35           N  
ATOM   2361  H   ASN A 842     -10.401  59.906   2.713  1.00  0.00           H  
ATOM   2362  HA  ASN A 842      -9.724  57.833   4.692  1.00  0.00           H  
ATOM   2363  HB3 ASN A 842      -7.309  58.523   4.034  1.00  0.00           H  
ATOM   2364  HB2 ASN A 842      -8.010  59.511   2.779  1.00  0.00           H  
ATOM   2365 HD21 ASN A 842      -7.346  56.580   0.841  1.00  0.00           H  
ATOM   2366 HD22 ASN A 842      -6.890  58.222   1.190  1.00  0.00           H  
ATOM   2367  N   VAL A 843     -10.237  60.666   5.635  1.00 38.11           N  
ATOM   2368  CA  VAL A 843     -10.266  61.449   6.861  1.00 41.02           C  
ATOM   2369  C   VAL A 843     -11.465  60.937   7.655  1.00 36.15           C  
ATOM   2370  O   VAL A 843     -12.559  60.868   7.106  1.00 44.78           O  
ATOM   2371  CB  VAL A 843     -10.424  62.962   6.589  1.00 37.97           C  
ATOM   2372  CG1 VAL A 843     -10.535  63.779   7.890  1.00 38.14           C  
ATOM   2373  CG2 VAL A 843      -9.253  63.499   5.751  1.00 38.61           C  
ATOM   2374  H   VAL A 843     -11.075  60.679   5.071  1.00  0.00           H  
ATOM   2375  HA  VAL A 843      -9.366  61.310   7.459  1.00  0.00           H  
ATOM   2376  HB  VAL A 843     -11.330  63.127   6.004  1.00  0.00           H  
ATOM   2377 HG11 VAL A 843     -10.517  64.848   7.684  1.00  0.00           H  
ATOM   2378 HG12 VAL A 843     -11.469  63.577   8.413  1.00  0.00           H  
ATOM   2379 HG13 VAL A 843      -9.711  63.563   8.571  1.00  0.00           H  
ATOM   2380 HG21 VAL A 843      -9.386  64.554   5.520  1.00  0.00           H  
ATOM   2381 HG22 VAL A 843      -8.306  63.392   6.282  1.00  0.00           H  
ATOM   2382 HG23 VAL A 843      -9.155  62.978   4.803  1.00  0.00           H  
ATOM   2383  N   LEU A 844     -11.225  60.546   8.908  1.00 36.60           N  
ATOM   2384  CA  LEU A 844     -12.208  59.895   9.762  1.00 36.49           C  
ATOM   2385  C   LEU A 844     -12.568  60.803  10.925  1.00 37.48           C  
ATOM   2386  O   LEU A 844     -11.740  61.596  11.351  1.00 42.79           O  
ATOM   2387  CD2 LEU A 844     -12.308  57.117   8.273  1.00 44.25           C  
ATOM   2388  CB  LEU A 844     -11.629  58.575  10.282  1.00 37.13           C  
ATOM   2389  CG  LEU A 844     -11.167  57.584   9.196  1.00 51.89           C  
ATOM   2390  CD1 LEU A 844     -10.490  56.388   9.868  1.00 45.21           C  
ATOM   2391  HB3 LEU A 844     -10.783  58.797  10.936  1.00  0.00           H  
ATOM   2392  HG  LEU A 844     -10.408  58.062   8.575  1.00  0.00           H  
ATOM   2393 HD11 LEU A 844     -10.135  55.660   9.139  1.00  0.00           H  
ATOM   2394 HD12 LEU A 844      -9.642  56.695  10.477  1.00  0.00           H  
ATOM   2395 HD13 LEU A 844     -11.194  55.877  10.522  1.00  0.00           H  
ATOM   2396 HD21 LEU A 844     -12.324  56.032   8.156  1.00  0.00           H  
ATOM   2397 HD22 LEU A 844     -13.285  57.400   8.659  1.00  0.00           H  
ATOM   2398 HD23 LEU A 844     -12.203  57.547   7.277  1.00  0.00           H  
ATOM   2399  H   LEU A 844     -10.293  60.643   9.295  1.00  0.00           H  
ATOM   2400  HA  LEU A 844     -13.124  59.687   9.227  1.00  0.00           H  
ATOM   2401  HB2 LEU A 844     -12.381  58.088  10.903  1.00  0.00           H  
ATOM   2402  N   VAL A 845     -13.799  60.658  11.418  1.00 38.03           N  
ATOM   2403  CA  VAL A 845     -14.364  61.513  12.445  1.00 40.15           C  
ATOM   2404  C   VAL A 845     -14.418  60.706  13.753  1.00 48.42           C  
ATOM   2405  O   VAL A 845     -15.166  59.731  13.851  1.00 42.35           O  
ATOM   2406  CB  VAL A 845     -15.787  61.977  12.023  1.00 43.10           C  
ATOM   2407  CG1 VAL A 845     -16.446  62.926  13.041  1.00 43.17           C  
ATOM   2408  CG2 VAL A 845     -15.795  62.650  10.640  1.00 46.59           C  
ATOM   2409  H   VAL A 845     -14.429  59.978  11.012  1.00  0.00           H  
ATOM   2410  HA  VAL A 845     -13.749  62.397  12.609  1.00  0.00           H  
ATOM   2411  HB  VAL A 845     -16.410  61.094  11.906  1.00  0.00           H  
ATOM   2412 HG11 VAL A 845     -17.468  63.164  12.745  1.00  0.00           H  
ATOM   2413 HG12 VAL A 845     -16.495  62.500  14.042  1.00  0.00           H  
ATOM   2414 HG13 VAL A 845     -15.897  63.865  13.089  1.00  0.00           H  
ATOM   2415 HG21 VAL A 845     -16.800  62.972  10.367  1.00  0.00           H  
ATOM   2416 HG22 VAL A 845     -15.152  63.528  10.624  1.00  0.00           H  
ATOM   2417 HG23 VAL A 845     -15.458  61.978   9.851  1.00  0.00           H  
ATOM   2418  N   LYS A 846     -13.607  61.122  14.737  1.00 45.01           N  
ATOM   2419  CA  LYS A 846     -13.698  60.620  16.107  1.00 45.39           C  
ATOM   2420  C   LYS A 846     -14.840  61.337  16.843  1.00 49.10           C  
ATOM   2421  O   LYS A 846     -15.632  60.687  17.519  1.00 50.34           O  
ATOM   2422  CB  LYS A 846     -12.355  60.797  16.841  1.00 48.49           C  
ATOM   2423  CG  LYS A 846     -12.317  60.057  18.192  1.00 47.51           C  
ATOM   2424  CD  LYS A 846     -11.017  60.303  18.961  1.00 47.65           C  
ATOM   2425  CE  LYS A 846     -11.020  59.659  20.351  1.00 49.64           C  
ATOM   2426  NZ  LYS A 846      -9.834  60.067  21.123  1.00  0.00           N1+
ATOM   2427  HB2 LYS A 846     -11.544  60.419  16.219  1.00  0.00           H  
ATOM   2428  HG3 LYS A 846     -12.447  58.987  18.025  1.00  0.00           H  
ATOM   2429  HG2 LYS A 846     -13.154  60.371  18.817  1.00  0.00           H  
ATOM   2430  HD3 LYS A 846     -10.885  61.375  19.070  1.00  0.00           H  
ATOM   2431  HD2 LYS A 846     -10.169  59.939  18.379  1.00  0.00           H  
ATOM   2432  HE2 LYS A 846     -11.908  59.964  20.906  1.00  0.00           H  
ATOM   2433  HE3 LYS A 846     -11.047  58.572  20.271  1.00  0.00           H  
ATOM   2434  H   LYS A 846     -13.007  61.924  14.593  1.00  0.00           H  
ATOM   2435  HZ2 LYS A 846      -8.997  59.764  20.646  1.00  0.00           H  
ATOM   2436  HZ3 LYS A 846      -9.823  61.073  21.216  1.00  0.00           H  
ATOM   2437  HZ1 LYS A 846      -9.868  59.647  22.041  1.00  0.00           H  
ATOM   2438  HA  LYS A 846     -13.925  59.552  16.080  1.00  0.00           H  
ATOM   2439  HB3 LYS A 846     -12.143  61.857  16.988  1.00  0.00           H  
ATOM   2440  N   THR A 847     -14.908  62.662  16.662  1.00 46.12           N  
ATOM   2441  CA  THR A 847     -15.993  63.533  17.100  1.00 43.18           C  
ATOM   2442  C   THR A 847     -16.123  64.659  16.053  1.00 46.63           C  
ATOM   2443  O   THR A 847     -15.181  64.866  15.286  1.00 45.53           O  
ATOM   2444  CG2 THR A 847     -15.325  63.155  19.591  1.00 38.19           C  
ATOM   2445  CB  THR A 847     -15.717  64.162  18.501  1.00 41.88           C  
ATOM   2446  OG1 THR A 847     -14.760  65.206  18.473  1.00 42.06           O  
ATOM   2447  H   THR A 847     -14.217  63.112  16.075  1.00  0.00           H  
ATOM   2448  HA  THR A 847     -16.919  62.957  17.123  1.00  0.00           H  
ATOM   2449  HB  THR A 847     -16.639  64.624  18.851  1.00  0.00           H  
ATOM   2450  HG1 THR A 847     -13.896  64.823  18.301  1.00  0.00           H  
ATOM   2451 HG21 THR A 847     -15.257  63.642  20.564  1.00  0.00           H  
ATOM   2452 HG22 THR A 847     -16.067  62.361  19.675  1.00  0.00           H  
ATOM   2453 HG23 THR A 847     -14.357  62.695  19.391  1.00  0.00           H  
ATOM   2454  N   PRO A 848     -17.228  65.437  16.060  1.00 50.31           N  
ATOM   2455  CA  PRO A 848     -17.317  66.657  15.231  1.00 47.59           C  
ATOM   2456  C   PRO A 848     -16.161  67.669  15.395  1.00 48.98           C  
ATOM   2457  O   PRO A 848     -15.901  68.425  14.464  1.00 46.93           O  
ATOM   2458  CD  PRO A 848     -18.467  65.202  16.802  1.00 44.76           C  
ATOM   2459  CB  PRO A 848     -18.671  67.262  15.626  1.00 46.79           C  
ATOM   2460  CG  PRO A 848     -19.495  66.075  16.098  1.00 45.53           C  
ATOM   2461  HA  PRO A 848     -17.358  66.336  14.188  1.00  0.00           H  
ATOM   2462  HB2 PRO A 848     -19.148  67.794  14.801  1.00  0.00           H  
ATOM   2463  HB3 PRO A 848     -18.554  67.967  16.448  1.00  0.00           H  
ATOM   2464  HG3 PRO A 848     -19.892  65.541  15.233  1.00  0.00           H  
ATOM   2465  HG2 PRO A 848     -20.334  66.356  16.735  1.00  0.00           H  
ATOM   2466  HD3 PRO A 848     -18.345  65.543  17.829  1.00  0.00           H  
ATOM   2467  HD2 PRO A 848     -18.782  64.158  16.811  1.00  0.00           H  
ATOM   2468  N   GLN A 849     -15.474  67.635  16.550  1.00 45.73           N  
ATOM   2469  CA  GLN A 849     -14.336  68.482  16.897  1.00 39.28           C  
ATOM   2470  C   GLN A 849     -12.986  67.759  16.748  1.00 43.40           C  
ATOM   2471  O   GLN A 849     -11.974  68.332  17.147  1.00 46.63           O  
ATOM   2472  CB  GLN A 849     -14.487  68.991  18.351  1.00 45.20           C  
ATOM   2473  CG  GLN A 849     -15.692  69.919  18.605  1.00 52.81           C  
ATOM   2474  CD  GLN A 849     -17.057  69.228  18.705  1.00 50.97           C  
ATOM   2475  OE1 GLN A 849     -18.064  69.808  18.311  1.00 51.97           O  
ATOM   2476  NE2 GLN A 849     -17.112  68.001  19.229  1.00 66.65           N  
ATOM   2477  H   GLN A 849     -15.740  66.962  17.256  1.00  0.00           H  
ATOM   2478  HA  GLN A 849     -14.301  69.350  16.235  1.00  0.00           H  
ATOM   2479  HB3 GLN A 849     -13.603  69.572  18.616  1.00  0.00           H  
ATOM   2480  HB2 GLN A 849     -14.486  68.152  19.048  1.00  0.00           H  
ATOM   2481  HG2 GLN A 849     -15.736  70.688  17.833  1.00  0.00           H  
ATOM   2482  HG3 GLN A 849     -15.538  70.447  19.546  1.00  0.00           H  
ATOM   2483 HE21 GLN A 849     -18.002  67.534  19.320  1.00  0.00           H  
ATOM   2484 HE22 GLN A 849     -16.275  67.545  19.562  1.00  0.00           H  
ATOM   2485  N   HIS A 850     -12.963  66.525  16.222  1.00 45.14           N  
ATOM   2486  CA  HIS A 850     -11.748  65.726  16.134  1.00 44.83           C  
ATOM   2487  C   HIS A 850     -11.833  64.789  14.933  1.00 43.33           C  
ATOM   2488  O   HIS A 850     -12.559  63.799  14.987  1.00 45.24           O  
ATOM   2489  CD2 HIS A 850      -9.106  64.299  16.686  1.00 34.76           C  
ATOM   2490  CE1 HIS A 850      -8.536  63.210  18.490  1.00 43.00           C  
ATOM   2491  NE2 HIS A 850      -8.098  63.582  17.291  1.00 39.38           N  
ATOM   2492  CB  HIS A 850     -11.515  64.962  17.455  1.00 38.83           C  
ATOM   2493  CG  HIS A 850     -10.155  64.321  17.583  1.00 41.36           C  
ATOM   2494  ND1 HIS A 850      -9.768  63.632  18.736  1.00 39.37           N  
ATOM   2495  H   HIS A 850     -13.817  66.091  15.897  1.00  0.00           H  
ATOM   2496  HA  HIS A 850     -10.898  66.392  15.984  1.00  0.00           H  
ATOM   2497  HB3 HIS A 850     -12.276  64.195  17.599  1.00  0.00           H  
ATOM   2498  HB2 HIS A 850     -11.616  65.648  18.298  1.00  0.00           H  
ATOM   2499  HD2 HIS A 850      -8.989  64.720  15.700  1.00  0.00           H  
ATOM   2500  HE1 HIS A 850      -7.945  62.642  19.192  1.00  0.00           H  
ATOM   2501  HE2 HIS A 850      -7.188  63.378  16.890  1.00  0.00           H  
ATOM   2502  N   VAL A 851     -11.039  65.096  13.901  1.00 39.63           N  
ATOM   2503  CA  VAL A 851     -10.855  64.238  12.743  1.00 42.53           C  
ATOM   2504  C   VAL A 851      -9.379  63.849  12.598  1.00 44.09           C  
ATOM   2505  O   VAL A 851      -8.495  64.539  13.111  1.00 37.57           O  
ATOM   2506  CB  VAL A 851     -11.352  64.902  11.432  1.00 39.63           C  
ATOM   2507  CG1 VAL A 851     -12.830  65.305  11.546  1.00 39.06           C  
ATOM   2508  CG2 VAL A 851     -10.505  66.081  10.916  1.00 36.01           C  
ATOM   2509 HG12 VAL A 851     -13.446  64.463  11.852  1.00  0.00           H  
ATOM   2510 HG13 VAL A 851     -12.973  66.094  12.282  1.00  0.00           H  
ATOM   2511 HG21 VAL A 851     -10.924  66.482   9.992  1.00  0.00           H  
ATOM   2512 HG22 VAL A 851     -10.487  66.898  11.634  1.00  0.00           H  
ATOM   2513 HG23 VAL A 851      -9.476  65.800  10.695  1.00  0.00           H  
ATOM   2514  H   VAL A 851     -10.484  65.944  13.921  1.00  0.00           H  
ATOM   2515  HA  VAL A 851     -11.412  63.321  12.909  1.00  0.00           H  
ATOM   2516  HB  VAL A 851     -11.312  64.137  10.658  1.00  0.00           H  
ATOM   2517 HG11 VAL A 851     -13.220  65.667  10.595  1.00  0.00           H  
ATOM   2518  N   LYS A 852      -9.162  62.705  11.934  1.00 38.16           N  
ATOM   2519  CA  LYS A 852      -7.865  62.055  11.827  1.00 40.18           C  
ATOM   2520  C   LYS A 852      -7.695  61.473  10.428  1.00 44.84           C  
ATOM   2521  O   LYS A 852      -8.598  60.808   9.925  1.00 41.21           O  
ATOM   2522  CD  LYS A 852      -8.015  60.235  15.332  1.00 47.50           C  
ATOM   2523  CE  LYS A 852      -6.584  59.720  15.489  1.00 39.30           C  
ATOM   2524  NZ  LYS A 852      -6.383  59.149  16.828  1.00 55.10           N1+
ATOM   2525  CB  LYS A 852      -7.745  60.924  12.868  1.00 46.25           C  
ATOM   2526  CG  LYS A 852      -8.159  61.337  14.287  1.00 46.45           C  
ATOM   2527  H   LYS A 852      -9.948  62.199  11.544  1.00  0.00           H  
ATOM   2528  HA  LYS A 852      -7.080  62.787  11.997  1.00  0.00           H  
ATOM   2529  HB2 LYS A 852      -6.721  60.547  12.861  1.00  0.00           H  
ATOM   2530  HB3 LYS A 852      -8.382  60.087  12.576  1.00  0.00           H  
ATOM   2531  HG3 LYS A 852      -9.208  61.631  14.300  1.00  0.00           H  
ATOM   2532  HG2 LYS A 852      -7.599  62.220  14.587  1.00  0.00           H  
ATOM   2533  HD2 LYS A 852      -8.660  59.401  15.071  1.00  0.00           H  
ATOM   2534  HD3 LYS A 852      -8.385  60.617  16.285  1.00  0.00           H  
ATOM   2535  HE3 LYS A 852      -5.862  60.525  15.363  1.00  0.00           H  
ATOM   2536  HE2 LYS A 852      -6.363  58.975  14.726  1.00  0.00           H  
ATOM   2537  HZ1 LYS A 852      -7.014  58.371  16.962  1.00  0.00           H  
ATOM   2538  HZ2 LYS A 852      -5.429  58.824  16.911  1.00  0.00           H  
ATOM   2539  HZ3 LYS A 852      -6.558  59.855  17.528  1.00  0.00           H  
ATOM   2540  N   ILE A 853      -6.508  61.682   9.856  1.00 44.75           N  
ATOM   2541  CA  ILE A 853      -6.115  61.145   8.561  1.00 37.85           C  
ATOM   2542  C   ILE A 853      -5.726  59.665   8.720  1.00 43.74           C  
ATOM   2543  O   ILE A 853      -4.872  59.351   9.547  1.00 42.10           O  
ATOM   2544  CB  ILE A 853      -4.909  61.939   7.999  1.00 44.28           C  
ATOM   2545  CG1 ILE A 853      -5.280  63.423   7.797  1.00 33.57           C  
ATOM   2546  CG2 ILE A 853      -4.338  61.357   6.690  1.00 33.24           C  
ATOM   2547  CD1 ILE A 853      -4.067  64.354   7.785  1.00 33.56           C  
ATOM   2548 HG23 ILE A 853      -5.113  61.256   5.930  1.00  0.00           H  
ATOM   2549 HD11 ILE A 853      -4.096  64.951   6.881  1.00  0.00           H  
ATOM   2550 HD12 ILE A 853      -4.098  65.039   8.631  1.00  0.00           H  
ATOM   2551 HD13 ILE A 853      -3.115  63.823   7.820  1.00  0.00           H  
ATOM   2552  H   ILE A 853      -5.808  62.233  10.338  1.00  0.00           H  
ATOM   2553  HA  ILE A 853      -6.949  61.238   7.864  1.00  0.00           H  
ATOM   2554  HB  ILE A 853      -4.112  61.902   8.746  1.00  0.00           H  
ATOM   2555 HG13 ILE A 853      -5.944  63.780   8.583  1.00  0.00           H  
ATOM   2556 HG12 ILE A 853      -5.847  63.538   6.872  1.00  0.00           H  
ATOM   2557 HG21 ILE A 853      -3.555  61.994   6.278  1.00  0.00           H  
ATOM   2558 HG22 ILE A 853      -3.892  60.376   6.848  1.00  0.00           H  
ATOM   2559  N   THR A 854      -6.361  58.791   7.933  1.00 43.02           N  
ATOM   2560  CA  THR A 854      -6.136  57.349   7.971  1.00 38.33           C  
ATOM   2561  C   THR A 854      -5.399  56.881   6.707  1.00 44.79           C  
ATOM   2562  O   THR A 854      -5.338  57.621   5.725  1.00 47.87           O  
ATOM   2563  OG1 THR A 854      -7.263  55.290   8.598  1.00 50.80           O  
ATOM   2564  CG2 THR A 854      -8.283  56.411   6.788  1.00 41.11           C  
ATOM   2565  CB  THR A 854      -7.485  56.590   8.091  1.00 49.66           C  
ATOM   2566  H   THR A 854      -7.039  59.120   7.255  1.00  0.00           H  
ATOM   2567  HA  THR A 854      -5.507  57.082   8.817  1.00  0.00           H  
ATOM   2568  HB  THR A 854      -8.101  57.129   8.807  1.00  0.00           H  
ATOM   2569  HG1 THR A 854      -8.068  54.778   8.490  1.00  0.00           H  
ATOM   2570 HG21 THR A 854      -9.317  56.125   6.982  1.00  0.00           H  
ATOM   2571 HG22 THR A 854      -8.293  57.330   6.227  1.00  0.00           H  
ATOM   2572 HG23 THR A 854      -7.853  55.649   6.138  1.00  0.00           H  
ATOM   2573  N   ASP A 855      -4.877  55.645   6.758  1.00 45.11           N  
ATOM   2574  CA  ASP A 855      -4.207  54.973   5.640  1.00 54.56           C  
ATOM   2575  C   ASP A 855      -2.897  55.619   5.192  1.00 53.56           C  
ATOM   2576  O   ASP A 855      -2.505  55.463   4.035  1.00 56.09           O  
ATOM   2577  CB  ASP A 855      -5.122  54.667   4.426  1.00 51.54           C  
ATOM   2578  CG  ASP A 855      -6.061  53.495   4.625  1.00 54.78           C  
ATOM   2579  OD1 ASP A 855      -6.140  52.950   5.747  1.00 61.77           O  
ATOM   2580  OD2 ASP A 855      -6.663  53.127   3.596  1.00 61.41           O1-
ATOM   2581  H   ASP A 855      -5.013  55.087   7.589  1.00  0.00           H  
ATOM   2582  HA  ASP A 855      -3.874  54.020   6.054  1.00  0.00           H  
ATOM   2583  HB3 ASP A 855      -4.544  54.397   3.542  1.00  0.00           H  
ATOM   2584  HB2 ASP A 855      -5.718  55.542   4.166  1.00  0.00           H  
ATOM   2585  N   PHE A 856      -2.185  56.270   6.124  1.00 53.62           N  
ATOM   2586  CA  PHE A 856      -0.784  56.590   5.898  1.00 60.59           C  
ATOM   2587  C   PHE A 856       0.045  55.307   5.700  1.00 66.08           C  
ATOM   2588  O   PHE A 856      -0.086  54.381   6.500  1.00 64.01           O  
ATOM   2589  CE1 PHE A 856       3.459  57.602   6.125  1.00 63.70           C  
ATOM   2590  CE2 PHE A 856       3.198  56.295   8.133  1.00 62.21           C  
ATOM   2591  CZ  PHE A 856       4.002  56.803   7.122  1.00 64.04           C  
ATOM   2592  CB  PHE A 856      -0.227  57.502   7.015  1.00 52.61           C  
ATOM   2593  CG  PHE A 856       1.280  57.409   7.159  1.00 58.81           C  
ATOM   2594  CD1 PHE A 856       2.111  57.923   6.142  1.00 63.31           C  
ATOM   2595  CD2 PHE A 856       1.839  56.574   8.149  1.00 57.03           C  
ATOM   2596  H   PHE A 856      -2.540  56.369   7.063  1.00  0.00           H  
ATOM   2597  HA  PHE A 856      -0.719  57.161   4.969  1.00  0.00           H  
ATOM   2598  HB3 PHE A 856      -0.690  57.274   7.977  1.00  0.00           H  
ATOM   2599  HB2 PHE A 856      -0.484  58.537   6.795  1.00  0.00           H  
ATOM   2600  HD1 PHE A 856       1.690  58.514   5.342  1.00  0.00           H  
ATOM   2601  HD2 PHE A 856       1.212  56.122   8.903  1.00  0.00           H  
ATOM   2602  HE1 PHE A 856       4.082  57.961   5.319  1.00  0.00           H  
ATOM   2603  HE2 PHE A 856       3.629  55.657   8.889  1.00  0.00           H  
ATOM   2604  HZ  PHE A 856       5.053  56.560   7.100  1.00  0.00           H  
ATOM   2605  N   GLY A 857       0.897  55.308   4.666  1.00 59.21           N  
ATOM   2606  CA  GLY A 857       1.886  54.258   4.435  1.00 57.14           C  
ATOM   2607  C   GLY A 857       1.273  52.971   3.874  1.00 67.93           C  
ATOM   2608  O   GLY A 857       2.003  51.997   3.696  1.00 70.30           O  
ATOM   2609  H   GLY A 857       0.927  56.108   4.050  1.00  0.00           H  
ATOM   2610  HA2 GLY A 857       2.419  54.032   5.361  1.00  0.00           H  
ATOM   2611  HA3 GLY A 857       2.627  54.629   3.727  1.00  0.00           H  
ATOM   2612  N   LEU A 858      -0.040  52.953   3.583  1.00 68.34           N  
ATOM   2613  CA  LEU A 858      -0.718  51.781   3.048  1.00 71.94           C  
ATOM   2614  C   LEU A 858      -0.272  51.442   1.620  1.00 77.55           C  
ATOM   2615  O   LEU A 858      -0.253  50.264   1.281  1.00 79.08           O  
ATOM   2616  CB  LEU A 858      -2.240  51.971   3.109  1.00 75.21           C  
ATOM   2617  CG  LEU A 858      -2.973  50.618   3.179  1.00 74.63           C  
ATOM   2618  CD1 LEU A 858      -3.057  50.105   4.626  1.00 71.56           C  
ATOM   2619  CD2 LEU A 858      -4.336  50.684   2.501  1.00 77.05           C  
ATOM   2620 HD13 LEU A 858      -4.030  50.321   5.069  1.00  0.00           H  
ATOM   2621 HD21 LEU A 858      -4.900  49.772   2.687  1.00  0.00           H  
ATOM   2622 HD22 LEU A 858      -4.902  51.547   2.837  1.00  0.00           H  
ATOM   2623 HD23 LEU A 858      -4.223  50.770   1.420  1.00  0.00           H  
ATOM   2624  H   LEU A 858      -0.609  53.771   3.757  1.00  0.00           H  
ATOM   2625  HA  LEU A 858      -0.447  50.942   3.692  1.00  0.00           H  
ATOM   2626  HB3 LEU A 858      -2.571  52.546   2.242  1.00  0.00           H  
ATOM   2627  HB2 LEU A 858      -2.526  52.572   3.974  1.00  0.00           H  
ATOM   2628  HG  LEU A 858      -2.409  49.874   2.617  1.00  0.00           H  
ATOM   2629 HD11 LEU A 858      -2.910  49.025   4.660  1.00  0.00           H  
ATOM   2630 HD12 LEU A 858      -2.302  50.557   5.271  1.00  0.00           H  
ATOM   2631  N   ALA A 859       0.115  52.458   0.828  1.00 75.22           N  
ATOM   2632  CA  ALA A 859       0.614  52.291  -0.537  1.00 80.25           C  
ATOM   2633  C   ALA A 859       1.822  51.346  -0.620  1.00 80.00           C  
ATOM   2634  O   ALA A 859       1.837  50.454  -1.466  1.00 79.05           O  
ATOM   2635  CB  ALA A 859       0.967  53.665  -1.123  1.00 76.49           C  
ATOM   2636  H   ALA A 859       0.074  53.403   1.182  1.00  0.00           H  
ATOM   2637  HA  ALA A 859      -0.192  51.858  -1.133  1.00  0.00           H  
ATOM   2638  HB1 ALA A 859       1.337  53.577  -2.145  1.00  0.00           H  
ATOM   2639  HB2 ALA A 859       0.091  54.314  -1.150  1.00  0.00           H  
ATOM   2640  HB3 ALA A 859       1.734  54.171  -0.534  1.00  0.00           H  
ATOM   2641  N   LYS A 860       2.778  51.534   0.300  1.00 78.05           N  
ATOM   2642  CA  LYS A 860       3.978  50.712   0.417  1.00 78.49           C  
ATOM   2643  C   LYS A 860       3.652  49.280   0.855  1.00 84.72           C  
ATOM   2644  O   LYS A 860       4.278  48.343   0.364  1.00 87.98           O  
ATOM   2645  CB  LYS A 860       4.926  51.359   1.433  1.00 83.30           C  
ATOM   2646  CG  LYS A 860       5.350  52.794   1.078  1.00 86.32           C  
ATOM   2647  CD  LYS A 860       6.011  53.511   2.261  1.00 79.56           C  
ATOM   2648  CE  LYS A 860       6.312  54.984   1.981  1.00  0.00           C  
ATOM   2649  NZ  LYS A 860       6.893  55.627   3.171  1.00  0.00           N1+
ATOM   2650  HB3 LYS A 860       5.820  50.744   1.533  1.00  0.00           H  
ATOM   2651  HB2 LYS A 860       4.434  51.366   2.407  1.00  0.00           H  
ATOM   2652  HG3 LYS A 860       4.490  53.384   0.760  1.00  0.00           H  
ATOM   2653  HG2 LYS A 860       6.034  52.772   0.228  1.00  0.00           H  
ATOM   2654  HD2 LYS A 860       5.358  53.442   3.132  1.00  0.00           H  
ATOM   2655  HD3 LYS A 860       6.938  52.999   2.519  1.00  0.00           H  
ATOM   2656  HE2 LYS A 860       7.006  55.081   1.146  1.00  0.00           H  
ATOM   2657  HE3 LYS A 860       5.399  55.514   1.710  1.00  0.00           H  
ATOM   2658  HZ2 LYS A 860       6.243  55.555   3.941  1.00  0.00           H  
ATOM   2659  HZ3 LYS A 860       7.752  55.156   3.418  1.00  0.00           H  
ATOM   2660  HZ1 LYS A 860       7.083  56.599   2.977  1.00  0.00           H  
ATOM   2661  H   LYS A 860       2.669  52.261   0.991  1.00  0.00           H  
ATOM   2662  HA  LYS A 860       4.472  50.674  -0.555  1.00  0.00           H  
ATOM   2663  N   LEU A 861       2.664  49.144   1.753  1.00 79.21           N  
ATOM   2664  CA  LEU A 861       2.251  47.867   2.308  1.00 88.39           C  
ATOM   2665  C   LEU A 861       1.533  46.971   1.305  1.00 85.84           C  
ATOM   2666  O   LEU A 861       1.831  45.780   1.265  1.00 83.52           O  
ATOM   2667  CG  LEU A 861       1.441  46.966   4.585  1.00 77.26           C  
ATOM   2668  CD1 LEU A 861       2.881  46.519   4.882  1.00 86.08           C  
ATOM   2669  CD2 LEU A 861       0.709  47.381   5.873  1.00 77.26           C  
ATOM   2670  CB  LEU A 861       1.405  48.117   3.568  1.00 78.50           C  
ATOM   2671  H   LEU A 861       2.186  49.963   2.101  1.00  0.00           H  
ATOM   2672  HA  LEU A 861       3.182  47.356   2.543  1.00  0.00           H  
ATOM   2673  HB3 LEU A 861       0.374  48.357   3.300  1.00  0.00           H  
ATOM   2674  HB2 LEU A 861       1.790  49.006   4.072  1.00  0.00           H  
ATOM   2675  HG  LEU A 861       0.909  46.116   4.156  1.00  0.00           H  
ATOM   2676 HD11 LEU A 861       3.054  46.344   5.943  1.00  0.00           H  
ATOM   2677 HD12 LEU A 861       3.120  45.603   4.342  1.00  0.00           H  
ATOM   2678 HD13 LEU A 861       3.608  47.272   4.595  1.00  0.00           H  
ATOM   2679 HD21 LEU A 861      -0.029  46.625   6.139  1.00  0.00           H  
ATOM   2680 HD22 LEU A 861       1.374  47.505   6.727  1.00  0.00           H  
ATOM   2681 HD23 LEU A 861       0.172  48.323   5.754  1.00  0.00           H  
ATOM   2682  N   LEU A 862       0.691  47.566   0.442  1.00 84.75           N  
ATOM   2683  CA  LEU A 862       0.136  46.881  -0.727  1.00 87.70           C  
ATOM   2684  C   LEU A 862       1.219  46.420  -1.723  1.00 86.64           C  
ATOM   2685  O   LEU A 862       0.917  45.606  -2.592  1.00 88.00           O  
ATOM   2686  CB  LEU A 862      -0.914  47.766  -1.437  1.00 89.19           C  
ATOM   2687  CG  LEU A 862      -2.148  48.179  -0.598  1.00 85.86           C  
ATOM   2688  CD1 LEU A 862      -3.287  48.681  -1.506  1.00 80.76           C  
ATOM   2689  CD2 LEU A 862      -2.643  47.093   0.375  1.00 79.60           C  
ATOM   2690  H   LEU A 862       0.488  48.553   0.531  1.00  0.00           H  
ATOM   2691  HA  LEU A 862      -0.338  45.963  -0.379  1.00  0.00           H  
ATOM   2692  HB3 LEU A 862      -1.275  47.206  -2.301  1.00  0.00           H  
ATOM   2693  HB2 LEU A 862      -0.441  48.661  -1.844  1.00  0.00           H  
ATOM   2694  HG  LEU A 862      -1.864  49.027   0.015  1.00  0.00           H  
ATOM   2695 HD11 LEU A 862      -3.642  49.658  -1.175  1.00  0.00           H  
ATOM   2696 HD12 LEU A 862      -2.967  48.794  -2.542  1.00  0.00           H  
ATOM   2697 HD13 LEU A 862      -4.142  48.005  -1.510  1.00  0.00           H  
ATOM   2698 HD21 LEU A 862      -3.700  47.216   0.610  1.00  0.00           H  
ATOM   2699 HD22 LEU A 862      -2.526  46.089  -0.030  1.00  0.00           H  
ATOM   2700 HD23 LEU A 862      -2.104  47.143   1.322  1.00  0.00           H  
ATOM   2701  N   GLY A 863       2.456  46.916  -1.554  1.00 92.99           N  
ATOM   2702  CA  GLY A 863       3.627  46.530  -2.320  1.00 91.00           C  
ATOM   2703  C   GLY A 863       4.198  45.171  -1.897  1.00 94.47           C  
ATOM   2704  O   GLY A 863       4.699  44.478  -2.778  1.00 98.34           O  
ATOM   2705  H   GLY A 863       2.616  47.572  -0.802  1.00  0.00           H  
ATOM   2706  HA3 GLY A 863       4.398  47.289  -2.187  1.00  0.00           H  
ATOM   2707  HA2 GLY A 863       3.385  46.514  -3.385  1.00  0.00           H  
ATOM   2708  N   ALA A 864       4.147  44.779  -0.610  1.00 91.07           N  
ATOM   2709  CA  ALA A 864       4.748  43.523  -0.130  1.00 88.74           C  
ATOM   2710  C   ALA A 864       3.686  42.563   0.295  1.00 89.76           C  
ATOM   2711  O   ALA A 864       3.607  41.437  -0.179  1.00 93.47           O  
ATOM   2712  CB  ALA A 864       5.657  43.746   1.071  1.00 88.98           C  
ATOM   2713  HB2 ALA A 864       6.524  44.345   0.789  1.00  0.00           H  
ATOM   2714  HB3 ALA A 864       5.152  44.270   1.884  1.00  0.00           H  
ATOM   2715  H   ALA A 864       3.696  45.365   0.078  1.00  0.00           H  
ATOM   2716  HA  ALA A 864       5.378  43.056  -0.887  1.00  0.00           H  
ATOM   2717  HB1 ALA A 864       6.038  42.802   1.466  1.00  0.00           H  
ATOM   2718  N   ALA A 865       2.799  43.052   1.118  1.00  0.00           N  
ATOM   2719  CA  ALA A 865       1.570  42.385   1.092  1.00  0.00           C  
ATOM   2720  C   ALA A 865       0.897  42.058  -0.313  1.00  0.00           C  
ATOM   2721  O   ALA A 865      -0.146  41.663   0.255  1.00  0.00           O  
ATOM   2722  CB  ALA A 865       1.626  41.120   1.990  1.00  0.00           C  
ATOM   2723  H   ALA A 865       2.831  44.001   1.467  1.00  0.00           H  
ATOM   2724  HA  ALA A 865       0.923  43.100   1.611  1.00  0.00           H  
ATOM   2725  HB1 ALA A 865       1.043  41.316   2.877  1.00  0.00           H  
ATOM   2726  HB2 ALA A 865       1.221  40.212   1.543  1.00  0.00           H  
ATOM   2727  HB3 ALA A 865       2.655  40.911   2.259  1.00  0.00           H  
ATOM   2728  N   ALA A 866       1.168  42.090  -1.865  1.00 92.52           N  
ATOM   2729  CA  ALA A 866       2.189  42.406  -3.200  1.00 92.20           C  
ATOM   2730  C   ALA A 866       2.049  42.448  -4.910  1.00 94.99           C  
ATOM   2731  O   ALA A 866       1.491  43.388  -5.452  1.00 94.41           O  
ATOM   2732  CB  ALA A 866       3.565  41.715  -3.107  1.00 96.41           C  
ATOM   2733  HB2 ALA A 866       4.149  42.095  -2.299  1.00  0.00           H  
ATOM   2734  HB3 ALA A 866       3.460  40.639  -2.968  1.00  0.00           H  
ATOM   2735  H   ALA A 866       0.313  41.755  -2.287  1.00  0.00           H  
ATOM   2736  HA  ALA A 866       2.369  43.460  -3.016  1.00  0.00           H  
ATOM   2737  HB1 ALA A 866       4.258  41.892  -3.928  1.00  0.00           H  
ATOM   2738  N   ALA A 867       2.760  41.626  -5.798  1.00 94.08           N  
ATOM   2739  CA  ALA A 867       3.095  41.791  -7.289  1.00 87.16           C  
ATOM   2740  C   ALA A 867       1.934  41.790  -8.298  1.00 90.33           C  
ATOM   2741  O   ALA A 867       2.009  42.388  -9.378  1.00 88.85           O  
ATOM   2742  CB  ALA A 867       4.069  40.689  -7.778  1.00 91.33           C  
ATOM   2743  HB2 ALA A 867       5.000  40.726  -7.213  1.00  0.00           H  
ATOM   2744  HB3 ALA A 867       3.645  39.694  -7.645  1.00  0.00           H  
ATOM   2745  H   ALA A 867       3.257  40.857  -5.372  1.00  0.00           H  
ATOM   2746  HA  ALA A 867       3.592  42.757  -7.391  1.00  0.00           H  
ATOM   2747  HB1 ALA A 867       4.328  40.806  -8.832  1.00  0.00           H  
ATOM   2748  N   GLU A 868       0.867  41.111  -7.883  1.00 88.26           N  
ATOM   2749  CA  GLU A 868      -0.460  41.195  -8.461  1.00 83.25           C  
ATOM   2750  C   GLU A 868      -0.978  42.640  -8.491  1.00 85.70           C  
ATOM   2751  O   GLU A 868      -1.649  42.994  -9.451  1.00 86.57           O  
ATOM   2752  CB  GLU A 868      -1.367  40.281  -7.628  1.00 86.10           C  
ATOM   2753  CG  GLU A 868      -2.851  40.290  -8.041  1.00 94.83           C  
ATOM   2754  CD  GLU A 868      -3.704  39.356  -7.185  1.00 84.33           C  
ATOM   2755  OE1 GLU A 868      -3.313  39.097  -6.025  1.00  0.00           O  
ATOM   2756  OE2 GLU A 868      -4.752  38.922  -7.710  1.00  0.00           O1-
ATOM   2757  H   GLU A 868       0.923  40.622  -7.001  1.00  0.00           H  
ATOM   2758  HA  GLU A 868      -0.419  40.820  -9.485  1.00  0.00           H  
ATOM   2759  HB3 GLU A 868      -1.283  40.567  -6.577  1.00  0.00           H  
ATOM   2760  HB2 GLU A 868      -0.990  39.259  -7.690  1.00  0.00           H  
ATOM   2761  HG3 GLU A 868      -2.944  40.002  -9.089  1.00  0.00           H  
ATOM   2762  HG2 GLU A 868      -3.282  41.286  -7.946  1.00  0.00           H  
ATOM   2763  N   TYR A 869      -0.611  43.456  -7.486  1.00 81.73           N  
ATOM   2764  CA  TYR A 869      -0.905  44.887  -7.422  1.00 84.55           C  
ATOM   2765  C   TYR A 869      -0.391  45.641  -8.657  1.00 81.20           C  
ATOM   2766  O   TYR A 869      -1.129  46.445  -9.221  1.00 77.39           O  
ATOM   2767  CG  TYR A 869      -0.352  46.978  -6.005  1.00 86.32           C  
ATOM   2768  CD1 TYR A 869      -1.429  47.584  -5.338  1.00 85.49           C  
ATOM   2769  CD2 TYR A 869       0.669  47.763  -6.580  1.00 84.06           C  
ATOM   2770  CE1 TYR A 869      -1.504  48.987  -5.290  1.00 82.98           C  
ATOM   2771  CE2 TYR A 869       0.585  49.158  -6.546  1.00 85.50           C  
ATOM   2772  CZ  TYR A 869      -0.507  49.769  -5.908  1.00 86.90           C  
ATOM   2773  OH  TYR A 869      -0.596  51.127  -5.896  1.00 95.23           O  
ATOM   2774  CB  TYR A 869      -0.285  45.485  -6.144  1.00 81.92           C  
ATOM   2775  H   TYR A 869      -0.036  43.095  -6.736  1.00  0.00           H  
ATOM   2776  HA  TYR A 869      -1.990  45.002  -7.375  1.00  0.00           H  
ATOM   2777  HB3 TYR A 869       0.787  45.352  -6.198  1.00  0.00           H  
ATOM   2778  HB2 TYR A 869      -0.653  44.999  -5.239  1.00  0.00           H  
ATOM   2779  HD1 TYR A 869      -2.206  46.984  -4.888  1.00  0.00           H  
ATOM   2780  HD2 TYR A 869       1.508  47.301  -7.079  1.00  0.00           H  
ATOM   2781  HE1 TYR A 869      -2.338  49.462  -4.795  1.00  0.00           H  
ATOM   2782  HE2 TYR A 869       1.354  49.758  -7.010  1.00  0.00           H  
ATOM   2783  HH  TYR A 869      -1.427  51.448  -5.540  1.00  0.00           H  
ATOM   2784  N   HIS A 870       0.870  45.371  -9.030  1.00 82.65           N  
ATOM   2785  CA  HIS A 870       1.522  45.975 -10.185  1.00 78.49           C  
ATOM   2786  C   HIS A 870       1.060  45.364 -11.504  1.00 75.84           C  
ATOM   2787  O   HIS A 870       1.031  46.066 -12.499  1.00 77.20           O  
ATOM   2788  CB  HIS A 870       3.045  45.829 -10.067  1.00 71.18           C  
ATOM   2789  CG  HIS A 870       3.636  46.655  -8.963  1.00 81.09           C  
ATOM   2790  ND1 HIS A 870       4.157  46.117  -7.798  1.00 76.54           N  
ATOM   2791  CD2 HIS A 870       3.797  48.017  -8.855  1.00 85.85           C  
ATOM   2792  CE1 HIS A 870       4.587  47.142  -7.058  1.00 80.62           C  
ATOM   2793  NE2 HIS A 870       4.399  48.324  -7.636  1.00 85.04           N  
ATOM   2794  H   HIS A 870       1.409  44.693  -8.511  1.00  0.00           H  
ATOM   2795  HA  HIS A 870       1.276  47.040 -10.214  1.00  0.00           H  
ATOM   2796  HB3 HIS A 870       3.527  46.147 -10.993  1.00  0.00           H  
ATOM   2797  HB2 HIS A 870       3.323  44.783  -9.924  1.00  0.00           H  
ATOM   2798  HD1 HIS A 870       4.203  45.140  -7.549  1.00  0.00           H  
ATOM   2799  HD2 HIS A 870       3.523  48.795  -9.551  1.00  0.00           H  
ATOM   2800  HE1 HIS A 870       5.040  47.023  -6.084  1.00  0.00           H  
ATOM   2801  N   ALA A 871       0.726  44.069 -11.535  1.00 77.58           N  
ATOM   2802  CA  ALA A 871       0.234  43.433 -12.755  1.00 77.29           C  
ATOM   2803  C   ALA A 871      -1.231  43.789 -13.052  1.00 76.96           C  
ATOM   2804  O   ALA A 871      -1.613  43.814 -14.221  1.00 80.33           O  
ATOM   2805  CB  ALA A 871       0.432  41.922 -12.648  1.00 78.03           C  
ATOM   2806  H   ALA A 871       0.797  43.496 -10.705  1.00  0.00           H  
ATOM   2807  HA  ALA A 871       0.834  43.775 -13.601  1.00  0.00           H  
ATOM   2808  HB1 ALA A 871       0.111  41.416 -13.559  1.00  0.00           H  
ATOM   2809  HB2 ALA A 871       1.483  41.676 -12.489  1.00  0.00           H  
ATOM   2810  HB3 ALA A 871      -0.136  41.505 -11.816  1.00  0.00           H  
ATOM   2811  N   GLU A 872      -2.004  44.122 -12.003  1.00 91.85           N  
ATOM   2812  CA  GLU A 872      -3.364  44.660 -12.079  1.00 87.54           C  
ATOM   2813  C   GLU A 872      -3.423  46.058 -12.735  1.00 79.19           C  
ATOM   2814  O   GLU A 872      -4.507  46.488 -13.126  1.00 82.44           O  
ATOM   2815  CG  GLU A 872      -5.460  45.105 -10.558  1.00  0.00           C  
ATOM   2816  CD  GLU A 872      -6.063  44.964  -9.157  1.00  0.00           C  
ATOM   2817  OE1 GLU A 872      -5.495  44.216  -8.331  1.00  0.00           O  
ATOM   2818  OE2 GLU A 872      -7.102  45.625  -8.936  1.00  0.00           O1-
ATOM   2819  CB  GLU A 872      -4.008  44.589 -10.674  1.00 66.98           C  
ATOM   2820  HB3 GLU A 872      -3.383  45.127  -9.960  1.00  0.00           H  
ATOM   2821  HG2 GLU A 872      -5.510  46.163 -10.813  1.00  0.00           H  
ATOM   2822  HG3 GLU A 872      -6.103  44.576 -11.262  1.00  0.00           H  
ATOM   2823  H   GLU A 872      -1.625  44.035 -11.068  1.00  0.00           H  
ATOM   2824  HA  GLU A 872      -3.936  43.997 -12.729  1.00  0.00           H  
ATOM   2825  HB2 GLU A 872      -3.999  43.545 -10.357  1.00  0.00           H  
ATOM   2826  N   GLY A 873      -2.258  46.699 -12.925  1.00  0.00           N  
ATOM   2827  CA  GLY A 873      -2.107  47.853 -13.797  1.00  0.00           C  
ATOM   2828  C   GLY A 873      -1.045  48.737 -13.180  1.00  0.00           C  
ATOM   2829  O   GLY A 873       0.114  48.368 -13.038  1.00  0.00           O  
ATOM   2830  H   GLY A 873      -1.405  46.287 -12.572  1.00  0.00           H  
ATOM   2831  HA2 GLY A 873      -1.776  47.521 -14.781  1.00  0.00           H  
ATOM   2832  HA3 GLY A 873      -3.044  48.399 -13.929  1.00  0.00           H  
ATOM   2833  N   GLY A 874      -1.497  49.917 -12.769  1.00  0.00           N  
ATOM   2834  CA  GLY A 874      -0.964  50.544 -11.567  1.00  0.00           C  
ATOM   2835  C   GLY A 874      -2.026  50.897 -10.362  1.00 67.97           C  
ATOM   2836  O   GLY A 874      -1.572  51.661  -9.525  1.00 69.50           O  
ATOM   2837  H   GLY A 874      -2.437  50.181 -13.023  1.00  0.00           H  
ATOM   2838  HA2 GLY A 874      -0.192  49.926 -11.104  1.00  0.00           H  
ATOM   2839  HA3 GLY A 874      -0.459  51.452 -11.872  1.00  0.00           H  
ATOM   2840  N   LYS A 875      -3.356  50.545 -10.246  1.00 64.70           N  
ATOM   2841  CA  LYS A 875      -4.508  51.413  -9.760  1.00 64.19           C  
ATOM   2842  C   LYS A 875      -4.298  52.494  -8.664  1.00 61.26           C  
ATOM   2843  O   LYS A 875      -3.884  52.185  -7.546  1.00 58.17           O  
ATOM   2844  CB  LYS A 875      -5.776  50.619  -9.356  1.00 65.52           C  
ATOM   2845  CG  LYS A 875      -6.306  49.625 -10.400  1.00 58.42           C  
ATOM   2846  CD  LYS A 875      -7.717  49.929 -10.920  1.00 65.51           C  
ATOM   2847  CE  LYS A 875      -8.309  48.717 -11.652  1.00 62.73           C  
ATOM   2848  NZ  LYS A 875      -9.746  48.899 -11.909  1.00 67.81           N1+
ATOM   2849  HE2 LYS A 875      -7.786  48.544 -12.594  1.00  0.00           H  
ATOM   2850  HZ1 LYS A 875     -10.233  49.009 -11.030  1.00  0.00           H  
ATOM   2851  HZ2 LYS A 875      -9.887  49.720 -12.479  1.00  0.00           H  
ATOM   2852  HZ3 LYS A 875     -10.107  48.087 -12.391  1.00  0.00           H  
ATOM   2853  H   LYS A 875      -3.669  49.796 -10.847  1.00  0.00           H  
ATOM   2854  HA  LYS A 875      -4.784  51.962 -10.662  1.00  0.00           H  
ATOM   2855  HB2 LYS A 875      -6.573  51.306  -9.064  1.00  0.00           H  
ATOM   2856  HB3 LYS A 875      -5.546  50.052  -8.453  1.00  0.00           H  
ATOM   2857  HG3 LYS A 875      -6.300  48.632  -9.947  1.00  0.00           H  
ATOM   2858  HG2 LYS A 875      -5.630  49.554 -11.251  1.00  0.00           H  
ATOM   2859  HD3 LYS A 875      -7.683  50.789 -11.590  1.00  0.00           H  
ATOM   2860  HD2 LYS A 875      -8.364  50.208 -10.087  1.00  0.00           H  
ATOM   2861  HE3 LYS A 875      -8.195  47.814 -11.051  1.00  0.00           H  
ATOM   2862  N   VAL A 876      -4.666  53.741  -9.004  1.00 58.06           N  
ATOM   2863  CA  VAL A 876      -4.415  54.939  -8.203  1.00 60.75           C  
ATOM   2864  C   VAL A 876      -5.583  55.951  -8.294  1.00 58.97           C  
ATOM   2865  O   VAL A 876      -6.347  55.906  -9.262  1.00 51.36           O  
ATOM   2866  CB  VAL A 876      -3.108  55.630  -8.681  1.00 60.20           C  
ATOM   2867  CG1 VAL A 876      -1.849  54.936  -8.152  1.00 55.74           C  
ATOM   2868  CG2 VAL A 876      -3.037  55.855 -10.204  1.00 44.31           C  
ATOM   2869  H   VAL A 876      -5.066  53.913  -9.915  1.00  0.00           H  
ATOM   2870  HA  VAL A 876      -4.307  54.631  -7.163  1.00  0.00           H  
ATOM   2871  HB  VAL A 876      -3.065  56.613  -8.236  1.00  0.00           H  
ATOM   2872 HG11 VAL A 876      -0.954  55.500  -8.417  1.00  0.00           H  
ATOM   2873 HG12 VAL A 876      -1.871  54.851  -7.065  1.00  0.00           H  
ATOM   2874 HG13 VAL A 876      -1.735  53.938  -8.561  1.00  0.00           H  
ATOM   2875 HG21 VAL A 876      -2.105  56.348 -10.479  1.00  0.00           H  
ATOM   2876 HG22 VAL A 876      -3.076  54.918 -10.760  1.00  0.00           H  
ATOM   2877 HG23 VAL A 876      -3.849  56.488 -10.553  1.00  0.00           H  
ATOM   2878  N   PRO A 877      -5.711  56.843  -7.280  1.00 52.53           N  
ATOM   2879  CA  PRO A 877      -6.817  57.812  -7.194  1.00 48.81           C  
ATOM   2880  C   PRO A 877      -6.542  59.049  -8.060  1.00 52.14           C  
ATOM   2881  O   PRO A 877      -6.172  60.096  -7.532  1.00 46.18           O  
ATOM   2882  CB  PRO A 877      -6.856  58.134  -5.693  1.00 43.85           C  
ATOM   2883  CG  PRO A 877      -5.395  58.081  -5.275  1.00 40.85           C  
ATOM   2884  CD  PRO A 877      -4.853  56.923  -6.091  1.00 46.80           C  
ATOM   2885  HA  PRO A 877      -7.767  57.369  -7.498  1.00  0.00           H  
ATOM   2886  HB3 PRO A 877      -7.409  57.348  -5.179  1.00  0.00           H  
ATOM   2887  HB2 PRO A 877      -7.333  59.083  -5.449  1.00  0.00           H  
ATOM   2888  HG3 PRO A 877      -5.233  57.946  -4.211  1.00  0.00           H  
ATOM   2889  HG2 PRO A 877      -4.886  59.001  -5.560  1.00  0.00           H  
ATOM   2890  HD2 PRO A 877      -3.794  57.065  -6.297  1.00  0.00           H  
ATOM   2891  HD3 PRO A 877      -4.968  56.003  -5.517  1.00  0.00           H  
ATOM   2892  N   ILE A 878      -6.693  58.889  -9.382  1.00 47.76           N  
ATOM   2893  CA  ILE A 878      -6.311  59.871 -10.398  1.00 48.31           C  
ATOM   2894  C   ILE A 878      -6.899  61.272 -10.177  1.00 49.69           C  
ATOM   2895  O   ILE A 878      -6.166  62.251 -10.300  1.00 52.67           O  
ATOM   2896  CG2 ILE A 878      -6.630  60.459 -12.925  1.00 50.06           C  
ATOM   2897  CD1 ILE A 878      -6.277  57.375 -13.409  1.00 54.59           C  
ATOM   2898  CB  ILE A 878      -6.680  59.375 -11.824  1.00 53.32           C  
ATOM   2899  CG1 ILE A 878      -5.776  58.184 -12.208  1.00 54.49           C  
ATOM   2900 HG22 ILE A 878      -7.396  61.225 -12.801  1.00  0.00           H  
ATOM   2901 HG23 ILE A 878      -5.657  60.948 -12.950  1.00  0.00           H  
ATOM   2902 HD11 ILE A 878      -5.722  56.441 -13.495  1.00  0.00           H  
ATOM   2903 HD12 ILE A 878      -7.330  57.116 -13.304  1.00  0.00           H  
ATOM   2904 HD13 ILE A 878      -6.148  57.914 -14.347  1.00  0.00           H  
ATOM   2905  H   ILE A 878      -6.984  57.986  -9.731  1.00  0.00           H  
ATOM   2906  HA  ILE A 878      -5.226  59.974 -10.348  1.00  0.00           H  
ATOM   2907  HB  ILE A 878      -7.706  59.003 -11.788  1.00  0.00           H  
ATOM   2908 HG13 ILE A 878      -5.698  57.495 -11.370  1.00  0.00           H  
ATOM   2909 HG12 ILE A 878      -4.761  58.536 -12.399  1.00  0.00           H  
ATOM   2910 HG21 ILE A 878      -6.799  60.032 -13.910  1.00  0.00           H  
ATOM   2911  N   LYS A 879      -8.192  61.332  -9.820  1.00 46.29           N  
ATOM   2912  CA  LYS A 879      -8.897  62.579  -9.540  1.00 43.99           C  
ATOM   2913  C   LYS A 879      -8.318  63.404  -8.375  1.00 45.40           C  
ATOM   2914  O   LYS A 879      -8.456  64.624  -8.394  1.00 48.81           O  
ATOM   2915  CG  LYS A 879     -11.292  62.642 -10.518  1.00 62.57           C  
ATOM   2916  CD  LYS A 879     -11.711  61.492 -11.429  1.00 53.84           C  
ATOM   2917  CE  LYS A 879     -12.836  61.946 -12.372  1.00 63.14           C  
ATOM   2918  NZ  LYS A 879     -13.334  60.856 -13.217  1.00 70.63           N1+
ATOM   2919  CB  LYS A 879     -10.397  62.287  -9.323  1.00 45.01           C  
ATOM   2920  HE2 LYS A 879     -13.680  62.347 -11.812  1.00  0.00           H  
ATOM   2921  HZ1 LYS A 879     -12.574  60.471 -13.758  1.00  0.00           H  
ATOM   2922  HZ2 LYS A 879     -13.747  60.137 -12.641  1.00  0.00           H  
ATOM   2923  HZ3 LYS A 879     -14.033  61.232 -13.846  1.00  0.00           H  
ATOM   2924  H   LYS A 879      -8.723  60.479  -9.724  1.00  0.00           H  
ATOM   2925  HA  LYS A 879      -8.772  63.200 -10.429  1.00  0.00           H  
ATOM   2926  HB3 LYS A 879     -10.753  62.908  -8.500  1.00  0.00           H  
ATOM   2927  HB2 LYS A 879     -10.570  61.266  -8.979  1.00  0.00           H  
ATOM   2928  HG2 LYS A 879     -10.805  63.379 -11.153  1.00  0.00           H  
ATOM   2929  HG3 LYS A 879     -12.194  63.097 -10.122  1.00  0.00           H  
ATOM   2930  HD3 LYS A 879     -12.046  60.646 -10.827  1.00  0.00           H  
ATOM   2931  HD2 LYS A 879     -10.852  61.149 -12.008  1.00  0.00           H  
ATOM   2932  HE3 LYS A 879     -12.469  62.724 -13.036  1.00  0.00           H  
ATOM   2933  N   TRP A 880      -7.679  62.745  -7.398  1.00 49.33           N  
ATOM   2934  CA  TRP A 880      -7.039  63.402  -6.259  1.00 45.93           C  
ATOM   2935  C   TRP A 880      -5.567  63.726  -6.496  1.00 44.08           C  
ATOM   2936  O   TRP A 880      -5.015  64.516  -5.735  1.00 45.26           O  
ATOM   2937  CB  TRP A 880      -7.187  62.532  -5.002  1.00 37.34           C  
ATOM   2938  CG  TRP A 880      -8.560  62.557  -4.425  1.00 39.41           C  
ATOM   2939  CD1 TRP A 880      -8.939  63.309  -3.369  1.00 37.18           C  
ATOM   2940  CD2 TRP A 880      -9.767  61.908  -4.918  1.00 42.10           C  
ATOM   2941  NE1 TRP A 880     -10.289  63.150  -3.165  1.00 39.50           N  
ATOM   2942  CE2 TRP A 880     -10.857  62.313  -4.096  1.00 38.91           C  
ATOM   2943  CE3 TRP A 880     -10.058  61.024  -5.982  1.00 40.32           C  
ATOM   2944  CZ2 TRP A 880     -12.170  61.871  -4.321  1.00 42.03           C  
ATOM   2945  CZ3 TRP A 880     -11.372  60.575  -6.217  1.00 44.79           C  
ATOM   2946  CH2 TRP A 880     -12.427  60.998  -5.389  1.00 40.87           C  
ATOM   2947  H   TRP A 880      -7.570  61.742  -7.455  1.00  0.00           H  
ATOM   2948  HA  TRP A 880      -7.521  64.357  -6.052  1.00  0.00           H  
ATOM   2949  HB3 TRP A 880      -6.508  62.870  -4.216  1.00  0.00           H  
ATOM   2950  HB2 TRP A 880      -6.905  61.500  -5.213  1.00  0.00           H  
ATOM   2951  HD1 TRP A 880      -8.278  63.936  -2.787  1.00  0.00           H  
ATOM   2952  HE1 TRP A 880     -10.797  63.626  -2.418  1.00  0.00           H  
ATOM   2953  HE3 TRP A 880      -9.263  60.682  -6.626  1.00  0.00           H  
ATOM   2954  HZ2 TRP A 880     -12.983  62.193  -3.695  1.00  0.00           H  
ATOM   2955  HZ3 TRP A 880     -11.571  59.902  -7.037  1.00  0.00           H  
ATOM   2956  HH2 TRP A 880     -13.434  60.655  -5.575  1.00  0.00           H  
ATOM   2957  N   MET A 881      -4.945  63.102  -7.503  1.00 46.42           N  
ATOM   2958  CA  MET A 881      -3.508  63.176  -7.711  1.00 46.75           C  
ATOM   2959  C   MET A 881      -3.061  64.473  -8.377  1.00 47.29           C  
ATOM   2960  O   MET A 881      -3.746  65.008  -9.249  1.00 44.51           O  
ATOM   2961  CB  MET A 881      -3.061  61.968  -8.537  1.00 49.95           C  
ATOM   2962  CG  MET A 881      -2.974  60.695  -7.696  1.00 53.72           C  
ATOM   2963  SD  MET A 881      -2.982  59.199  -8.699  1.00 54.48           S  
ATOM   2964  CE  MET A 881      -1.393  59.364  -9.537  1.00 42.33           C  
ATOM   2965  HA  MET A 881      -3.014  63.116  -6.737  1.00  0.00           H  
ATOM   2966  HB3 MET A 881      -2.072  62.157  -8.951  1.00  0.00           H  
ATOM   2967  HB2 MET A 881      -3.718  61.822  -9.395  1.00  0.00           H  
ATOM   2968  HG3 MET A 881      -3.796  60.640  -6.986  1.00  0.00           H  
ATOM   2969  HG2 MET A 881      -2.063  60.708  -7.097  1.00  0.00           H  
ATOM   2970  HE1 MET A 881      -1.210  58.509 -10.186  1.00  0.00           H  
ATOM   2971  HE2 MET A 881      -1.381  60.263 -10.148  1.00  0.00           H  
ATOM   2972  HE3 MET A 881      -0.583  59.426  -8.814  1.00  0.00           H  
ATOM   2973  H   MET A 881      -5.461  62.483  -8.113  1.00  0.00           H  
ATOM   2974  N   ALA A 882      -1.855  64.893  -7.975  1.00 40.85           N  
ATOM   2975  CA  ALA A 882      -1.105  65.954  -8.622  1.00 49.27           C  
ATOM   2976  C   ALA A 882      -0.592  65.503  -9.987  1.00 48.97           C  
ATOM   2977  O   ALA A 882      -0.419  64.305 -10.211  1.00 49.86           O  
ATOM   2978  CB  ALA A 882       0.038  66.376  -7.696  1.00 38.72           C  
ATOM   2979  HB2 ALA A 882      -0.252  66.306  -6.649  1.00  0.00           H  
ATOM   2980  HB3 ALA A 882       0.924  65.754  -7.828  1.00  0.00           H  
ATOM   2981  H   ALA A 882      -1.364  64.382  -7.255  1.00  0.00           H  
ATOM   2982  HA  ALA A 882      -1.778  66.785  -8.788  1.00  0.00           H  
ATOM   2983  HB1 ALA A 882       0.315  67.413  -7.877  1.00  0.00           H  
ATOM   2984  N   LEU A 883      -0.369  66.471 -10.885  1.00 50.33           N  
ATOM   2985  CA  LEU A 883       0.018  66.188 -12.263  1.00 50.50           C  
ATOM   2986  C   LEU A 883       1.360  65.445 -12.388  1.00 52.32           C  
ATOM   2987  O   LEU A 883       1.451  64.555 -13.232  1.00 59.55           O  
ATOM   2988  CD1 LEU A 883      -0.980  66.374 -15.205  1.00 58.59           C  
ATOM   2989  CD2 LEU A 883       0.112  68.646 -15.335  1.00 51.46           C  
ATOM   2990  CB  LEU A 883      -0.025  67.488 -13.088  1.00 50.52           C  
ATOM   2991  CG  LEU A 883       0.110  67.293 -14.615  1.00 67.13           C  
ATOM   2992 HD12 LEU A 883      -0.564  65.414 -15.508  1.00  0.00           H  
ATOM   2993 HD13 LEU A 883      -1.787  66.175 -14.500  1.00  0.00           H  
ATOM   2994 HD21 LEU A 883       0.279  68.519 -16.405  1.00  0.00           H  
ATOM   2995 HD22 LEU A 883      -0.838  69.168 -15.210  1.00  0.00           H  
ATOM   2996 HD23 LEU A 883       0.912  69.285 -14.963  1.00  0.00           H  
ATOM   2997  H   LEU A 883      -0.518  67.439 -10.639  1.00  0.00           H  
ATOM   2998  HA  LEU A 883      -0.748  65.511 -12.644  1.00  0.00           H  
ATOM   2999  HB3 LEU A 883       0.758  68.162 -12.737  1.00  0.00           H  
ATOM   3000  HB2 LEU A 883      -0.967  68.002 -12.891  1.00  0.00           H  
ATOM   3001  HG  LEU A 883       1.078  66.835 -14.818  1.00  0.00           H  
ATOM   3002 HD11 LEU A 883      -1.448  66.812 -16.088  1.00  0.00           H  
ATOM   3003  N   GLU A 884       2.345  65.751 -11.518  1.00 47.14           N  
ATOM   3004  CA  GLU A 884       3.615  65.013 -11.467  1.00 47.26           C  
ATOM   3005  C   GLU A 884       3.403  63.545 -11.082  1.00 55.04           C  
ATOM   3006  O   GLU A 884       4.064  62.682 -11.655  1.00 56.84           O  
ATOM   3007  OE1 GLU A 884       4.021  67.017  -7.771  1.00 55.52           O  
ATOM   3008  OE2 GLU A 884       2.436  67.579  -9.219  1.00 54.16           O1-
ATOM   3009  CB  GLU A 884       4.690  65.617 -10.522  1.00 50.23           C  
ATOM   3010  CG  GLU A 884       4.564  67.085 -10.094  1.00 63.83           C  
ATOM   3011  CD  GLU A 884       3.599  67.242  -8.927  1.00 49.44           C  
ATOM   3012  H   GLU A 884       2.212  66.473 -10.819  1.00  0.00           H  
ATOM   3013  HA  GLU A 884       4.023  65.039 -12.479  1.00  0.00           H  
ATOM   3014  HB2 GLU A 884       5.654  65.512 -11.019  1.00  0.00           H  
ATOM   3015  HB3 GLU A 884       4.791  65.019  -9.614  1.00  0.00           H  
ATOM   3016  HG2 GLU A 884       4.266  67.717 -10.932  1.00  0.00           H  
ATOM   3017  HG3 GLU A 884       5.538  67.452  -9.766  1.00  0.00           H  
ATOM   3018  N   SER A 885       2.481  63.295 -10.136  1.00 52.08           N  
ATOM   3019  CA  SER A 885       2.117  61.951  -9.697  1.00 52.13           C  
ATOM   3020  C   SER A 885       1.474  61.151 -10.833  1.00 51.04           C  
ATOM   3021  O   SER A 885       1.803  59.984 -10.998  1.00 46.94           O  
ATOM   3022  OG  SER A 885       1.695  62.745  -7.425  1.00 46.16           O  
ATOM   3023  CB  SER A 885       1.164  61.992  -8.489  1.00 54.29           C  
ATOM   3024  HA  SER A 885       3.028  61.434  -9.396  1.00  0.00           H  
ATOM   3025  HB3 SER A 885       0.988  60.981  -8.121  1.00  0.00           H  
ATOM   3026  HB2 SER A 885       0.191  62.399  -8.749  1.00  0.00           H  
ATOM   3027  HG  SER A 885       2.598  62.454  -7.256  1.00  0.00           H  
ATOM   3028  H   SER A 885       1.976  64.057  -9.706  1.00  0.00           H  
ATOM   3029  N   ILE A 886       0.591  61.784 -11.617  1.00 43.08           N  
ATOM   3030  CA  ILE A 886      -0.090  61.122 -12.725  1.00 48.51           C  
ATOM   3031  C   ILE A 886       0.865  60.756 -13.876  1.00 60.34           C  
ATOM   3032  O   ILE A 886       0.778  59.638 -14.384  1.00 64.64           O  
ATOM   3033  CB  ILE A 886      -1.277  61.963 -13.269  1.00 52.64           C  
ATOM   3034  CG1 ILE A 886      -2.365  62.133 -12.185  1.00 48.70           C  
ATOM   3035  CG2 ILE A 886      -1.908  61.351 -14.536  1.00 46.55           C  
ATOM   3036  CD1 ILE A 886      -3.447  63.162 -12.538  1.00 43.86           C  
ATOM   3037 HG22 ILE A 886      -1.252  61.420 -15.404  1.00  0.00           H  
ATOM   3038 HG23 ILE A 886      -2.150  60.299 -14.383  1.00  0.00           H  
ATOM   3039 HD11 ILE A 886      -3.942  63.524 -11.637  1.00  0.00           H  
ATOM   3040 HD12 ILE A 886      -3.023  64.028 -13.047  1.00  0.00           H  
ATOM   3041 HD13 ILE A 886      -4.216  62.739 -13.183  1.00  0.00           H  
ATOM   3042  H   ILE A 886       0.356  62.753 -11.444  1.00  0.00           H  
ATOM   3043  HA  ILE A 886      -0.502  60.184 -12.348  1.00  0.00           H  
ATOM   3044  HB  ILE A 886      -0.906  62.957 -13.523  1.00  0.00           H  
ATOM   3045 HG13 ILE A 886      -1.915  62.443 -11.245  1.00  0.00           H  
ATOM   3046 HG12 ILE A 886      -2.838  61.171 -11.984  1.00  0.00           H  
ATOM   3047 HG21 ILE A 886      -2.837  61.848 -14.803  1.00  0.00           H  
ATOM   3048  N   LEU A 887       1.752  61.688 -14.255  1.00 58.26           N  
ATOM   3049  CA  LEU A 887       2.656  61.508 -15.387  1.00 58.12           C  
ATOM   3050  C   LEU A 887       3.883  60.646 -15.049  1.00 63.56           C  
ATOM   3051  O   LEU A 887       4.252  59.803 -15.865  1.00 57.22           O  
ATOM   3052  CD2 LEU A 887       1.222  63.108 -17.675  1.00 55.21           C  
ATOM   3053  CB  LEU A 887       3.105  62.882 -15.924  1.00 56.42           C  
ATOM   3054  CG  LEU A 887       2.005  63.777 -16.531  1.00 61.22           C  
ATOM   3055  CD1 LEU A 887       2.603  65.126 -16.976  1.00 71.51           C  
ATOM   3056 HD12 LEU A 887       3.466  65.409 -16.373  1.00  0.00           H  
ATOM   3057 HD13 LEU A 887       2.928  65.105 -18.017  1.00  0.00           H  
ATOM   3058 HD21 LEU A 887       1.130  63.758 -18.546  1.00  0.00           H  
ATOM   3059 HD22 LEU A 887       1.695  62.189 -18.021  1.00  0.00           H  
ATOM   3060 HD23 LEU A 887       0.210  62.858 -17.357  1.00  0.00           H  
ATOM   3061  H   LEU A 887       1.765  62.591 -13.800  1.00  0.00           H  
ATOM   3062  HA  LEU A 887       2.117  60.985 -16.178  1.00  0.00           H  
ATOM   3063  HB3 LEU A 887       3.876  62.734 -16.681  1.00  0.00           H  
ATOM   3064  HB2 LEU A 887       3.572  63.431 -15.107  1.00  0.00           H  
ATOM   3065  HG  LEU A 887       1.290  63.993 -15.741  1.00  0.00           H  
ATOM   3066 HD11 LEU A 887       1.868  65.926 -16.881  1.00  0.00           H  
ATOM   3067  N   HIS A 888       4.507  60.881 -13.885  1.00 53.24           N  
ATOM   3068  CA  HIS A 888       5.822  60.324 -13.550  1.00 53.17           C  
ATOM   3069  C   HIS A 888       5.829  59.505 -12.259  1.00 58.83           C  
ATOM   3070  O   HIS A 888       6.898  59.010 -11.904  1.00 55.61           O  
ATOM   3071  NE2 HIS A 888       7.138  63.271 -16.729  1.00 69.62           N  
ATOM   3072  CB  HIS A 888       6.858  61.461 -13.465  1.00 56.60           C  
ATOM   3073  CG  HIS A 888       6.877  62.341 -14.682  1.00 66.49           C  
ATOM   3074  ND1 HIS A 888       6.173  63.529 -14.746  1.00 67.27           N  
ATOM   3075  CD2 HIS A 888       7.488  62.199 -15.906  1.00 63.90           C  
ATOM   3076  CE1 HIS A 888       6.353  64.026 -15.971  1.00 65.36           C  
ATOM   3077  H   HIS A 888       4.143  61.580 -13.249  1.00  0.00           H  
ATOM   3078  HA  HIS A 888       6.157  59.641 -14.333  1.00  0.00           H  
ATOM   3079  HB2 HIS A 888       7.863  61.061 -13.322  1.00  0.00           H  
ATOM   3080  HB3 HIS A 888       6.646  62.087 -12.598  1.00  0.00           H  
ATOM   3081  HD1 HIS A 888       5.609  63.933 -14.012  1.00  0.00           H  
ATOM   3082  HD2 HIS A 888       8.125  61.403 -16.262  1.00  0.00           H  
ATOM   3083  HE1 HIS A 888       5.905  64.948 -16.312  1.00  0.00           H  
ATOM   3084  N   ARG A 889       4.685  59.387 -11.559  1.00 58.61           N  
ATOM   3085  CA  ARG A 889       4.592  58.727 -10.248  1.00 55.23           C  
ATOM   3086  C   ARG A 889       5.530  59.379  -9.216  1.00 52.49           C  
ATOM   3087  O   ARG A 889       6.128  58.679  -8.400  1.00 55.12           O  
ATOM   3088  NH1 ARG A 889       1.588  53.838 -10.296  1.00 67.62           N  
ATOM   3089  NH2 ARG A 889       0.254  53.870 -12.191  1.00 66.70           N1+
ATOM   3090  CB  ARG A 889       4.793  57.193 -10.371  1.00 63.19           C  
ATOM   3091  CG  ARG A 889       3.804  56.476 -11.308  1.00 59.45           C  
ATOM   3092  CD  ARG A 889       2.346  56.594 -10.842  1.00 63.40           C  
ATOM   3093  NE  ARG A 889       1.439  55.758 -11.629  1.00 75.16           N  
ATOM   3094  CZ  ARG A 889       1.102  54.488 -11.363  1.00 68.74           C  
ATOM   3095  H   ARG A 889       3.835  59.809 -11.907  1.00  0.00           H  
ATOM   3096  HA  ARG A 889       3.600  58.893  -9.839  1.00  0.00           H  
ATOM   3097  HB3 ARG A 889       4.709  56.733  -9.386  1.00  0.00           H  
ATOM   3098  HB2 ARG A 889       5.808  56.979 -10.706  1.00  0.00           H  
ATOM   3099  HG3 ARG A 889       4.070  55.430 -11.460  1.00  0.00           H  
ATOM   3100  HG2 ARG A 889       3.896  56.951 -12.286  1.00  0.00           H  
ATOM   3101  HD3 ARG A 889       2.014  57.581 -11.142  1.00  0.00           H  
ATOM   3102  HD2 ARG A 889       2.200  56.546  -9.762  1.00  0.00           H  
ATOM   3103  HE  ARG A 889       1.086  56.181 -12.476  1.00  0.00           H  
ATOM   3104 HH11 ARG A 889       1.295  52.893 -10.090  1.00  0.00           H  
ATOM   3105 HH12 ARG A 889       2.233  54.304  -9.675  1.00  0.00           H  
ATOM   3106 HH21 ARG A 889      -0.017  52.914 -12.020  1.00  0.00           H  
ATOM   3107 HH22 ARG A 889      -0.124  54.355 -12.991  1.00  0.00           H  
ATOM   3108  N   ILE A 890       5.655  60.714  -9.294  1.00 54.08           N  
ATOM   3109  CA  ILE A 890       6.414  61.515  -8.345  1.00 54.64           C  
ATOM   3110  C   ILE A 890       5.482  61.886  -7.189  1.00 44.25           C  
ATOM   3111  O   ILE A 890       4.469  62.545  -7.416  1.00 51.11           O  
ATOM   3112  CG2 ILE A 890       7.480  63.862  -7.994  1.00 50.75           C  
ATOM   3113  CD1 ILE A 890       8.480  63.548 -10.973  1.00 50.76           C  
ATOM   3114  CB  ILE A 890       6.988  62.799  -9.003  1.00 58.59           C  
ATOM   3115  CG1 ILE A 890       8.125  62.431  -9.981  1.00 60.28           C  
ATOM   3116 HG22 ILE A 890       6.668  64.284  -7.402  1.00  0.00           H  
ATOM   3117 HG23 ILE A 890       8.216  63.443  -7.306  1.00  0.00           H  
ATOM   3118 HD11 ILE A 890       8.983  63.140 -11.850  1.00  0.00           H  
ATOM   3119 HD12 ILE A 890       7.593  64.076 -11.322  1.00  0.00           H  
ATOM   3120 HD13 ILE A 890       9.152  64.279 -10.524  1.00  0.00           H  
ATOM   3121  H   ILE A 890       5.154  61.223 -10.008  1.00  0.00           H  
ATOM   3122  HA  ILE A 890       7.253  60.932  -7.957  1.00  0.00           H  
ATOM   3123  HB  ILE A 890       6.190  63.247  -9.594  1.00  0.00           H  
ATOM   3124 HG13 ILE A 890       7.857  61.545 -10.557  1.00  0.00           H  
ATOM   3125 HG12 ILE A 890       9.016  62.152  -9.417  1.00  0.00           H  
ATOM   3126 HG21 ILE A 890       7.948  64.705  -8.501  1.00  0.00           H  
ATOM   3127  N   TYR A 891       5.854  61.442  -5.984  1.00 50.41           N  
ATOM   3128  CA  TYR A 891       5.097  61.666  -4.761  1.00 50.09           C  
ATOM   3129  C   TYR A 891       5.964  62.435  -3.771  1.00 47.72           C  
ATOM   3130  O   TYR A 891       7.020  61.948  -3.372  1.00 49.26           O  
ATOM   3131  OH  TYR A 891       0.684  57.647  -7.258  1.00 52.07           O  
ATOM   3132  CB  TYR A 891       4.649  60.321  -4.175  1.00 50.59           C  
ATOM   3133  CG  TYR A 891       3.599  59.620  -5.009  1.00 55.62           C  
ATOM   3134  CD1 TYR A 891       2.252  60.026  -4.926  1.00 58.08           C  
ATOM   3135  CD2 TYR A 891       3.964  58.562  -5.864  1.00 57.33           C  
ATOM   3136  CE1 TYR A 891       1.269  59.363  -5.684  1.00 58.18           C  
ATOM   3137  CE2 TYR A 891       2.982  57.904  -6.627  1.00 61.24           C  
ATOM   3138  CZ  TYR A 891       1.635  58.300  -6.532  1.00 53.16           C  
ATOM   3139  H   TYR A 891       6.708  60.911  -5.886  1.00  0.00           H  
ATOM   3140  HA  TYR A 891       4.204  62.250  -4.974  1.00  0.00           H  
ATOM   3141  HB3 TYR A 891       4.213  60.479  -3.191  1.00  0.00           H  
ATOM   3142  HB2 TYR A 891       5.502  59.658  -4.022  1.00  0.00           H  
ATOM   3143  HD1 TYR A 891       1.967  60.840  -4.275  1.00  0.00           H  
ATOM   3144  HD2 TYR A 891       4.995  58.250  -5.936  1.00  0.00           H  
ATOM   3145  HE1 TYR A 891       0.236  59.672  -5.607  1.00  0.00           H  
ATOM   3146  HE2 TYR A 891       3.264  57.091  -7.280  1.00  0.00           H  
ATOM   3147  HH  TYR A 891      -0.206  57.963  -7.081  1.00  0.00           H  
ATOM   3148  N   THR A 892       5.487  63.619  -3.383  1.00 41.47           N  
ATOM   3149  CA  THR A 892       6.140  64.489  -2.414  1.00 42.75           C  
ATOM   3150  C   THR A 892       5.075  65.076  -1.478  1.00 43.97           C  
ATOM   3151  O   THR A 892       3.878  64.879  -1.691  1.00 44.74           O  
ATOM   3152  CG2 THR A 892       8.026  65.148  -4.043  1.00 38.53           C  
ATOM   3153  CB  THR A 892       6.896  65.644  -3.128  1.00 39.59           C  
ATOM   3154  OG1 THR A 892       6.014  66.471  -3.868  1.00 48.78           O  
ATOM   3155  H   THR A 892       4.579  63.925  -3.713  1.00  0.00           H  
ATOM   3156  HA  THR A 892       6.841  63.928  -1.793  1.00  0.00           H  
ATOM   3157  HB  THR A 892       7.360  66.282  -2.375  1.00  0.00           H  
ATOM   3158  HG1 THR A 892       5.645  65.953  -4.588  1.00  0.00           H  
ATOM   3159 HG21 THR A 892       8.607  65.984  -4.434  1.00  0.00           H  
ATOM   3160 HG22 THR A 892       8.711  64.499  -3.496  1.00  0.00           H  
ATOM   3161 HG23 THR A 892       7.644  64.587  -4.896  1.00  0.00           H  
ATOM   3162  N   HIS A 893       5.528  65.821  -0.459  1.00 40.46           N  
ATOM   3163  CA  HIS A 893       4.641  66.606   0.401  1.00 39.61           C  
ATOM   3164  C   HIS A 893       3.827  67.644  -0.384  1.00 40.44           C  
ATOM   3165  O   HIS A 893       2.692  67.910  -0.010  1.00 41.92           O  
ATOM   3166  ND1 HIS A 893       7.686  66.359   2.329  1.00 53.33           N  
ATOM   3167  CD2 HIS A 893       5.881  65.190   3.021  1.00 45.34           C  
ATOM   3168  CE1 HIS A 893       8.062  65.318   3.059  1.00 50.54           C  
ATOM   3169  NE2 HIS A 893       7.034  64.585   3.486  1.00 54.52           N  
ATOM   3170  CB  HIS A 893       5.442  67.268   1.532  1.00 44.34           C  
ATOM   3171  CG  HIS A 893       6.290  66.291   2.300  1.00 47.95           C  
ATOM   3172  H   HIS A 893       6.520  65.938  -0.311  1.00  0.00           H  
ATOM   3173  HA  HIS A 893       3.935  65.907   0.856  1.00  0.00           H  
ATOM   3174  HB2 HIS A 893       4.764  67.753   2.236  1.00  0.00           H  
ATOM   3175  HB3 HIS A 893       6.087  68.054   1.136  1.00  0.00           H  
ATOM   3176  HD2 HIS A 893       4.896  64.793   3.218  1.00  0.00           H  
ATOM   3177  HE1 HIS A 893       9.095  65.081   3.270  1.00  0.00           H  
ATOM   3178  HE2 HIS A 893       7.080  63.744   4.044  1.00  0.00           H  
ATOM   3179  N   GLN A 894       4.383  68.154  -1.494  1.00 34.95           N  
ATOM   3180  CA  GLN A 894       3.689  69.076  -2.385  1.00 37.44           C  
ATOM   3181  C   GLN A 894       2.668  68.398  -3.309  1.00 44.10           C  
ATOM   3182  O   GLN A 894       1.688  69.055  -3.661  1.00 45.02           O  
ATOM   3183  CG  GLN A 894       5.627  70.803  -2.272  1.00 42.88           C  
ATOM   3184  CD  GLN A 894       4.860  71.600  -1.211  1.00 49.35           C  
ATOM   3185  OE1 GLN A 894       4.891  71.264  -0.029  1.00 48.96           O  
ATOM   3186  NE2 GLN A 894       4.146  72.642  -1.638  1.00 54.61           N  
ATOM   3187  CB  GLN A 894       4.720  69.919  -3.160  1.00 45.54           C  
ATOM   3188  H   GLN A 894       5.314  67.875  -1.768  1.00  0.00           H  
ATOM   3189  HA  GLN A 894       3.091  69.745  -1.768  1.00  0.00           H  
ATOM   3190  HB3 GLN A 894       4.193  70.562  -3.865  1.00  0.00           H  
ATOM   3191  HB2 GLN A 894       5.348  69.268  -3.769  1.00  0.00           H  
ATOM   3192  HG2 GLN A 894       6.204  71.488  -2.895  1.00  0.00           H  
ATOM   3193  HG3 GLN A 894       6.356  70.174  -1.760  1.00  0.00           H  
ATOM   3194 HE21 GLN A 894       3.601  73.188  -0.985  1.00  0.00           H  
ATOM   3195 HE22 GLN A 894       4.152  72.898  -2.616  1.00  0.00           H  
ATOM   3196  N   SER A 895       2.841  67.106  -3.642  1.00 39.05           N  
ATOM   3197  CA  SER A 895       1.766  66.325  -4.265  1.00 46.24           C  
ATOM   3198  C   SER A 895       0.665  65.955  -3.252  1.00 41.74           C  
ATOM   3199  O   SER A 895      -0.501  65.923  -3.638  1.00 42.14           O  
ATOM   3200  CB  SER A 895       2.316  65.115  -5.039  1.00 38.53           C  
ATOM   3201  OG  SER A 895       2.645  64.032  -4.201  1.00 46.30           O  
ATOM   3202  HA  SER A 895       1.299  66.963  -5.016  1.00  0.00           H  
ATOM   3203  HB2 SER A 895       3.184  65.390  -5.639  1.00  0.00           H  
ATOM   3204  HB3 SER A 895       1.556  64.763  -5.734  1.00  0.00           H  
ATOM   3205  HG  SER A 895       1.835  63.688  -3.814  1.00  0.00           H  
ATOM   3206  H   SER A 895       3.655  66.598  -3.325  1.00  0.00           H  
ATOM   3207  N   ASP A 896       1.025  65.760  -1.969  1.00 33.35           N  
ATOM   3208  CA  ASP A 896       0.055  65.705  -0.873  1.00 36.95           C  
ATOM   3209  C   ASP A 896      -0.738  67.010  -0.697  1.00 42.64           C  
ATOM   3210  O   ASP A 896      -1.920  66.931  -0.369  1.00 42.26           O  
ATOM   3211  CG  ASP A 896       1.113  63.834   0.615  1.00 41.98           C  
ATOM   3212  OD1 ASP A 896       0.594  62.973  -0.129  1.00 45.77           O  
ATOM   3213  OD2 ASP A 896       1.889  63.585   1.562  1.00 43.31           O1-
ATOM   3214  CB  ASP A 896       0.648  65.283   0.487  1.00 32.94           C  
ATOM   3215  H   ASP A 896       2.003  65.756  -1.711  1.00  0.00           H  
ATOM   3216  HA  ASP A 896      -0.683  64.950  -1.154  1.00  0.00           H  
ATOM   3217  HB3 ASP A 896      -0.101  65.453   1.247  1.00  0.00           H  
ATOM   3218  HB2 ASP A 896       1.496  65.917   0.726  1.00  0.00           H  
ATOM   3219  N   VAL A 897      -0.110  68.177  -0.924  1.00 37.58           N  
ATOM   3220  CA  VAL A 897      -0.791  69.472  -0.853  1.00 36.89           C  
ATOM   3221  C   VAL A 897      -1.861  69.624  -1.944  1.00 36.94           C  
ATOM   3222  O   VAL A 897      -2.927  70.160  -1.647  1.00 38.62           O  
ATOM   3223  CB  VAL A 897       0.190  70.672  -0.908  1.00 36.17           C  
ATOM   3224  CG1 VAL A 897      -0.470  72.030  -1.223  1.00 39.53           C  
ATOM   3225  CG2 VAL A 897       0.983  70.785   0.405  1.00 36.06           C  
ATOM   3226  H   VAL A 897       0.877  68.189  -1.144  1.00  0.00           H  
ATOM   3227  HA  VAL A 897      -1.305  69.514   0.109  1.00  0.00           H  
ATOM   3228  HB  VAL A 897       0.906  70.482  -1.704  1.00  0.00           H  
ATOM   3229 HG11 VAL A 897       0.275  72.812  -1.260  1.00  0.00           H  
ATOM   3230 HG12 VAL A 897      -0.944  72.056  -2.203  1.00  0.00           H  
ATOM   3231 HG13 VAL A 897      -1.214  72.303  -0.474  1.00  0.00           H  
ATOM   3232 HG21 VAL A 897       1.834  71.456   0.292  1.00  0.00           H  
ATOM   3233 HG22 VAL A 897       0.362  71.166   1.216  1.00  0.00           H  
ATOM   3234 HG23 VAL A 897       1.383  69.830   0.723  1.00  0.00           H  
ATOM   3235  N   TRP A 898      -1.599  69.111  -3.159  1.00 39.29           N  
ATOM   3236  CA  TRP A 898      -2.617  69.011  -4.202  1.00 40.59           C  
ATOM   3237  C   TRP A 898      -3.846  68.235  -3.718  1.00 38.15           C  
ATOM   3238  O   TRP A 898      -4.961  68.743  -3.836  1.00 42.40           O  
ATOM   3239  CE3 TRP A 898      -1.692  69.655  -8.526  1.00 49.36           C  
ATOM   3240  CZ2 TRP A 898      -3.978  69.090 -10.079  1.00 49.20           C  
ATOM   3241  CZ3 TRP A 898      -1.765  70.086  -9.864  1.00 48.07           C  
ATOM   3242  CH2 TRP A 898      -2.911  69.814 -10.636  1.00 49.91           C  
ATOM   3243  CB  TRP A 898      -2.034  68.355  -5.460  1.00 42.79           C  
ATOM   3244  CG  TRP A 898      -2.953  68.308  -6.642  1.00 46.36           C  
ATOM   3245  CD1 TRP A 898      -4.139  67.657  -6.731  1.00 43.39           C  
ATOM   3246  CD2 TRP A 898      -2.746  68.920  -7.940  1.00 43.96           C  
ATOM   3247  NE1 TRP A 898      -4.709  67.885  -7.959  1.00 46.65           N  
ATOM   3248  CE2 TRP A 898      -3.882  68.641  -8.756  1.00 47.40           C  
ATOM   3249  H   TRP A 898      -0.702  68.684  -3.347  1.00  0.00           H  
ATOM   3250  HA  TRP A 898      -2.936  70.023  -4.452  1.00  0.00           H  
ATOM   3251  HB3 TRP A 898      -1.726  67.334  -5.251  1.00  0.00           H  
ATOM   3252  HB2 TRP A 898      -1.131  68.892  -5.755  1.00  0.00           H  
ATOM   3253  HD1 TRP A 898      -4.583  67.052  -5.957  1.00  0.00           H  
ATOM   3254  HE1 TRP A 898      -5.594  67.483  -8.233  1.00  0.00           H  
ATOM   3255  HE3 TRP A 898      -0.820  69.885  -7.936  1.00  0.00           H  
ATOM   3256  HZ2 TRP A 898      -4.852  68.860 -10.664  1.00  0.00           H  
ATOM   3257  HZ3 TRP A 898      -0.945  70.641 -10.296  1.00  0.00           H  
ATOM   3258  HH2 TRP A 898      -2.966  70.155 -11.660  1.00  0.00           H  
ATOM   3259  N   SER A 899      -3.607  67.025  -3.189  1.00 38.24           N  
ATOM   3260  CA  SER A 899      -4.645  66.136  -2.684  1.00 43.20           C  
ATOM   3261  C   SER A 899      -5.418  66.750  -1.509  1.00 37.38           C  
ATOM   3262  O   SER A 899      -6.629  66.560  -1.439  1.00 38.05           O  
ATOM   3263  CB  SER A 899      -4.017  64.793  -2.289  1.00 40.96           C  
ATOM   3264  OG  SER A 899      -3.485  64.127  -3.412  1.00 45.79           O  
ATOM   3265  HA  SER A 899      -5.363  65.963  -3.488  1.00  0.00           H  
ATOM   3266  HB3 SER A 899      -4.762  64.143  -1.846  1.00  0.00           H  
ATOM   3267  HB2 SER A 899      -3.227  64.926  -1.550  1.00  0.00           H  
ATOM   3268  HG  SER A 899      -4.166  64.068  -4.090  1.00  0.00           H  
ATOM   3269  H   SER A 899      -2.661  66.670  -3.149  1.00  0.00           H  
ATOM   3270  N   TYR A 900      -4.732  67.542  -0.667  1.00 38.79           N  
ATOM   3271  CA  TYR A 900      -5.348  68.383   0.351  1.00 37.10           C  
ATOM   3272  C   TYR A 900      -6.334  69.395  -0.240  1.00 37.47           C  
ATOM   3273  O   TYR A 900      -7.442  69.489   0.272  1.00 37.57           O  
ATOM   3274  CB  TYR A 900      -4.274  69.054   1.228  1.00 37.32           C  
ATOM   3275  CG  TYR A 900      -4.825  70.002   2.274  1.00 44.52           C  
ATOM   3276  CD1 TYR A 900      -5.188  69.512   3.540  1.00 37.44           C  
ATOM   3277  CD2 TYR A 900      -5.005  71.367   1.971  1.00 37.29           C  
ATOM   3278  CE1 TYR A 900      -5.748  70.379   4.497  1.00 43.66           C  
ATOM   3279  CE2 TYR A 900      -5.564  72.231   2.925  1.00 38.94           C  
ATOM   3280  CZ  TYR A 900      -5.942  71.737   4.184  1.00 44.09           C  
ATOM   3281  OH  TYR A 900      -6.489  72.595   5.086  1.00 40.26           O  
ATOM   3282  H   TYR A 900      -3.729  67.630  -0.775  1.00  0.00           H  
ATOM   3283  HA  TYR A 900      -5.941  67.725   0.985  1.00  0.00           H  
ATOM   3284  HB3 TYR A 900      -3.577  69.621   0.620  1.00  0.00           H  
ATOM   3285  HB2 TYR A 900      -3.672  68.292   1.722  1.00  0.00           H  
ATOM   3286  HD1 TYR A 900      -5.035  68.471   3.767  1.00  0.00           H  
ATOM   3287  HD2 TYR A 900      -4.726  71.751   1.001  1.00  0.00           H  
ATOM   3288  HE1 TYR A 900      -6.025  70.005   5.468  1.00  0.00           H  
ATOM   3289  HE2 TYR A 900      -5.708  73.273   2.684  1.00  0.00           H  
ATOM   3290  HH  TYR A 900      -6.651  72.195   5.948  1.00  0.00           H  
ATOM   3291  N   GLY A 901      -5.946  70.092  -1.320  1.00 37.08           N  
ATOM   3292  CA  GLY A 901      -6.812  71.028  -2.035  1.00 33.68           C  
ATOM   3293  C   GLY A 901      -8.084  70.334  -2.545  1.00 39.78           C  
ATOM   3294  O   GLY A 901      -9.176  70.866  -2.350  1.00 37.01           O  
ATOM   3295  H   GLY A 901      -5.012  69.956  -1.687  1.00  0.00           H  
ATOM   3296  HA2 GLY A 901      -6.266  71.439  -2.883  1.00  0.00           H  
ATOM   3297  HA3 GLY A 901      -7.073  71.862  -1.381  1.00  0.00           H  
ATOM   3298  N   VAL A 902      -7.952  69.128  -3.131  1.00 40.43           N  
ATOM   3299  CA  VAL A 902      -9.096  68.322  -3.565  1.00 36.52           C  
ATOM   3300  C   VAL A 902      -9.964  67.871  -2.374  1.00 37.76           C  
ATOM   3301  O   VAL A 902     -11.184  67.952  -2.477  1.00 39.28           O  
ATOM   3302  CB  VAL A 902      -8.694  67.074  -4.401  1.00 44.62           C  
ATOM   3303  CG1 VAL A 902      -9.910  66.229  -4.843  1.00 35.50           C  
ATOM   3304  CG2 VAL A 902      -7.884  67.476  -5.647  1.00 33.94           C  
ATOM   3305  H   VAL A 902      -7.035  68.718  -3.243  1.00  0.00           H  
ATOM   3306  HA  VAL A 902      -9.717  68.956  -4.201  1.00  0.00           H  
ATOM   3307  HB  VAL A 902      -8.053  66.433  -3.794  1.00  0.00           H  
ATOM   3308 HG11 VAL A 902      -9.611  65.419  -5.509  1.00  0.00           H  
ATOM   3309 HG12 VAL A 902     -10.427  65.765  -4.003  1.00  0.00           H  
ATOM   3310 HG13 VAL A 902     -10.639  66.837  -5.378  1.00  0.00           H  
ATOM   3311 HG21 VAL A 902      -7.626  66.612  -6.258  1.00  0.00           H  
ATOM   3312 HG22 VAL A 902      -8.444  68.166  -6.277  1.00  0.00           H  
ATOM   3313 HG23 VAL A 902      -6.948  67.962  -5.379  1.00  0.00           H  
ATOM   3314  N   THR A 903      -9.337  67.470  -1.255  1.00 39.40           N  
ATOM   3315  CA  THR A 903     -10.029  67.107  -0.016  1.00 38.71           C  
ATOM   3316  C   THR A 903     -10.848  68.268   0.566  1.00 37.12           C  
ATOM   3317  O   THR A 903     -11.990  68.045   0.956  1.00 37.27           O  
ATOM   3318  OG1 THR A 903      -8.316  65.526   0.599  1.00 37.26           O  
ATOM   3319  CG2 THR A 903      -9.768  66.135   2.380  1.00 34.44           C  
ATOM   3320  CB  THR A 903      -9.070  66.608   1.093  1.00 39.39           C  
ATOM   3321  H   THR A 903      -8.326  67.432  -1.237  1.00  0.00           H  
ATOM   3322  HA  THR A 903     -10.722  66.301  -0.255  1.00  0.00           H  
ATOM   3323  HB  THR A 903      -8.361  67.389   1.361  1.00  0.00           H  
ATOM   3324  HG1 THR A 903      -7.785  65.830  -0.144  1.00  0.00           H  
ATOM   3325 HG21 THR A 903      -9.063  65.639   3.049  1.00  0.00           H  
ATOM   3326 HG22 THR A 903     -10.201  66.965   2.938  1.00  0.00           H  
ATOM   3327 HG23 THR A 903     -10.568  65.431   2.160  1.00  0.00           H  
ATOM   3328  N   VAL A 904     -10.292  69.491   0.562  1.00 39.76           N  
ATOM   3329  CA  VAL A 904     -11.014  70.687   0.986  1.00 39.50           C  
ATOM   3330  C   VAL A 904     -12.200  70.974   0.055  1.00 37.52           C  
ATOM   3331  O   VAL A 904     -13.289  71.233   0.555  1.00 46.59           O  
ATOM   3332  CB  VAL A 904     -10.105  71.940   1.079  1.00 43.18           C  
ATOM   3333  CG1 VAL A 904     -10.874  73.250   1.352  1.00 43.91           C  
ATOM   3334  CG2 VAL A 904      -9.038  71.758   2.172  1.00 35.91           C  
ATOM   3335  H   VAL A 904      -9.342  69.618   0.235  1.00  0.00           H  
ATOM   3336  HA  VAL A 904     -11.417  70.492   1.983  1.00  0.00           H  
ATOM   3337  HB  VAL A 904      -9.578  72.059   0.131  1.00  0.00           H  
ATOM   3338 HG11 VAL A 904     -10.189  74.075   1.551  1.00  0.00           H  
ATOM   3339 HG12 VAL A 904     -11.484  73.555   0.503  1.00  0.00           H  
ATOM   3340 HG13 VAL A 904     -11.530  73.152   2.217  1.00  0.00           H  
ATOM   3341 HG21 VAL A 904      -8.367  72.616   2.211  1.00  0.00           H  
ATOM   3342 HG22 VAL A 904      -9.495  71.655   3.154  1.00  0.00           H  
ATOM   3343 HG23 VAL A 904      -8.424  70.875   2.021  1.00  0.00           H  
ATOM   3344  N   TRP A 905     -12.003  70.834  -1.265  1.00 39.08           N  
ATOM   3345  CA  TRP A 905     -13.077  70.948  -2.243  1.00 44.03           C  
ATOM   3346  C   TRP A 905     -14.227  69.950  -1.996  1.00 44.58           C  
ATOM   3347  O   TRP A 905     -15.382  70.363  -2.070  1.00 46.67           O  
ATOM   3348  CD1 TRP A 905     -13.761  72.263  -5.326  1.00 50.14           C  
ATOM   3349  CD2 TRP A 905     -14.438  70.123  -5.323  1.00 46.75           C  
ATOM   3350  NE1 TRP A 905     -14.787  72.109  -6.229  1.00 53.07           N  
ATOM   3351  CE2 TRP A 905     -15.240  70.811  -6.281  1.00 51.92           C  
ATOM   3352  CE3 TRP A 905     -14.701  68.749  -5.129  1.00 45.08           C  
ATOM   3353  CZ2 TRP A 905     -16.241  70.168  -7.025  1.00 46.56           C  
ATOM   3354  CZ3 TRP A 905     -15.708  68.098  -5.862  1.00 50.41           C  
ATOM   3355  CH2 TRP A 905     -16.479  68.800  -6.807  1.00 53.50           C  
ATOM   3356  CB  TRP A 905     -12.499  70.850  -3.662  1.00 48.26           C  
ATOM   3357  CG  TRP A 905     -13.493  71.073  -4.750  1.00 55.46           C  
ATOM   3358  H   TRP A 905     -11.083  70.606  -1.619  1.00  0.00           H  
ATOM   3359  HA  TRP A 905     -13.492  71.952  -2.133  1.00  0.00           H  
ATOM   3360  HB3 TRP A 905     -12.040  69.879  -3.829  1.00  0.00           H  
ATOM   3361  HB2 TRP A 905     -11.699  71.580  -3.783  1.00  0.00           H  
ATOM   3362  HD1 TRP A 905     -13.250  73.186  -5.094  1.00  0.00           H  
ATOM   3363  HE1 TRP A 905     -15.128  72.889  -6.780  1.00  0.00           H  
ATOM   3364  HE3 TRP A 905     -14.112  68.184  -4.423  1.00  0.00           H  
ATOM   3365  HZ2 TRP A 905     -16.832  70.718  -7.741  1.00  0.00           H  
ATOM   3366  HZ3 TRP A 905     -15.863  67.043  -5.722  1.00  0.00           H  
ATOM   3367  HH2 TRP A 905     -17.244  68.285  -7.370  1.00  0.00           H  
ATOM   3368  N   GLU A 906     -13.910  68.688  -1.648  1.00 42.97           N  
ATOM   3369  CA  GLU A 906     -14.907  67.683  -1.267  1.00 38.65           C  
ATOM   3370  C   GLU A 906     -15.730  68.104  -0.042  1.00 44.94           C  
ATOM   3371  O   GLU A 906     -16.941  67.922  -0.060  1.00 42.94           O  
ATOM   3372  CB  GLU A 906     -14.265  66.318  -0.974  1.00 43.60           C  
ATOM   3373  CG  GLU A 906     -13.662  65.579  -2.174  1.00 34.16           C  
ATOM   3374  CD  GLU A 906     -13.071  64.259  -1.688  1.00 38.59           C  
ATOM   3375  OE1 GLU A 906     -13.821  63.260  -1.694  1.00 42.11           O  
ATOM   3376  OE2 GLU A 906     -11.897  64.273  -1.258  1.00 38.59           O1-
ATOM   3377  H   GLU A 906     -12.939  68.402  -1.614  1.00  0.00           H  
ATOM   3378  HA  GLU A 906     -15.598  67.561  -2.104  1.00  0.00           H  
ATOM   3379  HB3 GLU A 906     -15.013  65.665  -0.518  1.00  0.00           H  
ATOM   3380  HB2 GLU A 906     -13.494  66.438  -0.214  1.00  0.00           H  
ATOM   3381  HG3 GLU A 906     -12.892  66.166  -2.667  1.00  0.00           H  
ATOM   3382  HG2 GLU A 906     -14.431  65.380  -2.922  1.00  0.00           H  
ATOM   3383  N   LEU A 907     -15.082  68.681   0.983  1.00 40.18           N  
ATOM   3384  CA  LEU A 907     -15.766  69.172   2.179  1.00 44.25           C  
ATOM   3385  C   LEU A 907     -16.667  70.376   1.880  1.00 40.99           C  
ATOM   3386  O   LEU A 907     -17.825  70.370   2.296  1.00 43.90           O  
ATOM   3387  CD1 LEU A 907     -12.864  68.877   4.828  1.00 36.07           C  
ATOM   3388  CD2 LEU A 907     -14.694  67.193   4.342  1.00 35.65           C  
ATOM   3389  CB  LEU A 907     -14.747  69.534   3.277  1.00 40.01           C  
ATOM   3390  CG  LEU A 907     -13.882  68.371   3.794  1.00 42.31           C  
ATOM   3391 HD12 LEU A 907     -12.545  69.899   4.622  1.00  0.00           H  
ATOM   3392 HD13 LEU A 907     -13.277  68.861   5.837  1.00  0.00           H  
ATOM   3393 HD21 LEU A 907     -14.019  66.436   4.737  1.00  0.00           H  
ATOM   3394 HD22 LEU A 907     -15.358  67.502   5.149  1.00  0.00           H  
ATOM   3395 HD23 LEU A 907     -15.288  66.707   3.569  1.00  0.00           H  
ATOM   3396  H   LEU A 907     -14.079  68.806   0.943  1.00  0.00           H  
ATOM   3397  HA  LEU A 907     -16.416  68.379   2.551  1.00  0.00           H  
ATOM   3398  HB2 LEU A 907     -15.280  69.958   4.127  1.00  0.00           H  
ATOM   3399  HB3 LEU A 907     -14.094  70.328   2.913  1.00  0.00           H  
ATOM   3400  HG  LEU A 907     -13.311  67.982   2.959  1.00  0.00           H  
ATOM   3401 HD11 LEU A 907     -11.970  68.253   4.826  1.00  0.00           H  
ATOM   3402  N   MET A 908     -16.134  71.371   1.153  1.00 39.81           N  
ATOM   3403  CA  MET A 908     -16.836  72.617   0.846  1.00 44.72           C  
ATOM   3404  C   MET A 908     -18.062  72.449  -0.065  1.00 52.32           C  
ATOM   3405  O   MET A 908     -18.985  73.253   0.037  1.00 45.15           O  
ATOM   3406  CB  MET A 908     -15.850  73.649   0.265  1.00 49.55           C  
ATOM   3407  CG  MET A 908     -14.752  74.097   1.245  1.00 42.93           C  
ATOM   3408  SD  MET A 908     -15.349  74.756   2.820  1.00 50.95           S  
ATOM   3409  CE  MET A 908     -13.824  74.646   3.780  1.00 48.16           C  
ATOM   3410  HA  MET A 908     -17.230  72.999   1.788  1.00  0.00           H  
ATOM   3411  HB3 MET A 908     -16.406  74.526  -0.064  1.00  0.00           H  
ATOM   3412  HB2 MET A 908     -15.379  73.236  -0.629  1.00  0.00           H  
ATOM   3413  HG2 MET A 908     -14.107  74.840   0.778  1.00  0.00           H  
ATOM   3414  HG3 MET A 908     -14.107  73.262   1.492  1.00  0.00           H  
ATOM   3415  HE1 MET A 908     -14.002  74.935   4.814  1.00  0.00           H  
ATOM   3416  HE2 MET A 908     -13.467  73.617   3.775  1.00  0.00           H  
ATOM   3417  HE3 MET A 908     -13.052  75.291   3.359  1.00  0.00           H  
ATOM   3418  H   MET A 908     -15.175  71.300   0.836  1.00  0.00           H  
ATOM   3419  N   THR A 909     -18.080  71.402  -0.901  1.00 49.52           N  
ATOM   3420  CA  THR A 909     -19.219  71.050  -1.754  1.00 48.36           C  
ATOM   3421  C   THR A 909     -20.142  69.998  -1.112  1.00 48.81           C  
ATOM   3422  O   THR A 909     -21.080  69.554  -1.776  1.00 53.15           O  
ATOM   3423  CB  THR A 909     -18.738  70.457  -3.096  1.00 45.88           C  
ATOM   3424  OG1 THR A 909     -18.057  69.228  -2.900  1.00 48.07           O  
ATOM   3425  CG2 THR A 909     -17.865  71.424  -3.895  1.00 43.64           C  
ATOM   3426  H   THR A 909     -17.281  70.783  -0.942  1.00  0.00           H  
ATOM   3427  HA  THR A 909     -19.823  71.934  -1.966  1.00  0.00           H  
ATOM   3428  HB  THR A 909     -19.603  70.244  -3.725  1.00  0.00           H  
ATOM   3429  HG1 THR A 909     -17.158  69.424  -2.619  1.00  0.00           H  
ATOM   3430 HG21 THR A 909     -17.560  70.969  -4.832  1.00  0.00           H  
ATOM   3431 HG22 THR A 909     -18.420  72.328  -4.145  1.00  0.00           H  
ATOM   3432 HG23 THR A 909     -16.971  71.726  -3.358  1.00  0.00           H  
ATOM   3433  N   PHE A 910     -19.868  69.603   0.142  1.00 47.58           N  
ATOM   3434  CA  PHE A 910     -20.629  68.603   0.891  1.00 44.27           C  
ATOM   3435  C   PHE A 910     -20.611  67.209   0.239  1.00 50.06           C  
ATOM   3436  O   PHE A 910     -21.628  66.517   0.219  1.00 48.60           O  
ATOM   3437  CB  PHE A 910     -22.063  69.095   1.164  1.00 48.08           C  
ATOM   3438  CG  PHE A 910     -22.135  70.354   1.991  1.00 59.66           C  
ATOM   3439  CD1 PHE A 910     -22.080  70.265   3.392  1.00 56.68           C  
ATOM   3440  CD2 PHE A 910     -22.118  71.625   1.380  1.00 54.87           C  
ATOM   3441  CE1 PHE A 910     -22.123  71.423   4.150  1.00 55.65           C  
ATOM   3442  CE2 PHE A 910     -22.153  72.770   2.162  1.00 48.78           C  
ATOM   3443  CZ  PHE A 910     -22.173  72.668   3.545  1.00 54.76           C  
ATOM   3444  H   PHE A 910     -19.088  70.017   0.634  1.00  0.00           H  
ATOM   3445  HA  PHE A 910     -20.117  68.493   1.846  1.00  0.00           H  
ATOM   3446  HB3 PHE A 910     -22.626  68.327   1.695  1.00  0.00           H  
ATOM   3447  HB2 PHE A 910     -22.607  69.260   0.235  1.00  0.00           H  
ATOM   3448  HD1 PHE A 910     -22.007  69.303   3.879  1.00  0.00           H  
ATOM   3449  HD2 PHE A 910     -22.101  71.713   0.304  1.00  0.00           H  
ATOM   3450  HE1 PHE A 910     -22.085  71.371   5.217  1.00  0.00           H  
ATOM   3451  HE2 PHE A 910     -22.160  73.742   1.692  1.00  0.00           H  
ATOM   3452  HZ  PHE A 910     -22.196  73.561   4.153  1.00  0.00           H  
ATOM   3453  N   GLY A 911     -19.434  66.814  -0.258  1.00 47.44           N  
ATOM   3454  CA  GLY A 911     -19.153  65.468  -0.724  1.00 52.33           C  
ATOM   3455  C   GLY A 911     -19.437  65.275  -2.212  1.00 51.50           C  
ATOM   3456  O   GLY A 911     -19.660  64.132  -2.609  1.00 52.16           O  
ATOM   3457  H   GLY A 911     -18.642  67.445  -0.210  1.00  0.00           H  
ATOM   3458  HA2 GLY A 911     -19.699  64.731  -0.139  1.00  0.00           H  
ATOM   3459  HA3 GLY A 911     -18.095  65.270  -0.555  1.00  0.00           H  
ATOM   3460  N   SER A 912     -19.416  66.332  -3.048  1.00 51.55           N  
ATOM   3461  CA  SER A 912     -19.503  66.161  -4.505  1.00 54.82           C  
ATOM   3462  C   SER A 912     -18.310  65.350  -5.028  1.00 58.21           C  
ATOM   3463  O   SER A 912     -17.203  65.472  -4.499  1.00 51.27           O  
ATOM   3464  CB  SER A 912     -19.575  67.511  -5.238  1.00 50.37           C  
ATOM   3465  OG  SER A 912     -20.808  68.148  -4.981  1.00 57.66           O  
ATOM   3466  HA  SER A 912     -20.416  65.603  -4.725  1.00  0.00           H  
ATOM   3467  HB3 SER A 912     -19.525  67.352  -6.317  1.00  0.00           H  
ATOM   3468  HB2 SER A 912     -18.739  68.161  -4.999  1.00  0.00           H  
ATOM   3469  HG  SER A 912     -20.836  68.398  -4.053  1.00  0.00           H  
ATOM   3470  H   SER A 912     -19.213  67.260  -2.702  1.00  0.00           H  
ATOM   3471  N   LYS A 913     -18.567  64.526  -6.049  1.00 59.54           N  
ATOM   3472  CA  LYS A 913     -17.518  63.787  -6.738  1.00 53.93           C  
ATOM   3473  C   LYS A 913     -16.769  64.753  -7.669  1.00 51.56           C  
ATOM   3474  O   LYS A 913     -17.426  65.451  -8.445  1.00 52.90           O  
ATOM   3475  NZ  LYS A 913     -19.653  58.758  -9.061  1.00 78.75           N1+
ATOM   3476  CB  LYS A 913     -18.149  62.624  -7.519  1.00 60.50           C  
ATOM   3477  CG  LYS A 913     -18.690  61.528  -6.581  1.00 63.31           C  
ATOM   3478  CD  LYS A 913     -18.714  60.131  -7.217  1.00 75.39           C  
ATOM   3479  CE  LYS A 913     -19.868  59.934  -8.203  1.00 81.04           C  
ATOM   3480  HE2 LYS A 913     -20.820  59.850  -7.678  1.00  0.00           H  
ATOM   3481  HZ1 LYS A 913     -18.790  58.865  -9.573  1.00  0.00           H  
ATOM   3482  HZ2 LYS A 913     -19.613  57.924  -8.493  1.00  0.00           H  
ATOM   3483  HZ3 LYS A 913     -20.419  58.684  -9.715  1.00  0.00           H  
ATOM   3484  H   LYS A 913     -19.497  64.465  -6.439  1.00  0.00           H  
ATOM   3485  HA  LYS A 913     -16.865  63.366  -5.974  1.00  0.00           H  
ATOM   3486  HB3 LYS A 913     -17.371  62.188  -8.148  1.00  0.00           H  
ATOM   3487  HB2 LYS A 913     -18.926  62.972  -8.202  1.00  0.00           H  
ATOM   3488  HG3 LYS A 913     -19.684  61.798  -6.222  1.00  0.00           H  
ATOM   3489  HG2 LYS A 913     -18.061  61.470  -5.692  1.00  0.00           H  
ATOM   3490  HD3 LYS A 913     -18.786  59.382  -6.428  1.00  0.00           H  
ATOM   3491  HD2 LYS A 913     -17.761  59.943  -7.715  1.00  0.00           H  
ATOM   3492  HE3 LYS A 913     -19.946  60.798  -8.863  1.00  0.00           H  
ATOM   3493  N   PRO A 914     -15.426  64.827  -7.547  1.00 53.95           N  
ATOM   3494  CA  PRO A 914     -14.633  65.761  -8.355  1.00 52.96           C  
ATOM   3495  C   PRO A 914     -14.592  65.328  -9.824  1.00 63.11           C  
ATOM   3496  O   PRO A 914     -14.435  64.137 -10.090  1.00 55.08           O  
ATOM   3497  CB  PRO A 914     -13.249  65.700  -7.693  1.00 44.32           C  
ATOM   3498  CG  PRO A 914     -13.148  64.287  -7.149  1.00 43.87           C  
ATOM   3499  CD  PRO A 914     -14.570  64.011  -6.680  1.00 52.90           C  
ATOM   3500  HA  PRO A 914     -15.042  66.770  -8.290  1.00  0.00           H  
ATOM   3501  HB3 PRO A 914     -13.218  66.404  -6.861  1.00  0.00           H  
ATOM   3502  HB2 PRO A 914     -12.424  65.953  -8.357  1.00  0.00           H  
ATOM   3503  HG3 PRO A 914     -12.402  64.178  -6.362  1.00  0.00           H  
ATOM   3504  HG2 PRO A 914     -12.893  63.596  -7.951  1.00  0.00           H  
ATOM   3505  HD2 PRO A 914     -14.793  62.945  -6.743  1.00  0.00           H  
ATOM   3506  HD3 PRO A 914     -14.699  64.336  -5.647  1.00  0.00           H  
ATOM   3507  N   TYR A 915     -14.744  66.298 -10.742  1.00 67.10           N  
ATOM   3508  CA  TYR A 915     -14.653  66.094 -12.192  1.00 58.87           C  
ATOM   3509  C   TYR A 915     -15.653  65.033 -12.682  1.00 70.43           C  
ATOM   3510  O   TYR A 915     -15.247  64.083 -13.349  1.00 74.49           O  
ATOM   3511  CB  TYR A 915     -13.217  65.683 -12.579  1.00 54.38           C  
ATOM   3512  CG  TYR A 915     -12.094  66.513 -12.012  1.00 59.64           C  
ATOM   3513  CD1 TYR A 915     -11.781  67.759 -12.579  1.00 50.30           C  
ATOM   3514  CD2 TYR A 915     -11.332  66.024 -10.936  1.00 54.09           C  
ATOM   3515  CE1 TYR A 915     -10.679  68.487 -12.093  1.00 50.09           C  
ATOM   3516  CE2 TYR A 915     -10.215  66.729 -10.473  1.00 49.82           C  
ATOM   3517  CZ  TYR A 915      -9.885  67.960 -11.056  1.00 56.70           C  
ATOM   3518  OH  TYR A 915      -8.816  68.660 -10.584  1.00 56.66           O  
ATOM   3519  H   TYR A 915     -14.884  67.251 -10.439  1.00  0.00           H  
ATOM   3520  HA  TYR A 915     -14.899  67.039 -12.677  1.00  0.00           H  
ATOM   3521  HB2 TYR A 915     -13.112  65.684 -13.662  1.00  0.00           H  
ATOM   3522  HB3 TYR A 915     -13.023  64.665 -12.257  1.00  0.00           H  
ATOM   3523  HD1 TYR A 915     -12.369  68.153 -13.395  1.00  0.00           H  
ATOM   3524  HD2 TYR A 915     -11.630  65.133 -10.423  1.00  0.00           H  
ATOM   3525  HE1 TYR A 915     -10.433  69.443 -12.531  1.00  0.00           H  
ATOM   3526  HE2 TYR A 915      -9.643  66.352  -9.641  1.00  0.00           H  
ATOM   3527  HH  TYR A 915      -8.358  68.205  -9.874  1.00  0.00           H  
ATOM   3528  N   ASP A 916     -16.920  65.153 -12.255  1.00 71.32           N  
ATOM   3529  CA  ASP A 916     -17.896  64.067 -12.357  1.00 79.49           C  
ATOM   3530  C   ASP A 916     -18.198  63.661 -13.812  1.00 79.93           C  
ATOM   3531  O   ASP A 916     -18.235  62.466 -14.104  1.00 74.58           O  
ATOM   3532  OD2 ASP A 916     -21.142  63.390 -10.693  1.00 71.77           O1-
ATOM   3533  CB  ASP A 916     -19.193  64.397 -11.585  1.00 67.26           C  
ATOM   3534  CG  ASP A 916     -20.008  63.167 -11.165  1.00 71.11           C  
ATOM   3535  OD1 ASP A 916     -19.483  62.035 -11.251  1.00 66.16           O  
ATOM   3536  H   ASP A 916     -17.185  65.943 -11.685  1.00  0.00           H  
ATOM   3537  HA  ASP A 916     -17.409  63.213 -11.879  1.00  0.00           H  
ATOM   3538  HB3 ASP A 916     -19.827  65.040 -12.198  1.00  0.00           H  
ATOM   3539  HB2 ASP A 916     -18.943  64.948 -10.678  1.00  0.00           H  
ATOM   3540  N   GLY A 917     -18.350  64.655 -14.703  1.00 80.67           N  
ATOM   3541  CA  GLY A 917     -18.579  64.420 -16.127  1.00 84.60           C  
ATOM   3542  C   GLY A 917     -17.332  63.835 -16.801  1.00 83.05           C  
ATOM   3543  O   GLY A 917     -17.441  62.866 -17.551  1.00 89.04           O  
ATOM   3544  H   GLY A 917     -18.296  65.613 -14.392  1.00  0.00           H  
ATOM   3545  HA3 GLY A 917     -18.832  65.365 -16.608  1.00  0.00           H  
ATOM   3546  HA2 GLY A 917     -19.431  63.752 -16.265  1.00  0.00           H  
ATOM   3547  N   ILE A 918     -16.153  64.410 -16.522  1.00 73.71           N  
ATOM   3548  CA  ILE A 918     -14.893  64.018 -17.147  1.00 73.78           C  
ATOM   3549  C   ILE A 918     -14.476  62.599 -16.688  1.00 72.81           C  
ATOM   3550  O   ILE A 918     -14.514  62.322 -15.489  1.00 81.98           O  
ATOM   3551  CG2 ILE A 918     -12.375  64.645 -17.237  1.00 70.47           C  
ATOM   3552  CD1 ILE A 918     -13.974  67.496 -16.109  1.00 65.54           C  
ATOM   3553  CB  ILE A 918     -13.781  65.022 -16.747  1.00 72.64           C  
ATOM   3554  CG1 ILE A 918     -14.106  66.456 -17.225  1.00 70.82           C  
ATOM   3555 HG22 ILE A 918     -12.025  63.722 -16.797  1.00  0.00           H  
ATOM   3556 HG23 ILE A 918     -12.340  64.563 -18.322  1.00  0.00           H  
ATOM   3557 HD11 ILE A 918     -14.156  68.501 -16.490  1.00  0.00           H  
ATOM   3558 HD12 ILE A 918     -14.687  67.307 -15.307  1.00  0.00           H  
ATOM   3559 HD13 ILE A 918     -12.971  67.482 -15.681  1.00  0.00           H  
ATOM   3560  H   ILE A 918     -16.112  65.177 -15.868  1.00  0.00           H  
ATOM   3561  HA  ILE A 918     -15.044  64.080 -18.223  1.00  0.00           H  
ATOM   3562  HB  ILE A 918     -13.741  65.028 -15.659  1.00  0.00           H  
ATOM   3563 HG12 ILE A 918     -15.122  66.521 -17.616  1.00  0.00           H  
ATOM   3564 HG13 ILE A 918     -13.473  66.739 -18.068  1.00  0.00           H  
ATOM   3565 HG21 ILE A 918     -11.659  65.401 -16.928  1.00  0.00           H  
ATOM   3566  N   PRO A 919     -14.096  61.711 -17.633  1.00 75.05           N  
ATOM   3567  CA  PRO A 919     -13.518  60.407 -17.273  1.00 72.00           C  
ATOM   3568  C   PRO A 919     -12.060  60.551 -16.807  1.00 67.39           C  
ATOM   3569  O   PRO A 919     -11.382  61.489 -17.218  1.00 77.31           O  
ATOM   3570  CB  PRO A 919     -13.631  59.613 -18.579  1.00 75.99           C  
ATOM   3571  CG  PRO A 919     -13.469  60.657 -19.669  1.00 76.47           C  
ATOM   3572  CD  PRO A 919     -14.164  61.884 -19.087  1.00 77.19           C  
ATOM   3573  HA  PRO A 919     -14.102  59.917 -16.492  1.00  0.00           H  
ATOM   3574  HB3 PRO A 919     -14.623  59.165 -18.643  1.00  0.00           H  
ATOM   3575  HB2 PRO A 919     -12.901  58.807 -18.667  1.00  0.00           H  
ATOM   3576  HG3 PRO A 919     -13.873  60.349 -20.634  1.00  0.00           H  
ATOM   3577  HG2 PRO A 919     -12.407  60.856 -19.805  1.00  0.00           H  
ATOM   3578  HD2 PRO A 919     -13.689  62.801 -19.433  1.00  0.00           H  
ATOM   3579  HD3 PRO A 919     -15.213  61.906 -19.387  1.00  0.00           H  
ATOM   3580  N   ALA A 920     -11.598  59.622 -15.956  1.00 66.00           N  
ATOM   3581  CA  ALA A 920     -10.264  59.658 -15.345  1.00 68.57           C  
ATOM   3582  C   ALA A 920      -9.095  59.776 -16.342  1.00 71.15           C  
ATOM   3583  O   ALA A 920      -8.144  60.503 -16.064  1.00 68.08           O  
ATOM   3584  CB  ALA A 920     -10.081  58.433 -14.446  1.00 55.12           C  
ATOM   3585  HB2 ALA A 920     -10.853  58.392 -13.676  1.00  0.00           H  
ATOM   3586  HB3 ALA A 920     -10.128  57.503 -15.014  1.00  0.00           H  
ATOM   3587  H   ALA A 920     -12.191  58.848 -15.693  1.00  0.00           H  
ATOM   3588  HA  ALA A 920     -10.236  60.534 -14.698  1.00  0.00           H  
ATOM   3589  HB1 ALA A 920      -9.119  58.465 -13.935  1.00  0.00           H  
ATOM   3590  N   SER A 921      -9.209  59.103 -17.497  1.00 69.60           N  
ATOM   3591  CA  SER A 921      -8.245  59.160 -18.596  1.00 74.00           C  
ATOM   3592  C   SER A 921      -8.071  60.564 -19.203  1.00 66.47           C  
ATOM   3593  O   SER A 921      -6.936  60.956 -19.473  1.00 65.31           O  
ATOM   3594  CB  SER A 921      -8.639  58.111 -19.652  1.00 69.10           C  
ATOM   3595  OG  SER A 921      -9.934  58.352 -20.172  1.00  0.00           O  
ATOM   3596  H   SER A 921     -10.035  58.550 -17.672  1.00  0.00           H  
ATOM   3597  HA  SER A 921      -7.277  58.866 -18.187  1.00  0.00           H  
ATOM   3598  HB3 SER A 921      -7.923  58.111 -20.475  1.00  0.00           H  
ATOM   3599  HB2 SER A 921      -8.617  57.111 -19.217  1.00  0.00           H  
ATOM   3600  HG  SER A 921     -10.113  57.707 -20.861  1.00  0.00           H  
ATOM   3601  N   GLU A 922      -9.180  61.310 -19.355  1.00 66.42           N  
ATOM   3602  CA  GLU A 922      -9.164  62.693 -19.831  1.00 65.10           C  
ATOM   3603  C   GLU A 922      -8.512  63.689 -18.862  1.00 73.46           C  
ATOM   3604  O   GLU A 922      -8.130  64.762 -19.322  1.00 78.89           O  
ATOM   3605  OE2 GLU A 922     -13.264  62.990 -22.516  1.00 88.45           O1-
ATOM   3606  CB  GLU A 922     -10.586  63.193 -20.148  1.00 74.33           C  
ATOM   3607  CG  GLU A 922     -11.093  62.833 -21.554  1.00 81.91           C  
ATOM   3608  CD  GLU A 922     -12.361  63.612 -21.919  1.00 90.38           C  
ATOM   3609  OE1 GLU A 922     -12.404  64.824 -21.611  1.00 90.28           O  
ATOM   3610  HA  GLU A 922      -8.570  62.730 -20.747  1.00  0.00           H  
ATOM   3611  HB3 GLU A 922     -10.627  64.277 -20.022  1.00  0.00           H  
ATOM   3612  HB2 GLU A 922     -11.283  62.801 -19.411  1.00  0.00           H  
ATOM   3613  HG3 GLU A 922     -11.266  61.760 -21.641  1.00  0.00           H  
ATOM   3614  HG2 GLU A 922     -10.337  63.088 -22.297  1.00  0.00           H  
ATOM   3615  H   GLU A 922     -10.080  60.932 -19.098  1.00  0.00           H  
ATOM   3616  N   ILE A 923      -8.432  63.362 -17.559  1.00 77.68           N  
ATOM   3617  CA  ILE A 923      -8.054  64.314 -16.511  1.00 67.63           C  
ATOM   3618  C   ILE A 923      -6.689  64.976 -16.707  1.00 60.97           C  
ATOM   3619  O   ILE A 923      -6.592  66.176 -16.466  1.00 62.71           O  
ATOM   3620  CD1 ILE A 923     -10.477  64.478 -14.418  1.00 62.83           C  
ATOM   3621  CB  ILE A 923      -8.102  63.710 -15.078  1.00 61.36           C  
ATOM   3622  CG1 ILE A 923      -9.534  63.302 -14.696  1.00 57.51           C  
ATOM   3623  CG2 ILE A 923      -7.498  64.592 -13.958  1.00 60.86           C  
ATOM   3624 HD11 ILE A 923     -11.512  64.191 -14.591  1.00  0.00           H  
ATOM   3625 HD12 ILE A 923     -10.393  64.777 -13.375  1.00  0.00           H  
ATOM   3626 HD13 ILE A 923     -10.269  65.361 -15.020  1.00  0.00           H  
ATOM   3627  H   ILE A 923      -8.746  62.452 -17.251  1.00  0.00           H  
ATOM   3628  HA  ILE A 923      -8.787  65.117 -16.575  1.00  0.00           H  
ATOM   3629  HB  ILE A 923      -7.511  62.794 -15.093  1.00  0.00           H  
ATOM   3630 HG12 ILE A 923      -9.497  62.670 -13.808  1.00  0.00           H  
ATOM   3631 HG13 ILE A 923      -9.968  62.685 -15.477  1.00  0.00           H  
ATOM   3632 HG21 ILE A 923      -7.685  64.155 -12.977  1.00  0.00           H  
ATOM   3633 HG22 ILE A 923      -6.415  64.684 -14.042  1.00  0.00           H  
ATOM   3634 HG23 ILE A 923      -7.923  65.596 -13.956  1.00  0.00           H  
ATOM   3635  N   SER A 924      -5.681  64.217 -17.168  1.00 60.59           N  
ATOM   3636  CA  SER A 924      -4.361  64.765 -17.470  1.00 61.33           C  
ATOM   3637  C   SER A 924      -4.437  65.911 -18.477  1.00 69.92           C  
ATOM   3638  O   SER A 924      -4.000  67.003 -18.132  1.00 74.03           O  
ATOM   3639  CB  SER A 924      -3.400  63.668 -17.956  1.00 58.33           C  
ATOM   3640  OG  SER A 924      -2.586  63.252 -16.889  1.00 68.66           O  
ATOM   3641  HB2 SER A 924      -3.935  62.812 -18.371  1.00  0.00           H  
ATOM   3642  HG  SER A 924      -1.935  63.936 -16.716  1.00  0.00           H  
ATOM   3643  H   SER A 924      -5.826  63.235 -17.355  1.00  0.00           H  
ATOM   3644  HA  SER A 924      -3.970  65.194 -16.543  1.00  0.00           H  
ATOM   3645  HB3 SER A 924      -2.733  64.029 -18.741  1.00  0.00           H  
ATOM   3646  N   SER A 925      -5.101  65.666 -19.622  1.00 70.93           N  
ATOM   3647  CA  SER A 925      -5.351  66.651 -20.676  1.00 76.76           C  
ATOM   3648  C   SER A 925      -6.048  67.911 -20.148  1.00 68.76           C  
ATOM   3649  O   SER A 925      -5.625  69.016 -20.482  1.00 71.28           O  
ATOM   3650  CB  SER A 925      -6.203  66.025 -21.797  1.00 65.39           C  
ATOM   3651  OG  SER A 925      -5.507  64.976 -22.433  1.00 79.39           O  
ATOM   3652  HB2 SER A 925      -7.157  65.652 -21.431  1.00  0.00           H  
ATOM   3653  HG  SER A 925      -6.066  64.613 -23.125  1.00  0.00           H  
ATOM   3654  H   SER A 925      -5.470  64.742 -19.794  1.00  0.00           H  
ATOM   3655  HA  SER A 925      -4.385  66.948 -21.090  1.00  0.00           H  
ATOM   3656  HB3 SER A 925      -6.434  66.774 -22.556  1.00  0.00           H  
ATOM   3657  N   ILE A 926      -7.071  67.712 -19.302  1.00 60.57           N  
ATOM   3658  CA  ILE A 926      -7.861  68.766 -18.672  1.00 68.35           C  
ATOM   3659  C   ILE A 926      -7.025  69.697 -17.773  1.00 67.95           C  
ATOM   3660  O   ILE A 926      -7.216  70.911 -17.838  1.00 66.64           O  
ATOM   3661  CB  ILE A 926      -9.044  68.151 -17.864  1.00 73.41           C  
ATOM   3662  CG1 ILE A 926     -10.063  67.462 -18.799  1.00 82.47           C  
ATOM   3663  CG2 ILE A 926      -9.771  69.081 -16.874  1.00 64.76           C  
ATOM   3664  CD1 ILE A 926     -11.035  68.405 -19.523  1.00  0.00           C  
ATOM   3665  H   ILE A 926      -7.337  66.764 -19.071  1.00  0.00           H  
ATOM   3666  HA  ILE A 926      -8.269  69.382 -19.475  1.00  0.00           H  
ATOM   3667 HD11 ILE A 926     -11.458  67.916 -20.401  1.00  0.00           H  
ATOM   3668 HD12 ILE A 926     -11.866  68.687 -18.874  1.00  0.00           H  
ATOM   3669 HD13 ILE A 926     -10.548  69.320 -19.858  1.00  0.00           H  
ATOM   3670  HB  ILE A 926      -8.628  67.356 -17.251  1.00  0.00           H  
ATOM   3671 HG12 ILE A 926      -9.557  66.855 -19.546  1.00  0.00           H  
ATOM   3672 HG13 ILE A 926     -10.649  66.761 -18.215  1.00  0.00           H  
ATOM   3673 HG21 ILE A 926     -10.579  68.551 -16.367  1.00  0.00           H  
ATOM   3674 HG22 ILE A 926      -9.119  69.475 -16.094  1.00  0.00           H  
ATOM   3675 HG23 ILE A 926     -10.219  69.915 -17.409  1.00  0.00           H  
ATOM   3676  N   LEU A 927      -6.098  69.122 -16.989  1.00 60.72           N  
ATOM   3677  CA  LEU A 927      -5.208  69.869 -16.100  1.00 64.34           C  
ATOM   3678  C   LEU A 927      -4.166  70.700 -16.854  1.00 64.87           C  
ATOM   3679  O   LEU A 927      -3.890  71.822 -16.429  1.00 65.67           O  
ATOM   3680  CG  LEU A 927      -5.420  68.236 -14.103  1.00 60.43           C  
ATOM   3681  CD1 LEU A 927      -4.639  67.159 -13.331  1.00 58.03           C  
ATOM   3682  CD2 LEU A 927      -6.102  69.245 -13.164  1.00 50.80           C  
ATOM   3683  CB  LEU A 927      -4.492  68.919 -15.123  1.00 61.15           C  
ATOM   3684  H   LEU A 927      -5.993  68.115 -16.992  1.00  0.00           H  
ATOM   3685  HA  LEU A 927      -5.825  70.562 -15.530  1.00  0.00           H  
ATOM   3686  HB3 LEU A 927      -3.721  69.466 -14.575  1.00  0.00           H  
ATOM   3687  HB2 LEU A 927      -3.960  68.155 -15.692  1.00  0.00           H  
ATOM   3688  HG  LEU A 927      -6.224  67.727 -14.627  1.00  0.00           H  
ATOM   3689 HD11 LEU A 927      -5.102  66.919 -12.373  1.00  0.00           H  
ATOM   3690 HD12 LEU A 927      -4.588  66.234 -13.906  1.00  0.00           H  
ATOM   3691 HD13 LEU A 927      -3.613  67.472 -13.128  1.00  0.00           H  
ATOM   3692 HD21 LEU A 927      -6.383  68.795 -12.213  1.00  0.00           H  
ATOM   3693 HD22 LEU A 927      -5.465  70.105 -12.956  1.00  0.00           H  
ATOM   3694 HD23 LEU A 927      -7.027  69.616 -13.607  1.00  0.00           H  
ATOM   3695  N   GLU A 928      -3.619  70.157 -17.956  1.00 68.97           N  
ATOM   3696  CA  GLU A 928      -2.638  70.863 -18.786  1.00 70.40           C  
ATOM   3697  C   GLU A 928      -3.289  72.031 -19.535  1.00 69.78           C  
ATOM   3698  O   GLU A 928      -2.670  73.087 -19.653  1.00 77.70           O  
ATOM   3699  CB  GLU A 928      -1.900  69.926 -19.765  1.00 67.23           C  
ATOM   3700  CG  GLU A 928      -1.693  68.494 -19.245  1.00 72.05           C  
ATOM   3701  CD  GLU A 928      -0.423  67.812 -19.725  1.00 74.27           C  
ATOM   3702  OE1 GLU A 928       0.658  68.382 -19.466  1.00 77.89           O  
ATOM   3703  OE2 GLU A 928      -0.553  66.713 -20.305  1.00 77.64           O1-
ATOM   3704  HG2 GLU A 928      -1.701  68.438 -18.157  1.00  0.00           H  
ATOM   3705  H   GLU A 928      -3.876  69.223 -18.247  1.00  0.00           H  
ATOM   3706  HA  GLU A 928      -1.886  71.272 -18.107  1.00  0.00           H  
ATOM   3707  HB2 GLU A 928      -0.938  70.383 -20.003  1.00  0.00           H  
ATOM   3708  HB3 GLU A 928      -2.433  69.870 -20.716  1.00  0.00           H  
ATOM   3709  HG3 GLU A 928      -2.516  67.912 -19.642  1.00  0.00           H  
ATOM   3710  N   LYS A 929      -4.554  71.838 -19.957  1.00 64.60           N  
ATOM   3711  CA  LYS A 929      -5.415  72.875 -20.529  1.00 69.39           C  
ATOM   3712  C   LYS A 929      -5.718  74.000 -19.519  1.00 70.77           C  
ATOM   3713  O   LYS A 929      -5.989  75.123 -19.936  1.00 68.28           O  
ATOM   3714  NZ  LYS A 929     -10.484  72.378 -21.596  1.00 89.97           N1+
ATOM   3715  CB  LYS A 929      -6.689  72.205 -21.095  1.00 74.53           C  
ATOM   3716  CG  LYS A 929      -7.490  73.032 -22.128  1.00 73.50           C  
ATOM   3717  CD  LYS A 929      -8.572  73.993 -21.591  1.00 82.22           C  
ATOM   3718  CE  LYS A 929      -9.704  73.333 -20.790  1.00 83.06           C  
ATOM   3719  H   LYS A 929      -4.979  70.929 -19.831  1.00  0.00           H  
ATOM   3720  HA  LYS A 929      -4.865  73.325 -21.357  1.00  0.00           H  
ATOM   3721  HB3 LYS A 929      -7.325  71.817 -20.302  1.00  0.00           H  
ATOM   3722  HB2 LYS A 929      -6.356  71.323 -21.642  1.00  0.00           H  
ATOM   3723  HG3 LYS A 929      -7.962  72.341 -22.826  1.00  0.00           H  
ATOM   3724  HG2 LYS A 929      -6.791  73.606 -22.737  1.00  0.00           H  
ATOM   3725  HD3 LYS A 929      -9.012  74.517 -22.441  1.00  0.00           H  
ATOM   3726  HD2 LYS A 929      -8.135  74.782 -20.987  1.00  0.00           H  
ATOM   3727  HE2 LYS A 929     -10.386  74.099 -20.418  1.00  0.00           H  
ATOM   3728  HE3 LYS A 929      -9.310  72.821 -19.914  1.00  0.00           H  
ATOM   3729  HZ1 LYS A 929     -10.882  72.851 -22.394  1.00  0.00           H  
ATOM   3730  HZ2 LYS A 929      -9.890  71.622 -21.905  1.00  0.00           H  
ATOM   3731  HZ3 LYS A 929     -11.231  72.011 -21.019  1.00  0.00           H  
ATOM   3732  N   GLY A 930      -5.591  73.703 -18.217  1.00 77.59           N  
ATOM   3733  CA  GLY A 930      -5.673  74.689 -17.148  1.00 60.47           C  
ATOM   3734  C   GLY A 930      -7.043  74.673 -16.470  1.00 57.90           C  
ATOM   3735  O   GLY A 930      -7.298  75.556 -15.652  1.00 62.49           O  
ATOM   3736  H   GLY A 930      -5.341  72.761 -17.952  1.00  0.00           H  
ATOM   3737  HA2 GLY A 930      -5.451  75.696 -17.504  1.00  0.00           H  
ATOM   3738  HA3 GLY A 930      -4.914  74.451 -16.404  1.00  0.00           H  
ATOM   3739  N   GLU A 931      -7.913  73.690 -16.768  1.00 61.60           N  
ATOM   3740  CA  GLU A 931      -9.159  73.504 -16.032  1.00 57.50           C  
ATOM   3741  C   GLU A 931      -8.866  72.922 -14.648  1.00 57.66           C  
ATOM   3742  O   GLU A 931      -7.945  72.124 -14.477  1.00 49.18           O  
ATOM   3743  CB  GLU A 931     -10.143  72.605 -16.803  1.00 56.70           C  
ATOM   3744  CG  GLU A 931     -11.489  73.296 -17.068  1.00 76.33           C  
ATOM   3745  CD  GLU A 931     -12.452  72.379 -17.814  1.00 90.51           C  
ATOM   3746  OE1 GLU A 931     -12.432  72.431 -19.064  1.00 91.32           O  
ATOM   3747  OE2 GLU A 931     -13.179  71.631 -17.125  1.00 70.14           O1-
ATOM   3748  HG2 GLU A 931     -11.949  73.598 -16.126  1.00  0.00           H  
ATOM   3749  H   GLU A 931      -7.661  72.967 -17.428  1.00  0.00           H  
ATOM   3750  HA  GLU A 931      -9.616  74.489 -15.903  1.00  0.00           H  
ATOM   3751  HB3 GLU A 931     -10.352  71.706 -16.223  1.00  0.00           H  
ATOM   3752  HB2 GLU A 931      -9.705  72.263 -17.740  1.00  0.00           H  
ATOM   3753  HG3 GLU A 931     -11.339  74.205 -17.652  1.00  0.00           H  
ATOM   3754  N   ARG A 932      -9.684  73.348 -13.693  1.00 49.28           N  
ATOM   3755  CA  ARG A 932      -9.632  72.924 -12.309  1.00 53.06           C  
ATOM   3756  C   ARG A 932     -11.061  72.728 -11.826  1.00 56.03           C  
ATOM   3757  O   ARG A 932     -12.010  73.165 -12.482  1.00 53.51           O  
ATOM   3758  CB  ARG A 932      -8.912  74.004 -11.472  1.00 47.27           C  
ATOM   3759  CG  ARG A 932      -7.423  74.192 -11.794  1.00 43.69           C  
ATOM   3760  CD  ARG A 932      -6.598  72.946 -11.460  1.00 48.00           C  
ATOM   3761  NE  ARG A 932      -5.177  73.151 -11.738  1.00 46.06           N  
ATOM   3762  CZ  ARG A 932      -4.583  73.073 -12.934  1.00 58.69           C  
ATOM   3763  NH1 ARG A 932      -5.254  72.757 -14.043  1.00 57.93           N  
ATOM   3764  NH2 ARG A 932      -3.277  73.319 -13.016  1.00 50.34           N1+
ATOM   3765  HB2 ARG A 932      -9.424  74.961 -11.593  1.00  0.00           H  
ATOM   3766  HG3 ARG A 932      -7.074  75.001 -11.153  1.00  0.00           H  
ATOM   3767  HG2 ARG A 932      -7.248  74.529 -12.816  1.00  0.00           H  
ATOM   3768  HD3 ARG A 932      -6.965  72.026 -11.913  1.00  0.00           H  
ATOM   3769  HD2 ARG A 932      -6.672  72.796 -10.385  1.00  0.00           H  
ATOM   3770  HE  ARG A 932      -4.601  73.403 -10.945  1.00  0.00           H  
ATOM   3771 HH11 ARG A 932      -4.768  72.667 -14.928  1.00  0.00           H  
ATOM   3772 HH12 ARG A 932      -6.249  72.561 -14.009  1.00  0.00           H  
ATOM   3773 HH21 ARG A 932      -2.797  73.268 -13.903  1.00  0.00           H  
ATOM   3774 HH22 ARG A 932      -2.753  73.517 -12.173  1.00  0.00           H  
ATOM   3775  H   ARG A 932     -10.437  73.982 -13.924  1.00  0.00           H  
ATOM   3776  HA  ARG A 932      -9.138  71.956 -12.218  1.00  0.00           H  
ATOM   3777  HB3 ARG A 932      -8.999  73.757 -10.414  1.00  0.00           H  
ATOM   3778  N   LEU A 933     -11.180  72.100 -10.649  1.00 50.19           N  
ATOM   3779  CA  LEU A 933     -12.441  71.978  -9.926  1.00 51.64           C  
ATOM   3780  C   LEU A 933     -13.048  73.369  -9.681  1.00 52.39           C  
ATOM   3781  O   LEU A 933     -12.298  74.280  -9.329  1.00 51.26           O  
ATOM   3782  CB  LEU A 933     -12.147  71.311  -8.579  1.00 51.77           C  
ATOM   3783  CG  LEU A 933     -11.828  69.819  -8.687  1.00 56.89           C  
ATOM   3784  CD1 LEU A 933     -11.107  69.319  -7.426  1.00 47.51           C  
ATOM   3785  CD2 LEU A 933     -13.093  69.003  -9.007  1.00 47.94           C  
ATOM   3786  H   LEU A 933     -10.358  71.762 -10.172  1.00  0.00           H  
ATOM   3787  HA  LEU A 933     -13.091  71.351 -10.534  1.00  0.00           H  
ATOM   3788  HB3 LEU A 933     -12.989  71.433  -7.906  1.00  0.00           H  
ATOM   3789  HB2 LEU A 933     -11.314  71.829  -8.110  1.00  0.00           H  
ATOM   3790  HG  LEU A 933     -11.135  69.689  -9.513  1.00  0.00           H  
ATOM   3791 HD11 LEU A 933     -11.333  68.275  -7.208  1.00  0.00           H  
ATOM   3792 HD12 LEU A 933     -10.027  69.392  -7.554  1.00  0.00           H  
ATOM   3793 HD13 LEU A 933     -11.371  69.904  -6.545  1.00  0.00           H  
ATOM   3794 HD21 LEU A 933     -12.945  68.378  -9.886  1.00  0.00           H  
ATOM   3795 HD22 LEU A 933     -13.369  68.361  -8.175  1.00  0.00           H  
ATOM   3796 HD23 LEU A 933     -13.961  69.632  -9.197  1.00  0.00           H  
ATOM   3797  N   PRO A 934     -14.366  73.526  -9.924  1.00 51.81           N  
ATOM   3798  CA  PRO A 934     -15.025  74.837  -9.826  1.00 54.53           C  
ATOM   3799  C   PRO A 934     -15.002  75.378  -8.395  1.00 59.99           C  
ATOM   3800  O   PRO A 934     -14.871  74.597  -7.455  1.00 59.72           O  
ATOM   3801  CB  PRO A 934     -16.460  74.543 -10.288  1.00 48.63           C  
ATOM   3802  CG  PRO A 934     -16.693  73.091  -9.904  1.00 57.08           C  
ATOM   3803  CD  PRO A 934     -15.335  72.455 -10.167  1.00 50.48           C  
ATOM   3804  HB3 PRO A 934     -16.518  74.649 -11.372  1.00  0.00           H  
ATOM   3805  HB2 PRO A 934     -17.209  75.211  -9.857  1.00  0.00           H  
ATOM   3806  HG3 PRO A 934     -17.506  72.619 -10.456  1.00  0.00           H  
ATOM   3807  HG2 PRO A 934     -16.928  73.029  -8.840  1.00  0.00           H  
ATOM   3808  HD2 PRO A 934     -15.185  71.590  -9.522  1.00  0.00           H  
ATOM   3809  HD3 PRO A 934     -15.255  72.136 -11.207  1.00  0.00           H  
ATOM   3810  HA  PRO A 934     -14.548  75.559 -10.493  1.00  0.00           H  
ATOM   3811  N   GLN A 935     -15.157  76.699  -8.246  1.00 55.91           N  
ATOM   3812  CA  GLN A 935     -15.363  77.311  -6.938  1.00 56.06           C  
ATOM   3813  C   GLN A 935     -16.665  76.769  -6.325  1.00 55.77           C  
ATOM   3814  O   GLN A 935     -17.715  76.952  -6.944  1.00 62.09           O  
ATOM   3815  CG  GLN A 935     -15.546  79.560  -5.747  1.00 66.29           C  
ATOM   3816  CD  GLN A 935     -16.020  80.997  -5.874  1.00 66.36           C  
ATOM   3817  OE1 GLN A 935     -15.228  81.929  -5.754  1.00 65.73           O  
ATOM   3818  NE2 GLN A 935     -17.322  81.177  -6.098  1.00 58.83           N  
ATOM   3819  CB  GLN A 935     -15.437  78.838  -7.104  1.00 59.19           C  
ATOM   3820 HE21 GLN A 935     -17.695  82.111  -6.175  1.00  0.00           H  
ATOM   3821 HE22 GLN A 935     -17.943  80.384  -6.169  1.00  0.00           H  
ATOM   3822  H   GLN A 935     -15.252  77.298  -9.053  1.00  0.00           H  
ATOM   3823  HA  GLN A 935     -14.513  77.088  -6.308  1.00  0.00           H  
ATOM   3824  HB3 GLN A 935     -16.286  79.093  -7.741  1.00  0.00           H  
ATOM   3825  HB2 GLN A 935     -14.552  79.199  -7.629  1.00  0.00           H  
ATOM   3826  HG3 GLN A 935     -14.589  79.537  -5.241  1.00  0.00           H  
ATOM   3827  HG2 GLN A 935     -16.238  79.068  -5.074  1.00  0.00           H  
ATOM   3828  N   PRO A 936     -16.595  76.120  -5.139  1.00 58.91           N  
ATOM   3829  CA  PRO A 936     -17.817  75.778  -4.395  1.00 54.55           C  
ATOM   3830  C   PRO A 936     -18.627  77.040  -4.040  1.00 62.40           C  
ATOM   3831  O   PRO A 936     -18.025  78.067  -3.733  1.00 64.58           O  
ATOM   3832  CB  PRO A 936     -17.296  75.071  -3.134  1.00 54.85           C  
ATOM   3833  CG  PRO A 936     -15.922  74.558  -3.524  1.00 46.91           C  
ATOM   3834  CD  PRO A 936     -15.400  75.655  -4.434  1.00 51.99           C  
ATOM   3835  HB2 PRO A 936     -17.954  74.269  -2.801  1.00  0.00           H  
ATOM   3836  HB3 PRO A 936     -17.207  75.770  -2.304  1.00  0.00           H  
ATOM   3837  HG3 PRO A 936     -16.020  73.640  -4.099  1.00  0.00           H  
ATOM   3838  HG2 PRO A 936     -15.272  74.357  -2.673  1.00  0.00           H  
ATOM   3839  HD3 PRO A 936     -14.994  76.483  -3.851  1.00  0.00           H  
ATOM   3840  HD2 PRO A 936     -14.607  75.273  -5.073  1.00  0.00           H  
ATOM   3841  HA  PRO A 936     -18.369  75.074  -5.018  1.00  0.00           H  
ATOM   3842  N   PRO A 937     -19.970  76.956  -4.107  1.00 63.06           N  
ATOM   3843  CA  PRO A 937     -20.841  78.132  -3.945  1.00 63.87           C  
ATOM   3844  C   PRO A 937     -20.717  78.837  -2.585  1.00 63.95           C  
ATOM   3845  O   PRO A 937     -20.794  80.064  -2.545  1.00 59.25           O  
ATOM   3846  CB  PRO A 937     -22.252  77.570  -4.173  1.00 61.41           C  
ATOM   3847  CG  PRO A 937     -22.139  76.094  -3.828  1.00 62.55           C  
ATOM   3848  CD  PRO A 937     -20.747  75.739  -4.327  1.00 48.56           C  
ATOM   3849  HB3 PRO A 937     -22.515  77.679  -5.226  1.00  0.00           H  
ATOM   3850  HB2 PRO A 937     -23.029  78.073  -3.594  1.00  0.00           H  
ATOM   3851  HG3 PRO A 937     -22.925  75.482  -4.272  1.00  0.00           H  
ATOM   3852  HG2 PRO A 937     -22.185  75.966  -2.745  1.00  0.00           H  
ATOM   3853  HD2 PRO A 937     -20.354  74.872  -3.794  1.00  0.00           H  
ATOM   3854  HD3 PRO A 937     -20.762  75.515  -5.395  1.00  0.00           H  
ATOM   3855  HA  PRO A 937     -20.611  78.862  -4.723  1.00  0.00           H  
ATOM   3856  N   ILE A 938     -20.490  78.063  -1.510  1.00 62.38           N  
ATOM   3857  CA  ILE A 938     -20.288  78.604  -0.169  1.00 58.02           C  
ATOM   3858  C   ILE A 938     -18.944  79.335  -0.003  1.00 55.60           C  
ATOM   3859  O   ILE A 938     -18.848  80.201   0.861  1.00 57.88           O  
ATOM   3860  CB  ILE A 938     -20.375  77.506   0.924  1.00 57.50           C  
ATOM   3861  CG1 ILE A 938     -19.237  76.456   0.893  1.00 57.76           C  
ATOM   3862  CG2 ILE A 938     -21.758  76.829   0.911  1.00 54.20           C  
ATOM   3863  CD1 ILE A 938     -19.126  75.652   2.192  1.00 49.62           C  
ATOM   3864  H   ILE A 938     -20.433  77.060  -1.608  1.00  0.00           H  
ATOM   3865  HA  ILE A 938     -21.077  79.335   0.016  1.00  0.00           H  
ATOM   3866  HB  ILE A 938     -20.300  78.025   1.882  1.00  0.00           H  
ATOM   3867 HG13 ILE A 938     -18.259  76.904   0.738  1.00  0.00           H  
ATOM   3868 HG12 ILE A 938     -19.386  75.787   0.047  1.00  0.00           H  
ATOM   3869 HG21 ILE A 938     -21.886  76.168   1.767  1.00  0.00           H  
ATOM   3870 HG22 ILE A 938     -22.560  77.566   0.953  1.00  0.00           H  
ATOM   3871 HG23 ILE A 938     -21.904  76.229   0.012  1.00  0.00           H  
ATOM   3872 HD11 ILE A 938     -18.181  75.114   2.230  1.00  0.00           H  
ATOM   3873 HD12 ILE A 938     -19.164  76.300   3.067  1.00  0.00           H  
ATOM   3874 HD13 ILE A 938     -19.924  74.915   2.279  1.00  0.00           H  
ATOM   3875  N   CYS A 939     -17.935  78.979  -0.814  1.00 55.52           N  
ATOM   3876  CA  CYS A 939     -16.589  79.524  -0.708  1.00 57.29           C  
ATOM   3877  C   CYS A 939     -16.546  80.964  -1.213  1.00 57.24           C  
ATOM   3878  O   CYS A 939     -16.950  81.231  -2.345  1.00 65.97           O  
ATOM   3879  CB  CYS A 939     -15.555  78.687  -1.477  1.00 46.90           C  
ATOM   3880  SG  CYS A 939     -15.341  77.104  -0.639  1.00 56.72           S  
ATOM   3881  H   CYS A 939     -18.089  78.297  -1.543  1.00  0.00           H  
ATOM   3882  HA  CYS A 939     -16.304  79.523   0.345  1.00  0.00           H  
ATOM   3883  HB3 CYS A 939     -14.584  79.185  -1.500  1.00  0.00           H  
ATOM   3884  HB2 CYS A 939     -15.847  78.521  -2.512  1.00  0.00           H  
ATOM   3885  HG  CYS A 939     -14.751  77.601   0.452  1.00  0.00           H  
ATOM   3886  N   THR A 940     -15.972  81.841  -0.382  1.00 53.57           N  
ATOM   3887  CA  THR A 940     -15.484  83.142  -0.824  1.00 49.16           C  
ATOM   3888  C   THR A 940     -14.174  82.957  -1.604  1.00 54.08           C  
ATOM   3889  O   THR A 940     -13.521  81.916  -1.496  1.00 53.74           O  
ATOM   3890  OG1 THR A 940     -14.166  83.598   1.204  1.00 51.44           O  
ATOM   3891  CG2 THR A 940     -16.479  84.352   1.187  1.00 42.43           C  
ATOM   3892  CB  THR A 940     -15.207  84.081   0.373  1.00 51.47           C  
ATOM   3893  HA  THR A 940     -16.225  83.606  -1.478  1.00  0.00           H  
ATOM   3894  HB  THR A 940     -14.862  85.043  -0.010  1.00  0.00           H  
ATOM   3895  HG1 THR A 940     -14.521  82.888   1.748  1.00  0.00           H  
ATOM   3896 HG21 THR A 940     -16.274  85.042   1.999  1.00  0.00           H  
ATOM   3897 HG22 THR A 940     -17.243  84.815   0.562  1.00  0.00           H  
ATOM   3898 HG23 THR A 940     -16.916  83.449   1.608  1.00  0.00           H  
ATOM   3899  H   THR A 940     -15.688  81.550   0.544  1.00  0.00           H  
ATOM   3900  N   ILE A 941     -13.819  83.987  -2.382  1.00 56.54           N  
ATOM   3901  CA  ILE A 941     -12.617  83.998  -3.208  1.00 54.33           C  
ATOM   3902  C   ILE A 941     -11.315  83.788  -2.407  1.00 50.09           C  
ATOM   3903  O   ILE A 941     -10.413  83.132  -2.918  1.00 51.16           O  
ATOM   3904  CB  ILE A 941     -12.530  85.312  -4.031  1.00 56.00           C  
ATOM   3905  CG1 ILE A 941     -11.433  85.295  -5.118  1.00 56.19           C  
ATOM   3906  CG2 ILE A 941     -12.377  86.573  -3.156  1.00 59.06           C  
ATOM   3907  CD1 ILE A 941     -11.600  84.171  -6.151  1.00 58.70           C  
ATOM   3908  H   ILE A 941     -14.400  84.811  -2.428  1.00  0.00           H  
ATOM   3909  HA  ILE A 941     -12.718  83.158  -3.897  1.00  0.00           H  
ATOM   3910  HB  ILE A 941     -13.482  85.413  -4.555  1.00  0.00           H  
ATOM   3911 HG12 ILE A 941     -10.443  85.246  -4.667  1.00  0.00           H  
ATOM   3912 HG13 ILE A 941     -11.455  86.244  -5.655  1.00  0.00           H  
ATOM   3913 HG21 ILE A 941     -12.480  87.475  -3.758  1.00  0.00           H  
ATOM   3914 HG22 ILE A 941     -13.138  86.620  -2.377  1.00  0.00           H  
ATOM   3915 HG23 ILE A 941     -11.402  86.622  -2.671  1.00  0.00           H  
ATOM   3916 HD11 ILE A 941     -11.090  84.421  -7.082  1.00  0.00           H  
ATOM   3917 HD12 ILE A 941     -11.175  83.235  -5.787  1.00  0.00           H  
ATOM   3918 HD13 ILE A 941     -12.650  83.992  -6.386  1.00  0.00           H  
ATOM   3919  N   ASP A 942     -11.264  84.269  -1.151  1.00 50.07           N  
ATOM   3920  CA  ASP A 942     -10.152  84.044  -0.224  1.00 59.49           C  
ATOM   3921  C   ASP A 942      -9.862  82.553  -0.005  1.00 50.99           C  
ATOM   3922  O   ASP A 942      -8.703  82.153  -0.060  1.00 50.08           O  
ATOM   3923  CB  ASP A 942     -10.332  84.726   1.148  1.00 63.74           C  
ATOM   3924  CG  ASP A 942     -10.811  86.178   1.102  1.00 70.59           C  
ATOM   3925  OD1 ASP A 942     -11.990  86.390   0.744  1.00 65.97           O  
ATOM   3926  OD2 ASP A 942     -10.001  87.047   1.492  1.00 72.48           O1-
ATOM   3927  H   ASP A 942     -12.038  84.805  -0.782  1.00  0.00           H  
ATOM   3928  HA  ASP A 942      -9.266  84.481  -0.691  1.00  0.00           H  
ATOM   3929  HB2 ASP A 942      -9.391  84.691   1.700  1.00  0.00           H  
ATOM   3930  HB3 ASP A 942     -11.031  84.164   1.761  1.00  0.00           H  
ATOM   3931  N   VAL A 943     -10.926  81.760   0.190  1.00 44.28           N  
ATOM   3932  CA  VAL A 943     -10.835  80.316   0.372  1.00 55.72           C  
ATOM   3933  C   VAL A 943     -10.480  79.602  -0.943  1.00 55.08           C  
ATOM   3934  O   VAL A 943      -9.628  78.716  -0.937  1.00 50.04           O  
ATOM   3935  CG1 VAL A 943     -12.113  78.208   1.147  1.00 51.02           C  
ATOM   3936  CG2 VAL A 943     -12.570  80.415   2.229  1.00 54.71           C  
ATOM   3937  CB  VAL A 943     -12.163  79.730   0.919  1.00 49.48           C  
ATOM   3938  H   VAL A 943     -11.855  82.158   0.188  1.00  0.00           H  
ATOM   3939  HA  VAL A 943     -10.043  80.108   1.095  1.00  0.00           H  
ATOM   3940  HB  VAL A 943     -12.959  79.924   0.199  1.00  0.00           H  
ATOM   3941 HG11 VAL A 943     -13.030  77.847   1.613  1.00  0.00           H  
ATOM   3942 HG12 VAL A 943     -12.002  77.663   0.214  1.00  0.00           H  
ATOM   3943 HG13 VAL A 943     -11.282  77.933   1.798  1.00  0.00           H  
ATOM   3944 HG21 VAL A 943     -13.494  79.994   2.620  1.00  0.00           H  
ATOM   3945 HG22 VAL A 943     -11.811  80.271   2.993  1.00  0.00           H  
ATOM   3946 HG23 VAL A 943     -12.725  81.485   2.105  1.00  0.00           H  
ATOM   3947  N   TYR A 944     -11.117  80.009  -2.051  1.00 52.95           N  
ATOM   3948  CA  TYR A 944     -10.896  79.391  -3.351  1.00 45.41           C  
ATOM   3949  C   TYR A 944      -9.492  79.603  -3.919  1.00 50.05           C  
ATOM   3950  O   TYR A 944      -8.942  78.662  -4.483  1.00 54.49           O  
ATOM   3951  CD2 TYR A 944     -11.680  79.735  -6.860  1.00 57.98           C  
ATOM   3952  CE1 TYR A 944     -11.975  76.929  -6.834  1.00 61.42           C  
ATOM   3953  CE2 TYR A 944     -11.611  79.007  -8.060  1.00 55.84           C  
ATOM   3954  CZ  TYR A 944     -11.768  77.609  -8.048  1.00 62.51           C  
ATOM   3955  OH  TYR A 944     -11.720  76.924  -9.223  1.00 62.88           O  
ATOM   3956  CB  TYR A 944     -11.975  79.831  -4.339  1.00 54.42           C  
ATOM   3957  CG  TYR A 944     -11.917  79.062  -5.645  1.00 58.53           C  
ATOM   3958  CD1 TYR A 944     -12.060  77.658  -5.634  1.00 61.66           C  
ATOM   3959  H   TYR A 944     -11.798  80.755  -2.002  1.00  0.00           H  
ATOM   3960  HA  TYR A 944     -11.000  78.318  -3.203  1.00  0.00           H  
ATOM   3961  HB3 TYR A 944     -11.909  80.904  -4.527  1.00  0.00           H  
ATOM   3962  HB2 TYR A 944     -12.947  79.660  -3.878  1.00  0.00           H  
ATOM   3963  HD1 TYR A 944     -12.237  77.130  -4.709  1.00  0.00           H  
ATOM   3964  HD2 TYR A 944     -11.557  80.808  -6.875  1.00  0.00           H  
ATOM   3965  HE1 TYR A 944     -12.093  75.855  -6.820  1.00  0.00           H  
ATOM   3966  HE2 TYR A 944     -11.443  79.525  -8.993  1.00  0.00           H  
ATOM   3967  HH  TYR A 944     -11.882  75.978  -9.130  1.00  0.00           H  
ATOM   3968  N   MET A 945      -8.907  80.796  -3.726  1.00 48.42           N  
ATOM   3969  CA  MET A 945      -7.528  81.055  -4.132  1.00 52.93           C  
ATOM   3970  C   MET A 945      -6.504  80.176  -3.405  1.00 47.46           C  
ATOM   3971  O   MET A 945      -5.492  79.836  -4.014  1.00 54.67           O  
ATOM   3972  CB  MET A 945      -7.172  82.547  -4.008  1.00 54.86           C  
ATOM   3973  CG  MET A 945      -7.819  83.441  -5.081  1.00 67.47           C  
ATOM   3974  SD  MET A 945      -7.711  82.892  -6.815  1.00 75.35           S  
ATOM   3975  CE  MET A 945      -5.923  82.674  -7.023  1.00 52.71           C  
ATOM   3976  HE2 MET A 945      -5.397  83.599  -6.788  1.00  0.00           H  
ATOM   3977  HE3 MET A 945      -5.550  81.883  -6.372  1.00  0.00           H  
ATOM   3978  H   MET A 945      -9.404  81.546  -3.262  1.00  0.00           H  
ATOM   3979  HA  MET A 945      -7.449  80.763  -5.177  1.00  0.00           H  
ATOM   3980  HB3 MET A 945      -6.091  82.681  -4.067  1.00  0.00           H  
ATOM   3981  HB2 MET A 945      -7.456  82.909  -3.018  1.00  0.00           H  
ATOM   3982  HG2 MET A 945      -7.396  84.444  -5.017  1.00  0.00           H  
ATOM   3983  HG3 MET A 945      -8.878  83.550  -4.864  1.00  0.00           H  
ATOM   3984  HE1 MET A 945      -5.698  82.399  -8.054  1.00  0.00           H  
ATOM   3985  N   ILE A 946      -6.805  79.760  -2.163  1.00 52.51           N  
ATOM   3986  CA  ILE A 946      -6.003  78.774  -1.445  1.00 45.89           C  
ATOM   3987  C   ILE A 946      -6.052  77.391  -2.120  1.00 49.08           C  
ATOM   3988  O   ILE A 946      -4.993  76.794  -2.309  1.00 46.22           O  
ATOM   3989  CB  ILE A 946      -6.417  78.627   0.045  1.00 54.20           C  
ATOM   3990  CG1 ILE A 946      -6.239  79.945   0.826  1.00 55.49           C  
ATOM   3991  CG2 ILE A 946      -5.716  77.470   0.784  1.00 44.04           C  
ATOM   3992  CD1 ILE A 946      -4.786  80.267   1.190  1.00 60.48           C  
ATOM   3993  H   ILE A 946      -7.660  80.065  -1.717  1.00  0.00           H  
ATOM   3994  HA  ILE A 946      -4.965  79.109  -1.482  1.00  0.00           H  
ATOM   3995  HB  ILE A 946      -7.477  78.398   0.087  1.00  0.00           H  
ATOM   3996 HG13 ILE A 946      -6.819  79.889   1.748  1.00  0.00           H  
ATOM   3997 HG12 ILE A 946      -6.654  80.781   0.270  1.00  0.00           H  
ATOM   3998 HG21 ILE A 946      -5.908  77.529   1.855  1.00  0.00           H  
ATOM   3999 HG22 ILE A 946      -6.066  76.491   0.454  1.00  0.00           H  
ATOM   4000 HG23 ILE A 946      -4.636  77.504   0.643  1.00  0.00           H  
ATOM   4001 HD11 ILE A 946      -4.671  81.328   1.409  1.00  0.00           H  
ATOM   4002 HD12 ILE A 946      -4.476  79.709   2.072  1.00  0.00           H  
ATOM   4003 HD13 ILE A 946      -4.092  80.028   0.385  1.00  0.00           H  
ATOM   4004  N   MET A 947      -7.256  76.937  -2.512  1.00 40.53           N  
ATOM   4005  CA  MET A 947      -7.449  75.693  -3.264  1.00 50.37           C  
ATOM   4006  C   MET A 947      -6.745  75.708  -4.625  1.00 45.80           C  
ATOM   4007  O   MET A 947      -6.110  74.718  -4.978  1.00 50.81           O  
ATOM   4008  CB  MET A 947      -8.941  75.401  -3.486  1.00 50.97           C  
ATOM   4009  CG  MET A 947      -9.676  74.885  -2.253  1.00 54.31           C  
ATOM   4010  SD  MET A 947     -11.381  74.429  -2.653  1.00 61.30           S  
ATOM   4011  CE  MET A 947     -12.263  75.740  -1.788  1.00 43.46           C  
ATOM   4012  HE2 MET A 947     -12.175  75.600  -0.712  1.00  0.00           H  
ATOM   4013  HE3 MET A 947     -11.878  76.721  -2.052  1.00  0.00           H  
ATOM   4014  H   MET A 947      -8.083  77.491  -2.334  1.00  0.00           H  
ATOM   4015  HA  MET A 947      -7.015  74.875  -2.685  1.00  0.00           H  
ATOM   4016  HB3 MET A 947      -9.047  74.643  -4.261  1.00  0.00           H  
ATOM   4017  HB2 MET A 947      -9.456  76.279  -3.870  1.00  0.00           H  
ATOM   4018  HG3 MET A 947      -9.661  75.625  -1.452  1.00  0.00           H  
ATOM   4019  HG2 MET A 947      -9.176  73.995  -1.868  1.00  0.00           H  
ATOM   4020  HE1 MET A 947     -13.316  75.695  -2.059  1.00  0.00           H  
ATOM   4021  N   VAL A 948      -6.855  76.832  -5.348  1.00 45.41           N  
ATOM   4022  CA  VAL A 948      -6.221  77.034  -6.647  1.00 44.75           C  
ATOM   4023  C   VAL A 948      -4.689  76.957  -6.572  1.00 48.86           C  
ATOM   4024  O   VAL A 948      -4.091  76.330  -7.446  1.00 52.12           O  
ATOM   4025  CB  VAL A 948      -6.651  78.381  -7.289  1.00 50.11           C  
ATOM   4026  CG1 VAL A 948      -5.762  78.879  -8.449  1.00 50.07           C  
ATOM   4027  CG2 VAL A 948      -8.110  78.299  -7.767  1.00 45.55           C  
ATOM   4028  H   VAL A 948      -7.417  77.598  -4.997  1.00  0.00           H  
ATOM   4029  HA  VAL A 948      -6.554  76.223  -7.298  1.00  0.00           H  
ATOM   4030  HB  VAL A 948      -6.611  79.147  -6.515  1.00  0.00           H  
ATOM   4031 HG11 VAL A 948      -6.204  79.753  -8.929  1.00  0.00           H  
ATOM   4032 HG12 VAL A 948      -4.771  79.185  -8.111  1.00  0.00           H  
ATOM   4033 HG13 VAL A 948      -5.641  78.112  -9.214  1.00  0.00           H  
ATOM   4034 HG21 VAL A 948      -8.465  79.270  -8.116  1.00  0.00           H  
ATOM   4035 HG22 VAL A 948      -8.218  77.591  -8.589  1.00  0.00           H  
ATOM   4036 HG23 VAL A 948      -8.782  77.977  -6.973  1.00  0.00           H  
ATOM   4037  N   LYS A 949      -4.096  77.543  -5.515  1.00 45.43           N  
ATOM   4038  CA  LYS A 949      -2.660  77.469  -5.254  1.00 45.98           C  
ATOM   4039  C   LYS A 949      -2.156  76.034  -5.071  1.00 44.35           C  
ATOM   4040  O   LYS A 949      -1.085  75.724  -5.585  1.00 45.66           O  
ATOM   4041  CD  LYS A 949      -1.957  80.779  -3.238  1.00 58.95           C  
ATOM   4042  CE  LYS A 949      -0.664  80.543  -2.435  1.00 64.81           C  
ATOM   4043  NZ  LYS A 949       0.548  80.575  -3.272  1.00 60.98           N1+
ATOM   4044  CB  LYS A 949      -2.263  78.365  -4.068  1.00 49.73           C  
ATOM   4045  CG  LYS A 949      -2.187  79.849  -4.441  1.00 60.50           C  
ATOM   4046  H   LYS A 949      -4.654  78.046  -4.839  1.00  0.00           H  
ATOM   4047  HA  LYS A 949      -2.167  77.878  -6.134  1.00  0.00           H  
ATOM   4048  HB3 LYS A 949      -1.263  78.103  -3.734  1.00  0.00           H  
ATOM   4049  HB2 LYS A 949      -2.931  78.203  -3.220  1.00  0.00           H  
ATOM   4050  HG3 LYS A 949      -3.106  80.149  -4.945  1.00  0.00           H  
ATOM   4051  HG2 LYS A 949      -1.397  79.998  -5.178  1.00  0.00           H  
ATOM   4052  HD2 LYS A 949      -2.810  80.694  -2.562  1.00  0.00           H  
ATOM   4053  HD3 LYS A 949      -1.971  81.811  -3.590  1.00  0.00           H  
ATOM   4054  HE2 LYS A 949      -0.694  79.593  -1.921  1.00  0.00           H  
ATOM   4055  HE3 LYS A 949      -0.572  81.307  -1.662  1.00  0.00           H  
ATOM   4056  HZ1 LYS A 949       0.611  81.465  -3.745  1.00  0.00           H  
ATOM   4057  HZ2 LYS A 949       1.364  80.445  -2.691  1.00  0.00           H  
ATOM   4058  HZ3 LYS A 949       0.508  79.833  -3.957  1.00  0.00           H  
ATOM   4059  N   CYS A 950      -2.947  75.179  -4.399  1.00 39.79           N  
ATOM   4060  CA  CYS A 950      -2.649  73.758  -4.205  1.00 50.25           C  
ATOM   4061  C   CYS A 950      -2.544  72.984  -5.532  1.00 42.19           C  
ATOM   4062  O   CYS A 950      -1.794  72.014  -5.602  1.00 45.61           O  
ATOM   4063  CB  CYS A 950      -3.695  73.065  -3.313  1.00 48.73           C  
ATOM   4064  SG  CYS A 950      -3.783  73.816  -1.665  1.00 41.76           S  
ATOM   4065  H   CYS A 950      -3.825  75.508  -4.022  1.00  0.00           H  
ATOM   4066  HA  CYS A 950      -1.679  73.690  -3.714  1.00  0.00           H  
ATOM   4067  HB2 CYS A 950      -3.455  72.012  -3.199  1.00  0.00           H  
ATOM   4068  HB3 CYS A 950      -4.685  73.096  -3.763  1.00  0.00           H  
ATOM   4069  HG  CYS A 950      -4.300  74.985  -2.061  1.00  0.00           H  
ATOM   4070  N   TRP A 951      -3.285  73.430  -6.557  1.00 45.97           N  
ATOM   4071  CA  TRP A 951      -3.376  72.763  -7.852  1.00 49.66           C  
ATOM   4072  C   TRP A 951      -2.518  73.397  -8.944  1.00 54.29           C  
ATOM   4073  O   TRP A 951      -2.719  73.075 -10.115  1.00 53.11           O  
ATOM   4074  CE3 TRP A 951      -7.994  73.573  -7.663  1.00 47.61           C  
ATOM   4075  CZ2 TRP A 951      -9.042  71.925  -5.627  1.00 38.55           C  
ATOM   4076  CZ3 TRP A 951      -9.320  73.742  -7.227  1.00 47.84           C  
ATOM   4077  CH2 TRP A 951      -9.842  72.921  -6.210  1.00 49.44           C  
ATOM   4078  CB  TRP A 951      -4.833  72.712  -8.298  1.00 42.36           C  
ATOM   4079  CG  TRP A 951      -5.791  72.171  -7.300  1.00 45.51           C  
ATOM   4080  CD1 TRP A 951      -5.565  71.146  -6.447  1.00 38.53           C  
ATOM   4081  CD2 TRP A 951      -7.164  72.584  -7.090  1.00 43.06           C  
ATOM   4082  NE1 TRP A 951      -6.698  70.912  -5.706  1.00 38.37           N  
ATOM   4083  CE2 TRP A 951      -7.719  71.769  -6.061  1.00 40.25           C  
ATOM   4084  H   TRP A 951      -3.865  74.249  -6.434  1.00  0.00           H  
ATOM   4085  HA  TRP A 951      -3.041  71.737  -7.744  1.00  0.00           H  
ATOM   4086  HB2 TRP A 951      -4.917  72.078  -9.180  1.00  0.00           H  
ATOM   4087  HB3 TRP A 951      -5.171  73.711  -8.578  1.00  0.00           H  
ATOM   4088  HD1 TRP A 951      -4.634  70.606  -6.362  1.00  0.00           H  
ATOM   4089  HE1 TRP A 951      -6.748  70.183  -5.007  1.00  0.00           H  
ATOM   4090  HE3 TRP A 951      -7.604  74.217  -8.437  1.00  0.00           H  
ATOM   4091  HZ2 TRP A 951      -9.454  71.284  -4.865  1.00  0.00           H  
ATOM   4092  HZ3 TRP A 951      -9.940  74.505  -7.673  1.00  0.00           H  
ATOM   4093  HH2 TRP A 951     -10.862  73.054  -5.880  1.00  0.00           H  
ATOM   4094  N   MET A 952      -1.570  74.268  -8.581  1.00 52.78           N  
ATOM   4095  CA  MET A 952      -0.612  74.803  -9.541  1.00 50.63           C  
ATOM   4096  C   MET A 952       0.333  73.709 -10.042  1.00 55.40           C  
ATOM   4097  O   MET A 952       0.689  72.811  -9.281  1.00 48.91           O  
ATOM   4098  CB  MET A 952       0.161  75.962  -8.912  1.00 52.75           C  
ATOM   4099  CG  MET A 952      -0.746  77.177  -8.696  1.00 59.49           C  
ATOM   4100  SD  MET A 952       0.116  78.647  -8.101  1.00 60.41           S  
ATOM   4101  CE  MET A 952       1.020  79.080  -9.612  1.00 50.38           C  
ATOM   4102  HE2 MET A 952       1.774  78.331  -9.850  1.00  0.00           H  
ATOM   4103  HE3 MET A 952       0.337  79.176 -10.456  1.00  0.00           H  
ATOM   4104  H   MET A 952      -1.444  74.517  -7.609  1.00  0.00           H  
ATOM   4105  HA  MET A 952      -1.163  75.188 -10.402  1.00  0.00           H  
ATOM   4106  HB3 MET A 952       0.996  76.236  -9.556  1.00  0.00           H  
ATOM   4107  HB2 MET A 952       0.602  75.654  -7.962  1.00  0.00           H  
ATOM   4108  HG3 MET A 952      -1.533  76.926  -7.991  1.00  0.00           H  
ATOM   4109  HG2 MET A 952      -1.253  77.441  -9.625  1.00  0.00           H  
ATOM   4110  HE1 MET A 952       1.530  80.034  -9.474  1.00  0.00           H  
ATOM   4111  N   ILE A 953       0.697  73.802 -11.328  1.00 52.06           N  
ATOM   4112  CA  ILE A 953       1.539  72.814 -12.000  1.00 45.36           C  
ATOM   4113  C   ILE A 953       2.952  72.755 -11.407  1.00 48.69           C  
ATOM   4114  O   ILE A 953       3.480  71.659 -11.221  1.00 51.65           O  
ATOM   4115  CB  ILE A 953       1.643  73.090 -13.525  1.00 52.03           C  
ATOM   4116  CG1 ILE A 953       0.245  73.159 -14.178  1.00 59.10           C  
ATOM   4117  CG2 ILE A 953       2.534  72.071 -14.269  1.00 48.62           C  
ATOM   4118  CD1 ILE A 953      -0.649  71.955 -13.855  1.00 62.52           C  
ATOM   4119  H   ILE A 953       0.368  74.571 -11.894  1.00  0.00           H  
ATOM   4120  HA  ILE A 953       1.094  71.829 -11.840  1.00  0.00           H  
ATOM   4121  HB  ILE A 953       2.097  74.072 -13.666  1.00  0.00           H  
ATOM   4122 HG12 ILE A 953       0.340  73.269 -15.259  1.00  0.00           H  
ATOM   4123 HG13 ILE A 953      -0.265  74.064 -13.844  1.00  0.00           H  
ATOM   4124 HG21 ILE A 953       2.470  72.207 -15.349  1.00  0.00           H  
ATOM   4125 HG22 ILE A 953       3.587  72.178 -14.007  1.00  0.00           H  
ATOM   4126 HG23 ILE A 953       2.243  71.045 -14.047  1.00  0.00           H  
ATOM   4127 HD11 ILE A 953      -1.473  71.872 -14.564  1.00  0.00           H  
ATOM   4128 HD12 ILE A 953      -0.090  71.024 -13.902  1.00  0.00           H  
ATOM   4129 HD13 ILE A 953      -1.060  72.014 -12.848  1.00  0.00           H  
ATOM   4130  N   ASP A 954       3.499  73.930 -11.064  1.00 55.34           N  
ATOM   4131  CA  ASP A 954       4.745  74.048 -10.327  1.00 50.30           C  
ATOM   4132  C   ASP A 954       4.496  73.622  -8.869  1.00 51.53           C  
ATOM   4133  O   ASP A 954       3.646  74.213  -8.202  1.00 50.05           O  
ATOM   4134  CB  ASP A 954       5.297  75.481 -10.423  1.00 58.18           C  
ATOM   4135  CG  ASP A 954       6.710  75.594  -9.858  1.00 55.71           C  
ATOM   4136  OD1 ASP A 954       7.596  74.921 -10.425  1.00 63.65           O  
ATOM   4137  OD2 ASP A 954       6.879  76.362  -8.887  1.00 56.09           O1-
ATOM   4138  H   ASP A 954       2.996  74.789 -11.234  1.00  0.00           H  
ATOM   4139  HA  ASP A 954       5.468  73.367 -10.782  1.00  0.00           H  
ATOM   4140  HB3 ASP A 954       4.639  76.178  -9.907  1.00  0.00           H  
ATOM   4141  HB2 ASP A 954       5.318  75.827 -11.456  1.00  0.00           H  
ATOM   4142  N   ALA A 955       5.217  72.582  -8.424  1.00 51.79           N  
ATOM   4143  CA  ALA A 955       5.055  71.985  -7.099  1.00 53.80           C  
ATOM   4144  C   ALA A 955       5.450  72.929  -5.956  1.00 55.22           C  
ATOM   4145  O   ALA A 955       4.726  73.016  -4.964  1.00 48.12           O  
ATOM   4146  CB  ALA A 955       5.859  70.681  -7.028  1.00 51.73           C  
ATOM   4147  H   ALA A 955       5.894  72.145  -9.034  1.00  0.00           H  
ATOM   4148  HA  ALA A 955       4.002  71.734  -6.973  1.00  0.00           H  
ATOM   4149  HB1 ALA A 955       5.758  70.205  -6.052  1.00  0.00           H  
ATOM   4150  HB2 ALA A 955       5.508  69.966  -7.773  1.00  0.00           H  
ATOM   4151  HB3 ALA A 955       6.922  70.853  -7.206  1.00  0.00           H  
ATOM   4152  N   ASP A 956       6.569  73.643  -6.142  1.00 55.69           N  
ATOM   4153  CA  ASP A 956       7.106  74.614  -5.188  1.00 52.37           C  
ATOM   4154  C   ASP A 956       6.202  75.837  -4.991  1.00 55.02           C  
ATOM   4155  O   ASP A 956       6.208  76.407  -3.900  1.00 54.85           O  
ATOM   4156  CB  ASP A 956       8.546  75.041  -5.543  1.00 56.57           C  
ATOM   4157  CG  ASP A 956       9.512  73.859  -5.676  1.00 67.03           C  
ATOM   4158  OD1 ASP A 956       9.365  72.903  -4.882  1.00 71.99           O  
ATOM   4159  OD2 ASP A 956      10.431  73.962  -6.515  1.00 84.69           O1-
ATOM   4160  H   ASP A 956       7.101  73.522  -6.992  1.00  0.00           H  
ATOM   4161  HA  ASP A 956       7.141  74.113  -4.217  1.00  0.00           H  
ATOM   4162  HB3 ASP A 956       8.944  75.733  -4.800  1.00  0.00           H  
ATOM   4163  HB2 ASP A 956       8.523  75.571  -6.498  1.00  0.00           H  
ATOM   4164  N   SER A 957       5.415  76.192  -6.021  1.00 49.09           N  
ATOM   4165  CA  SER A 957       4.445  77.285  -5.970  1.00 50.76           C  
ATOM   4166  C   SER A 957       3.245  77.019  -5.048  1.00 49.70           C  
ATOM   4167  O   SER A 957       2.645  77.986  -4.575  1.00 52.20           O  
ATOM   4168  CB  SER A 957       3.947  77.610  -7.386  1.00 48.88           C  
ATOM   4169  OG  SER A 957       4.959  78.260  -8.122  1.00 52.97           O  
ATOM   4170  H   SER A 957       5.481  75.687  -6.894  1.00  0.00           H  
ATOM   4171  HA  SER A 957       4.951  78.168  -5.574  1.00  0.00           H  
ATOM   4172  HB3 SER A 957       3.096  78.291  -7.350  1.00  0.00           H  
ATOM   4173  HB2 SER A 957       3.607  76.720  -7.912  1.00  0.00           H  
ATOM   4174  HG  SER A 957       5.659  77.624  -8.322  1.00  0.00           H  
ATOM   4175  N   ARG A 958       2.915  75.740  -4.792  1.00 45.16           N  
ATOM   4176  CA  ARG A 958       1.814  75.365  -3.902  1.00 47.45           C  
ATOM   4177  C   ARG A 958       2.100  75.784  -2.450  1.00 40.49           C  
ATOM   4178  O   ARG A 958       3.273  75.866  -2.080  1.00 44.08           O  
ATOM   4179  CZ  ARG A 958       1.736  70.235  -7.323  1.00 49.47           C  
ATOM   4180  NH1 ARG A 958       2.197  69.245  -6.549  1.00 43.47           N  
ATOM   4181  NH2 ARG A 958       1.749  70.105  -8.649  1.00 50.35           N1+
ATOM   4182  CB  ARG A 958       1.535  73.852  -3.964  1.00 43.18           C  
ATOM   4183  CG  ARG A 958       1.309  73.313  -5.374  1.00 53.96           C  
ATOM   4184  CD  ARG A 958       1.325  71.791  -5.418  1.00 45.12           C  
ATOM   4185  NE  ARG A 958       1.267  71.377  -6.814  1.00 52.52           N  
ATOM   4186  HB2 ARG A 958       2.382  73.325  -3.526  1.00  0.00           H  
ATOM   4187  HG3 ARG A 958       2.117  73.652  -6.020  1.00  0.00           H  
ATOM   4188  HG2 ARG A 958       0.396  73.706  -5.816  1.00  0.00           H  
ATOM   4189  HD3 ARG A 958       0.535  71.329  -4.826  1.00  0.00           H  
ATOM   4190  HD2 ARG A 958       2.274  71.450  -5.005  1.00  0.00           H  
ATOM   4191  HE  ARG A 958       0.890  72.058  -7.462  1.00  0.00           H  
ATOM   4192 HH11 ARG A 958       2.601  68.415  -6.972  1.00  0.00           H  
ATOM   4193 HH12 ARG A 958       2.144  69.320  -5.541  1.00  0.00           H  
ATOM   4194 HH21 ARG A 958       2.063  69.223  -9.055  1.00  0.00           H  
ATOM   4195 HH22 ARG A 958       1.451  70.866  -9.245  1.00  0.00           H  
ATOM   4196  H   ARG A 958       3.464  74.987  -5.183  1.00  0.00           H  
ATOM   4197  HA  ARG A 958       0.955  75.908  -4.278  1.00  0.00           H  
ATOM   4198  HB3 ARG A 958       0.673  73.598  -3.354  1.00  0.00           H  
ATOM   4199  N   PRO A 959       1.042  76.011  -1.638  1.00 41.29           N  
ATOM   4200  CA  PRO A 959       1.210  76.305  -0.210  1.00 48.31           C  
ATOM   4201  C   PRO A 959       1.909  75.161   0.525  1.00 48.40           C  
ATOM   4202  O   PRO A 959       1.681  73.998   0.203  1.00 48.80           O  
ATOM   4203  CB  PRO A 959      -0.226  76.466   0.319  1.00 47.62           C  
ATOM   4204  CG  PRO A 959      -1.093  76.692  -0.898  1.00 46.13           C  
ATOM   4205  CD  PRO A 959      -0.375  75.891  -1.966  1.00 41.16           C  
ATOM   4206  HB3 PRO A 959      -0.318  77.265   1.056  1.00  0.00           H  
ATOM   4207  HB2 PRO A 959      -0.564  75.546   0.798  1.00  0.00           H  
ATOM   4208  HG3 PRO A 959      -1.093  77.744  -1.146  1.00  0.00           H  
ATOM   4209  HG2 PRO A 959      -2.131  76.389  -0.755  1.00  0.00           H  
ATOM   4210  HD3 PRO A 959      -0.671  74.845  -1.913  1.00  0.00           H  
ATOM   4211  HD2 PRO A 959      -0.619  76.264  -2.945  1.00  0.00           H  
ATOM   4212  HA  PRO A 959       1.763  77.241  -0.112  1.00  0.00           H  
ATOM   4213  N   LYS A 960       2.727  75.504   1.518  1.00 48.86           N  
ATOM   4214  CA  LYS A 960       3.210  74.517   2.479  1.00 46.09           C  
ATOM   4215  C   LYS A 960       2.100  74.216   3.491  1.00 46.36           C  
ATOM   4216  O   LYS A 960       1.224  75.055   3.699  1.00 48.01           O  
ATOM   4217  CB  LYS A 960       4.468  75.065   3.174  1.00 50.43           C  
ATOM   4218  CG  LYS A 960       5.616  75.416   2.211  1.00 48.35           C  
ATOM   4219  CD  LYS A 960       6.011  74.261   1.274  1.00 53.65           C  
ATOM   4220  CE  LYS A 960       7.264  74.546   0.439  1.00 65.30           C  
ATOM   4221  NZ  LYS A 960       8.483  74.542   1.266  1.00 65.33           N1+
ATOM   4222  H   LYS A 960       2.885  76.480   1.734  1.00  0.00           H  
ATOM   4223  HA  LYS A 960       3.457  73.581   1.976  1.00  0.00           H  
ATOM   4224  HB3 LYS A 960       4.828  74.328   3.894  1.00  0.00           H  
ATOM   4225  HB2 LYS A 960       4.215  75.953   3.755  1.00  0.00           H  
ATOM   4226  HG3 LYS A 960       6.477  75.724   2.804  1.00  0.00           H  
ATOM   4227  HG2 LYS A 960       5.343  76.289   1.615  1.00  0.00           H  
ATOM   4228  HD3 LYS A 960       5.192  74.079   0.578  1.00  0.00           H  
ATOM   4229  HD2 LYS A 960       6.137  73.337   1.841  1.00  0.00           H  
ATOM   4230  HE2 LYS A 960       7.173  75.501  -0.081  1.00  0.00           H  
ATOM   4231  HE3 LYS A 960       7.374  73.777  -0.326  1.00  0.00           H  
ATOM   4232  HZ1 LYS A 960       8.580  73.642   1.715  1.00  0.00           H  
ATOM   4233  HZ2 LYS A 960       9.286  74.711   0.677  1.00  0.00           H  
ATOM   4234  HZ3 LYS A 960       8.420  75.269   1.963  1.00  0.00           H  
ATOM   4235  N   PHE A 961       2.157  73.036   4.127  1.00 40.09           N  
ATOM   4236  CA  PHE A 961       1.197  72.674   5.172  1.00 41.64           C  
ATOM   4237  C   PHE A 961       1.226  73.592   6.403  1.00 45.23           C  
ATOM   4238  O   PHE A 961       0.165  73.845   6.966  1.00 37.46           O  
ATOM   4239  CE1 PHE A 961      -1.143  69.435   3.279  1.00 41.00           C  
ATOM   4240  CE2 PHE A 961       1.010  68.383   3.013  1.00 36.87           C  
ATOM   4241  CZ  PHE A 961      -0.338  68.472   2.688  1.00 35.22           C  
ATOM   4242  CB  PHE A 961       1.332  71.196   5.565  1.00 46.77           C  
ATOM   4243  CG  PHE A 961       0.756  70.237   4.546  1.00 43.29           C  
ATOM   4244  CD1 PHE A 961      -0.611  70.312   4.210  1.00 39.97           C  
ATOM   4245  CD2 PHE A 961       1.565  69.260   3.934  1.00 45.95           C  
ATOM   4246  HB2 PHE A 961       2.377  70.950   5.762  1.00  0.00           H  
ATOM   4247  HD1 PHE A 961      -1.253  71.039   4.684  1.00  0.00           H  
ATOM   4248  HD2 PHE A 961       2.612  69.179   4.184  1.00  0.00           H  
ATOM   4249  HE1 PHE A 961      -2.189  69.493   3.033  1.00  0.00           H  
ATOM   4250  HE2 PHE A 961       1.627  67.626   2.551  1.00  0.00           H  
ATOM   4251  HZ  PHE A 961      -0.768  67.780   1.983  1.00  0.00           H  
ATOM   4252  H   PHE A 961       2.881  72.363   3.915  1.00  0.00           H  
ATOM   4253  HA  PHE A 961       0.204  72.817   4.743  1.00  0.00           H  
ATOM   4254  HB3 PHE A 961       0.795  71.007   6.493  1.00  0.00           H  
ATOM   4255  N   ARG A 962       2.408  74.142   6.733  1.00 39.62           N  
ATOM   4256  CA  ARG A 962       2.599  75.213   7.717  1.00 47.97           C  
ATOM   4257  C   ARG A 962       1.717  76.436   7.435  1.00 44.34           C  
ATOM   4258  O   ARG A 962       1.055  76.935   8.343  1.00 49.90           O  
ATOM   4259  CD  ARG A 962       6.525  75.108   8.040  1.00 67.99           C  
ATOM   4260  NE  ARG A 962       7.023  74.532   6.784  1.00 70.88           N  
ATOM   4261  CZ  ARG A 962       7.443  73.257   6.673  1.00 61.55           C  
ATOM   4262  NH1 ARG A 962       7.435  72.429   7.730  1.00 75.34           N  
ATOM   4263  NH2 ARG A 962       7.868  72.796   5.490  1.00 65.15           N1+
ATOM   4264  CB  ARG A 962       4.066  75.679   7.675  1.00 49.88           C  
ATOM   4265  CG  ARG A 962       5.063  74.714   8.315  1.00 67.12           C  
ATOM   4266  HB2 ARG A 962       4.355  75.877   6.642  1.00  0.00           H  
ATOM   4267  HG3 ARG A 962       4.895  73.738   7.862  1.00  0.00           H  
ATOM   4268  HG2 ARG A 962       4.880  74.592   9.382  1.00  0.00           H  
ATOM   4269  HD3 ARG A 962       7.182  74.923   8.889  1.00  0.00           H  
ATOM   4270  HD2 ARG A 962       6.560  76.184   7.865  1.00  0.00           H  
ATOM   4271  HE  ARG A 962       6.990  75.120   5.964  1.00  0.00           H  
ATOM   4272 HH11 ARG A 962       7.728  71.466   7.645  1.00  0.00           H  
ATOM   4273 HH12 ARG A 962       7.098  72.753   8.625  1.00  0.00           H  
ATOM   4274 HH21 ARG A 962       8.106  71.821   5.374  1.00  0.00           H  
ATOM   4275 HH22 ARG A 962       7.877  73.400   4.684  1.00  0.00           H  
ATOM   4276  H   ARG A 962       3.231  73.872   6.214  1.00  0.00           H  
ATOM   4277  HA  ARG A 962       2.365  74.821   8.707  1.00  0.00           H  
ATOM   4278  HB3 ARG A 962       4.166  76.632   8.200  1.00  0.00           H  
ATOM   4279  N   GLU A 963       1.736  76.882   6.172  1.00 48.67           N  
ATOM   4280  CA  GLU A 963       0.980  78.029   5.688  1.00 46.84           C  
ATOM   4281  C   GLU A 963      -0.525  77.765   5.693  1.00 37.81           C  
ATOM   4282  O   GLU A 963      -1.271  78.657   6.086  1.00 48.86           O  
ATOM   4283  OE2 GLU A 963       4.729  79.075   2.720  1.00 62.75           O1-
ATOM   4284  CB  GLU A 963       1.452  78.398   4.276  1.00 47.00           C  
ATOM   4285  CG  GLU A 963       2.934  78.814   4.230  1.00 52.49           C  
ATOM   4286  CD  GLU A 963       3.494  78.914   2.813  1.00 60.40           C  
ATOM   4287  OE1 GLU A 963       2.708  78.790   1.848  1.00 51.68           O  
ATOM   4288  HG2 GLU A 963       3.067  79.773   4.730  1.00  0.00           H  
ATOM   4289  H   GLU A 963       2.292  76.399   5.481  1.00  0.00           H  
ATOM   4290  HA  GLU A 963       1.177  78.874   6.351  1.00  0.00           H  
ATOM   4291  HB3 GLU A 963       0.845  79.221   3.894  1.00  0.00           H  
ATOM   4292  HB2 GLU A 963       1.272  77.564   3.598  1.00  0.00           H  
ATOM   4293  HG3 GLU A 963       3.555  78.097   4.766  1.00  0.00           H  
ATOM   4294  N   LEU A 964      -0.940  76.548   5.300  1.00 40.82           N  
ATOM   4295  CA  LEU A 964      -2.343  76.135   5.301  1.00 43.40           C  
ATOM   4296  C   LEU A 964      -2.946  76.136   6.710  1.00 43.68           C  
ATOM   4297  O   LEU A 964      -4.073  76.596   6.863  1.00 46.05           O  
ATOM   4298  CD1 LEU A 964      -2.048  73.295   2.601  1.00 37.16           C  
ATOM   4299  CD2 LEU A 964      -3.222  75.553   2.313  1.00 39.34           C  
ATOM   4300  CB  LEU A 964      -2.507  74.752   4.637  1.00 35.16           C  
ATOM   4301  CG  LEU A 964      -2.196  74.736   3.127  1.00 44.71           C  
ATOM   4302  H   LEU A 964      -0.265  75.865   4.982  1.00  0.00           H  
ATOM   4303  HA  LEU A 964      -2.897  76.874   4.722  1.00  0.00           H  
ATOM   4304  HB3 LEU A 964      -3.524  74.382   4.787  1.00  0.00           H  
ATOM   4305  HB2 LEU A 964      -1.857  74.041   5.149  1.00  0.00           H  
ATOM   4306  HG  LEU A 964      -1.230  75.217   2.986  1.00  0.00           H  
ATOM   4307 HD11 LEU A 964      -2.617  73.112   1.690  1.00  0.00           H  
ATOM   4308 HD12 LEU A 964      -1.006  73.076   2.366  1.00  0.00           H  
ATOM   4309 HD13 LEU A 964      -2.381  72.560   3.333  1.00  0.00           H  
ATOM   4310 HD21 LEU A 964      -3.742  74.964   1.559  1.00  0.00           H  
ATOM   4311 HD22 LEU A 964      -3.992  75.993   2.945  1.00  0.00           H  
ATOM   4312 HD23 LEU A 964      -2.732  76.377   1.794  1.00  0.00           H  
ATOM   4313  N   ILE A 965      -2.171  75.706   7.720  1.00 41.39           N  
ATOM   4314  CA  ILE A 965      -2.575  75.777   9.124  1.00 41.50           C  
ATOM   4315  C   ILE A 965      -2.856  77.216   9.564  1.00 42.92           C  
ATOM   4316  O   ILE A 965      -3.925  77.451  10.109  1.00 44.68           O  
ATOM   4317  CB  ILE A 965      -1.520  75.175  10.086  1.00 42.98           C  
ATOM   4318  CG1 ILE A 965      -1.382  73.664   9.848  1.00 38.69           C  
ATOM   4319  CG2 ILE A 965      -1.788  75.440  11.588  1.00 35.36           C  
ATOM   4320  CD1 ILE A 965      -0.040  73.107  10.322  1.00 43.25           C  
ATOM   4321  H   ILE A 965      -1.246  75.343   7.530  1.00  0.00           H  
ATOM   4322  HA  ILE A 965      -3.500  75.204   9.227  1.00  0.00           H  
ATOM   4323  HB  ILE A 965      -0.559  75.631   9.848  1.00  0.00           H  
ATOM   4324 HG13 ILE A 965      -1.485  73.425   8.794  1.00  0.00           H  
ATOM   4325 HG12 ILE A 965      -2.202  73.137  10.332  1.00  0.00           H  
ATOM   4326 HG21 ILE A 965      -1.080  74.904  12.219  1.00  0.00           H  
ATOM   4327 HG22 ILE A 965      -1.689  76.493  11.854  1.00  0.00           H  
ATOM   4328 HG23 ILE A 965      -2.789  75.113  11.871  1.00  0.00           H  
ATOM   4329 HD11 ILE A 965       0.123  72.132   9.878  1.00  0.00           H  
ATOM   4330 HD12 ILE A 965       0.794  73.745  10.034  1.00  0.00           H  
ATOM   4331 HD13 ILE A 965      -0.013  72.981  11.404  1.00  0.00           H  
ATOM   4332  N   ILE A 966      -1.924  78.138   9.284  1.00 35.07           N  
ATOM   4333  CA  ILE A 966      -2.060  79.560   9.590  1.00 42.74           C  
ATOM   4334  C   ILE A 966      -3.263  80.208   8.881  1.00 47.47           C  
ATOM   4335  O   ILE A 966      -4.052  80.880   9.546  1.00 45.04           O  
ATOM   4336  CB  ILE A 966      -0.755  80.328   9.244  1.00 49.63           C  
ATOM   4337  CG1 ILE A 966       0.364  79.938  10.236  1.00 38.52           C  
ATOM   4338  CG2 ILE A 966      -0.892  81.866   9.165  1.00 50.52           C  
ATOM   4339  CD1 ILE A 966       1.778  80.161   9.685  1.00 46.87           C  
ATOM   4340  H   ILE A 966      -1.071  77.860   8.816  1.00  0.00           H  
ATOM   4341  HA  ILE A 966      -2.231  79.645  10.665  1.00  0.00           H  
ATOM   4342  HB  ILE A 966      -0.437  79.994   8.255  1.00  0.00           H  
ATOM   4343 HG13 ILE A 966       0.286  78.884  10.505  1.00  0.00           H  
ATOM   4344 HG12 ILE A 966       0.240  80.487  11.170  1.00  0.00           H  
ATOM   4345 HG21 ILE A 966       0.076  82.342   9.007  1.00  0.00           H  
ATOM   4346 HG22 ILE A 966      -1.524  82.187   8.337  1.00  0.00           H  
ATOM   4347 HG23 ILE A 966      -1.309  82.274  10.087  1.00  0.00           H  
ATOM   4348 HD11 ILE A 966       2.515  79.634  10.292  1.00  0.00           H  
ATOM   4349 HD12 ILE A 966       1.873  79.792   8.664  1.00  0.00           H  
ATOM   4350 HD13 ILE A 966       2.046  81.217   9.688  1.00  0.00           H  
ATOM   4351  N   GLU A 967      -3.389  79.970   7.565  1.00 47.05           N  
ATOM   4352  CA  GLU A 967      -4.458  80.507   6.727  1.00 47.54           C  
ATOM   4353  C   GLU A 967      -5.846  80.065   7.184  1.00 41.56           C  
ATOM   4354  O   GLU A 967      -6.668  80.923   7.497  1.00 42.19           O  
ATOM   4355  CB  GLU A 967      -4.211  80.154   5.243  1.00 49.48           C  
ATOM   4356  CG  GLU A 967      -3.372  81.215   4.508  1.00 69.05           C  
ATOM   4357  CD  GLU A 967      -4.139  82.531   4.337  1.00 82.38           C  
ATOM   4358  OE1 GLU A 967      -5.244  82.482   3.756  1.00 82.51           O  
ATOM   4359  OE2 GLU A 967      -3.625  83.564   4.818  1.00 83.76           O1-
ATOM   4360  HG2 GLU A 967      -2.442  81.394   5.050  1.00  0.00           H  
ATOM   4361  H   GLU A 967      -2.692  79.409   7.091  1.00  0.00           H  
ATOM   4362  HA  GLU A 967      -4.438  81.590   6.852  1.00  0.00           H  
ATOM   4363  HB3 GLU A 967      -5.155  80.013   4.711  1.00  0.00           H  
ATOM   4364  HB2 GLU A 967      -3.707  79.190   5.167  1.00  0.00           H  
ATOM   4365  HG3 GLU A 967      -3.085  80.853   3.522  1.00  0.00           H  
ATOM   4366  N   PHE A 968      -6.060  78.745   7.271  1.00 41.41           N  
ATOM   4367  CA  PHE A 968      -7.310  78.176   7.760  1.00 41.32           C  
ATOM   4368  C   PHE A 968      -7.588  78.436   9.248  1.00 41.30           C  
ATOM   4369  O   PHE A 968      -8.760  78.502   9.608  1.00 42.38           O  
ATOM   4370  CE2 PHE A 968      -7.071  75.818   3.699  1.00 42.49           C  
ATOM   4371  CZ  PHE A 968      -8.375  76.008   3.265  1.00 39.35           C  
ATOM   4372  CB  PHE A 968      -7.401  76.681   7.410  1.00 44.96           C  
ATOM   4373  CG  PHE A 968      -7.729  76.406   5.955  1.00 35.98           C  
ATOM   4374  CD1 PHE A 968      -9.040  76.627   5.491  1.00 35.47           C  
ATOM   4375  CD2 PHE A 968      -6.737  76.028   5.028  1.00 39.43           C  
ATOM   4376  CE1 PHE A 968      -9.357  76.413   4.157  1.00 44.80           C  
ATOM   4377  HB2 PHE A 968      -6.488  76.157   7.693  1.00  0.00           H  
ATOM   4378  HD1 PHE A 968      -9.798  76.951   6.182  1.00  0.00           H  
ATOM   4379  HD2 PHE A 968      -5.722  75.856   5.337  1.00  0.00           H  
ATOM   4380  HE1 PHE A 968     -10.369  76.569   3.813  1.00  0.00           H  
ATOM   4381  HE2 PHE A 968      -6.313  75.501   2.999  1.00  0.00           H  
ATOM   4382  HZ  PHE A 968      -8.623  75.846   2.227  1.00  0.00           H  
ATOM   4383  H   PHE A 968      -5.332  78.090   7.013  1.00  0.00           H  
ATOM   4384  HA  PHE A 968      -8.118  78.679   7.225  1.00  0.00           H  
ATOM   4385  HB3 PHE A 968      -8.195  76.213   7.993  1.00  0.00           H  
ATOM   4386  N   SER A 969      -6.544  78.622  10.078  1.00 39.43           N  
ATOM   4387  CA  SER A 969      -6.702  79.031  11.478  1.00 51.18           C  
ATOM   4388  C   SER A 969      -7.265  80.449  11.585  1.00 42.08           C  
ATOM   4389  O   SER A 969      -8.168  80.669  12.386  1.00 45.02           O  
ATOM   4390  CB  SER A 969      -5.381  78.941  12.266  1.00 43.29           C  
ATOM   4391  OG  SER A 969      -5.086  77.603  12.599  1.00 47.14           O  
ATOM   4392  H   SER A 969      -5.597  78.531   9.735  1.00  0.00           H  
ATOM   4393  HA  SER A 969      -7.426  78.366  11.953  1.00  0.00           H  
ATOM   4394  HB3 SER A 969      -5.460  79.481  13.210  1.00  0.00           H  
ATOM   4395  HB2 SER A 969      -4.551  79.391  11.722  1.00  0.00           H  
ATOM   4396  HG  SER A 969      -4.763  77.171  11.802  1.00  0.00           H  
ATOM   4397  N   LYS A 970      -6.756  81.369  10.750  1.00 44.50           N  
ATOM   4398  CA  LYS A 970      -7.245  82.741  10.659  1.00 45.56           C  
ATOM   4399  C   LYS A 970      -8.699  82.814  10.179  1.00 42.85           C  
ATOM   4400  O   LYS A 970      -9.472  83.591  10.738  1.00 48.63           O  
ATOM   4401  CD  LYS A 970      -7.175  85.488   8.310  1.00 64.69           C  
ATOM   4402  CE  LYS A 970      -6.070  85.525   7.241  1.00 65.52           C  
ATOM   4403  NZ  LYS A 970      -6.616  85.735   5.892  1.00 71.75           N1+
ATOM   4404  CB  LYS A 970      -6.282  83.571   9.790  1.00 46.12           C  
ATOM   4405  CG  LYS A 970      -6.638  85.070   9.688  1.00 44.63           C  
ATOM   4406  H   LYS A 970      -6.014  81.113  10.111  1.00  0.00           H  
ATOM   4407  HA  LYS A 970      -7.234  83.156  11.667  1.00  0.00           H  
ATOM   4408  HB3 LYS A 970      -6.197  83.124   8.800  1.00  0.00           H  
ATOM   4409  HB2 LYS A 970      -5.284  83.492  10.224  1.00  0.00           H  
ATOM   4410  HG3 LYS A 970      -5.752  85.665   9.917  1.00  0.00           H  
ATOM   4411  HG2 LYS A 970      -7.363  85.343  10.455  1.00  0.00           H  
ATOM   4412  HD3 LYS A 970      -7.641  86.472   8.390  1.00  0.00           H  
ATOM   4413  HD2 LYS A 970      -7.967  84.803   8.004  1.00  0.00           H  
ATOM   4414  HE3 LYS A 970      -5.519  84.584   7.221  1.00  0.00           H  
ATOM   4415  HE2 LYS A 970      -5.346  86.310   7.463  1.00  0.00           H  
ATOM   4416  HZ1 LYS A 970      -7.279  85.003   5.678  1.00  0.00           H  
ATOM   4417  HZ2 LYS A 970      -7.070  86.635   5.840  1.00  0.00           H  
ATOM   4418  HZ3 LYS A 970      -5.861  85.696   5.221  1.00  0.00           H  
ATOM   4419  N   MET A 971      -9.053  81.968   9.200  1.00 40.23           N  
ATOM   4420  CA  MET A 971     -10.420  81.842   8.711  1.00 38.33           C  
ATOM   4421  C   MET A 971     -11.381  81.243   9.738  1.00 42.27           C  
ATOM   4422  O   MET A 971     -12.508  81.719   9.837  1.00 40.90           O  
ATOM   4423  CE  MET A 971      -8.694  81.822   3.709  1.00 52.78           C  
ATOM   4424  CB  MET A 971     -10.465  81.049   7.400  1.00 39.90           C  
ATOM   4425  CG  MET A 971      -9.711  81.729   6.257  1.00 45.34           C  
ATOM   4426  SD  MET A 971      -9.739  80.764   4.735  1.00 52.30           S  
ATOM   4427  HE2 MET A 971      -9.151  82.803   3.580  1.00  0.00           H  
ATOM   4428  HE3 MET A 971      -7.720  81.947   4.178  1.00  0.00           H  
ATOM   4429  H   MET A 971      -8.361  81.358   8.785  1.00  0.00           H  
ATOM   4430  HA  MET A 971     -10.765  82.850   8.519  1.00  0.00           H  
ATOM   4431  HB3 MET A 971     -11.502  80.911   7.090  1.00  0.00           H  
ATOM   4432  HB2 MET A 971     -10.064  80.046   7.558  1.00  0.00           H  
ATOM   4433  HG3 MET A 971      -8.675  81.909   6.524  1.00  0.00           H  
ATOM   4434  HG2 MET A 971     -10.130  82.709   6.054  1.00  0.00           H  
ATOM   4435  HE1 MET A 971      -8.552  81.374   2.726  1.00  0.00           H  
ATOM   4436  N   ALA A 972     -10.913  80.247  10.505  1.00 39.83           N  
ATOM   4437  CA  ALA A 972     -11.667  79.617  11.585  1.00 42.58           C  
ATOM   4438  C   ALA A 972     -12.017  80.580  12.730  1.00 42.28           C  
ATOM   4439  O   ALA A 972     -13.036  80.372  13.381  1.00 47.06           O  
ATOM   4440  CB  ALA A 972     -10.888  78.404  12.112  1.00 42.32           C  
ATOM   4441  H   ALA A 972      -9.979  79.892  10.349  1.00  0.00           H  
ATOM   4442  HA  ALA A 972     -12.607  79.254  11.168  1.00  0.00           H  
ATOM   4443  HB1 ALA A 972     -11.437  77.898  12.908  1.00  0.00           H  
ATOM   4444  HB2 ALA A 972     -10.725  77.670  11.322  1.00  0.00           H  
ATOM   4445  HB3 ALA A 972      -9.914  78.685  12.510  1.00  0.00           H  
ATOM   4446  N   ARG A 973     -11.200  81.627  12.945  1.00 43.36           N  
ATOM   4447  CA  ARG A 973     -11.475  82.669  13.935  1.00 44.52           C  
ATOM   4448  C   ARG A 973     -12.644  83.594  13.559  1.00 45.39           C  
ATOM   4449  O   ARG A 973     -13.291  84.103  14.473  1.00 47.78           O  
ATOM   4450  CD  ARG A 973      -8.027  83.542  15.603  1.00 45.78           C  
ATOM   4451  NE  ARG A 973      -7.062  83.942  14.571  1.00 54.23           N  
ATOM   4452  CZ  ARG A 973      -6.056  83.176  14.117  1.00 43.63           C  
ATOM   4453  NH1 ARG A 973      -5.187  83.684  13.234  1.00 49.49           N  
ATOM   4454  NH2 ARG A 973      -5.897  81.915  14.543  1.00 49.72           N1+
ATOM   4455  CB  ARG A 973     -10.203  83.482  14.236  1.00 36.85           C  
ATOM   4456  CG  ARG A 973      -9.179  82.686  15.060  1.00 40.38           C  
ATOM   4457  HB2 ARG A 973      -9.753  83.873  13.324  1.00  0.00           H  
ATOM   4458  HG3 ARG A 973      -8.775  81.914  14.411  1.00  0.00           H  
ATOM   4459  HG2 ARG A 973      -9.648  82.159  15.891  1.00  0.00           H  
ATOM   4460  HD3 ARG A 973      -7.565  83.121  16.497  1.00  0.00           H  
ATOM   4461  HD2 ARG A 973      -8.453  84.494  15.922  1.00  0.00           H  
ATOM   4462  HE  ARG A 973      -7.183  84.868  14.187  1.00  0.00           H  
ATOM   4463 HH11 ARG A 973      -4.430  83.120  12.877  1.00  0.00           H  
ATOM   4464 HH12 ARG A 973      -5.278  84.640  12.923  1.00  0.00           H  
ATOM   4465 HH21 ARG A 973      -5.120  81.356  14.224  1.00  0.00           H  
ATOM   4466 HH22 ARG A 973      -6.558  81.521  15.197  1.00  0.00           H  
ATOM   4467  H   ARG A 973     -10.370  81.740  12.379  1.00  0.00           H  
ATOM   4468  HA  ARG A 973     -11.770  82.167  14.858  1.00  0.00           H  
ATOM   4469  HB3 ARG A 973     -10.489  84.354  14.826  1.00  0.00           H  
ATOM   4470  N   ASP A 974     -12.927  83.766  12.258  1.00 49.49           N  
ATOM   4471  CA  ASP A 974     -14.075  84.538  11.780  1.00 42.01           C  
ATOM   4472  C   ASP A 974     -14.756  83.756  10.641  1.00 50.23           C  
ATOM   4473  O   ASP A 974     -14.597  84.136   9.483  1.00 46.98           O  
ATOM   4474  CB  ASP A 974     -13.673  85.979  11.386  1.00 44.24           C  
ATOM   4475  CG  ASP A 974     -14.862  86.898  11.080  1.00 41.74           C  
ATOM   4476  OD1 ASP A 974     -16.018  86.494  11.343  1.00 48.84           O  
ATOM   4477  OD2 ASP A 974     -14.588  88.019  10.604  1.00 47.55           O1-
ATOM   4478  H   ASP A 974     -12.375  83.298  11.553  1.00  0.00           H  
ATOM   4479  HA  ASP A 974     -14.811  84.630  12.582  1.00  0.00           H  
ATOM   4480  HB3 ASP A 974     -13.017  85.949  10.514  1.00  0.00           H  
ATOM   4481  HB2 ASP A 974     -13.111  86.426  12.207  1.00  0.00           H  
ATOM   4482  N   PRO A 975     -15.455  82.645  10.969  1.00 52.89           N  
ATOM   4483  CA  PRO A 975     -15.915  81.666   9.966  1.00 43.94           C  
ATOM   4484  C   PRO A 975     -16.862  82.203   8.888  1.00 50.46           C  
ATOM   4485  O   PRO A 975     -16.695  81.857   7.718  1.00 44.44           O  
ATOM   4486  CD  PRO A 975     -15.843  82.224  12.315  1.00 47.38           C  
ATOM   4487  CB  PRO A 975     -16.614  80.586  10.801  1.00 51.59           C  
ATOM   4488  CG  PRO A 975     -16.069  80.729  12.196  1.00 50.66           C  
ATOM   4489  HB3 PRO A 975     -16.478  79.583  10.398  1.00  0.00           H  
ATOM   4490  HB2 PRO A 975     -17.679  80.786  10.874  1.00  0.00           H  
ATOM   4491  HG3 PRO A 975     -15.133  80.183  12.241  1.00  0.00           H  
ATOM   4492  HG2 PRO A 975     -16.729  80.338  12.969  1.00  0.00           H  
ATOM   4493  HD3 PRO A 975     -16.769  82.735  12.582  1.00  0.00           H  
ATOM   4494  HD2 PRO A 975     -15.113  82.424  13.096  1.00  0.00           H  
ATOM   4495  HA  PRO A 975     -15.029  81.249   9.492  1.00  0.00           H  
ATOM   4496  N   GLN A 976     -17.829  83.034   9.309  1.00 51.94           N  
ATOM   4497  CA  GLN A 976     -18.865  83.612   8.455  1.00 53.38           C  
ATOM   4498  C   GLN A 976     -18.317  84.541   7.368  1.00 55.04           C  
ATOM   4499  O   GLN A 976     -18.943  84.661   6.316  1.00 53.83           O  
ATOM   4500  CB  GLN A 976     -19.934  84.339   9.302  1.00 59.05           C  
ATOM   4501  CG  GLN A 976     -21.067  83.437   9.833  1.00 58.61           C  
ATOM   4502  CD  GLN A 976     -20.727  82.631  11.090  1.00 70.39           C  
ATOM   4503  OE1 GLN A 976     -19.573  82.492  11.483  1.00 76.95           O  
ATOM   4504  NE2 GLN A 976     -21.757  82.089  11.740  1.00 63.44           N  
ATOM   4505 HE21 GLN A 976     -21.594  81.539  12.570  1.00  0.00           H  
ATOM   4506 HE22 GLN A 976     -22.700  82.209  11.401  1.00  0.00           H  
ATOM   4507  H   GLN A 976     -17.913  83.235  10.296  1.00  0.00           H  
ATOM   4508  HA  GLN A 976     -19.347  82.782   7.934  1.00  0.00           H  
ATOM   4509  HB3 GLN A 976     -20.418  85.101   8.688  1.00  0.00           H  
ATOM   4510  HB2 GLN A 976     -19.467  84.895  10.118  1.00  0.00           H  
ATOM   4511  HG2 GLN A 976     -21.415  82.762   9.051  1.00  0.00           H  
ATOM   4512  HG3 GLN A 976     -21.918  84.072  10.081  1.00  0.00           H  
ATOM   4513  N   ARG A 977     -17.149  85.152   7.622  1.00 46.19           N  
ATOM   4514  CA  ARG A 977     -16.442  85.982   6.655  1.00 46.90           C  
ATOM   4515  C   ARG A 977     -15.981  85.198   5.419  1.00 51.53           C  
ATOM   4516  O   ARG A 977     -15.958  85.778   4.338  1.00 53.28           O  
ATOM   4517  CG  ARG A 977     -14.473  87.678   6.520  1.00 47.96           C  
ATOM   4518  CD  ARG A 977     -13.200  88.097   7.257  1.00 61.40           C  
ATOM   4519  NE  ARG A 977     -12.565  89.316   6.749  1.00 60.20           N  
ATOM   4520  CZ  ARG A 977     -12.111  89.586   5.515  1.00 78.46           C  
ATOM   4521  NH1 ARG A 977     -12.204  88.709   4.504  1.00 86.02           N  
ATOM   4522  NH2 ARG A 977     -11.541  90.777   5.301  1.00 79.49           N1+
ATOM   4523  CB  ARG A 977     -15.246  86.643   7.355  1.00 47.19           C  
ATOM   4524  HB2 ARG A 977     -15.604  87.135   8.259  1.00  0.00           H  
ATOM   4525  HG3 ARG A 977     -15.084  88.531   6.225  1.00  0.00           H  
ATOM   4526  HG2 ARG A 977     -14.154  87.188   5.602  1.00  0.00           H  
ATOM   4527  HD3 ARG A 977     -12.451  87.350   7.075  1.00  0.00           H  
ATOM   4528  HD2 ARG A 977     -13.332  88.126   8.338  1.00  0.00           H  
ATOM   4529  HE  ARG A 977     -12.462  90.040   7.446  1.00  0.00           H  
ATOM   4530 HH11 ARG A 977     -11.844  88.927   3.585  1.00  0.00           H  
ATOM   4531 HH12 ARG A 977     -12.638  87.810   4.657  1.00  0.00           H  
ATOM   4532 HH21 ARG A 977     -11.192  91.017   4.384  1.00  0.00           H  
ATOM   4533 HH22 ARG A 977     -11.464  91.451   6.049  1.00  0.00           H  
ATOM   4534  H   ARG A 977     -16.687  85.001   8.509  1.00  0.00           H  
ATOM   4535  HA  ARG A 977     -17.125  86.766   6.323  1.00  0.00           H  
ATOM   4536  HB3 ARG A 977     -14.549  85.873   7.682  1.00  0.00           H  
ATOM   4537  N   TYR A 978     -15.601  83.925   5.605  1.00 46.25           N  
ATOM   4538  CA  TYR A 978     -14.918  83.140   4.580  1.00 49.09           C  
ATOM   4539  C   TYR A 978     -15.791  82.066   3.941  1.00 50.02           C  
ATOM   4540  O   TYR A 978     -15.494  81.691   2.809  1.00 47.69           O  
ATOM   4541  CD1 TYR A 978     -11.911  84.279   4.628  1.00 42.97           C  
ATOM   4542  CD2 TYR A 978     -12.531  83.949   6.957  1.00 45.56           C  
ATOM   4543  CE1 TYR A 978     -10.997  85.277   5.007  1.00 47.12           C  
ATOM   4544  CE2 TYR A 978     -11.616  84.946   7.342  1.00 43.02           C  
ATOM   4545  CZ  TYR A 978     -10.841  85.603   6.367  1.00 51.78           C  
ATOM   4546  OH  TYR A 978      -9.975  86.592   6.734  1.00 51.72           O  
ATOM   4547  CB  TYR A 978     -13.649  82.534   5.185  1.00 49.45           C  
ATOM   4548  CG  TYR A 978     -12.667  83.603   5.603  1.00 46.64           C  
ATOM   4549  H   TYR A 978     -15.677  83.507   6.522  1.00  0.00           H  
ATOM   4550  HA  TYR A 978     -14.600  83.796   3.770  1.00  0.00           H  
ATOM   4551  HB3 TYR A 978     -13.147  81.890   4.465  1.00  0.00           H  
ATOM   4552  HB2 TYR A 978     -13.895  81.900   6.039  1.00  0.00           H  
ATOM   4553  HD1 TYR A 978     -12.047  84.025   3.590  1.00  0.00           H  
ATOM   4554  HD2 TYR A 978     -13.109  83.428   7.702  1.00  0.00           H  
ATOM   4555  HE1 TYR A 978     -10.421  85.789   4.249  1.00  0.00           H  
ATOM   4556  HE2 TYR A 978     -11.510  85.203   8.386  1.00  0.00           H  
ATOM   4557  HH  TYR A 978      -9.662  87.106   5.987  1.00  0.00           H  
ATOM   4558  N   LEU A 979     -16.847  81.613   4.629  1.00 41.54           N  
ATOM   4559  CA  LEU A 979     -17.825  80.687   4.071  1.00 51.30           C  
ATOM   4560  C   LEU A 979     -19.220  81.262   4.307  1.00 59.11           C  
ATOM   4561  O   LEU A 979     -19.535  81.658   5.430  1.00 59.86           O  
ATOM   4562  CB  LEU A 979     -17.708  79.297   4.720  1.00 52.00           C  
ATOM   4563  CG  LEU A 979     -16.366  78.560   4.539  1.00 50.70           C  
ATOM   4564  CD1 LEU A 979     -16.449  77.190   5.223  1.00 45.52           C  
ATOM   4565  CD2 LEU A 979     -15.954  78.375   3.072  1.00 55.29           C  
ATOM   4566  H   LEU A 979     -17.041  81.963   5.559  1.00  0.00           H  
ATOM   4567  HA  LEU A 979     -17.678  80.582   2.998  1.00  0.00           H  
ATOM   4568  HB3 LEU A 979     -18.503  78.663   4.321  1.00  0.00           H  
ATOM   4569  HB2 LEU A 979     -17.911  79.393   5.785  1.00  0.00           H  
ATOM   4570  HG  LEU A 979     -15.587  79.134   5.041  1.00  0.00           H  
ATOM   4571 HD11 LEU A 979     -15.465  76.735   5.307  1.00  0.00           H  
ATOM   4572 HD12 LEU A 979     -16.860  77.266   6.229  1.00  0.00           H  
ATOM   4573 HD13 LEU A 979     -17.081  76.503   4.660  1.00  0.00           H  
ATOM   4574 HD21 LEU A 979     -15.093  77.712   2.990  1.00  0.00           H  
ATOM   4575 HD22 LEU A 979     -16.765  77.936   2.489  1.00  0.00           H  
ATOM   4576 HD23 LEU A 979     -15.679  79.304   2.592  1.00  0.00           H  
ATOM   4577  N   VAL A 980     -20.027  81.273   3.240  1.00 59.86           N  
ATOM   4578  CA  VAL A 980     -21.385  81.795   3.239  1.00 59.80           C  
ATOM   4579  C   VAL A 980     -22.341  80.597   3.129  1.00 55.18           C  
ATOM   4580  O   VAL A 980     -22.579  80.091   2.032  1.00 57.03           O  
ATOM   4581  CB  VAL A 980     -21.627  82.759   2.043  1.00 63.53           C  
ATOM   4582  CG1 VAL A 980     -23.024  83.410   2.102  1.00 59.69           C  
ATOM   4583  CG2 VAL A 980     -20.544  83.849   1.951  1.00 55.93           C  
ATOM   4584  H   VAL A 980     -19.688  80.914   2.355  1.00  0.00           H  
ATOM   4585  HA  VAL A 980     -21.598  82.336   4.164  1.00  0.00           H  
ATOM   4586  HB  VAL A 980     -21.564  82.202   1.106  1.00  0.00           H  
ATOM   4587 HG11 VAL A 980     -23.158  84.123   1.288  1.00  0.00           H  
ATOM   4588 HG12 VAL A 980     -23.824  82.675   2.013  1.00  0.00           H  
ATOM   4589 HG13 VAL A 980     -23.169  83.949   3.039  1.00  0.00           H  
ATOM   4590 HG21 VAL A 980     -20.753  84.548   1.141  1.00  0.00           H  
ATOM   4591 HG22 VAL A 980     -20.482  84.423   2.877  1.00  0.00           H  
ATOM   4592 HG23 VAL A 980     -19.558  83.425   1.756  1.00  0.00           H  
ATOM   4593  N   ILE A 981     -22.849  80.152   4.283  1.00 54.44           N  
ATOM   4594  CA  ILE A 981     -23.799  79.046   4.386  1.00 60.67           C  
ATOM   4595  C   ILE A 981     -25.136  79.579   4.916  1.00 69.83           C  
ATOM   4596  O   ILE A 981     -25.148  80.467   5.768  1.00 68.09           O  
ATOM   4597  CB  ILE A 981     -23.239  77.939   5.324  1.00 65.69           C  
ATOM   4598  CG1 ILE A 981     -22.114  77.156   4.610  1.00 66.56           C  
ATOM   4599  CG2 ILE A 981     -24.281  76.954   5.897  1.00 61.72           C  
ATOM   4600  CD1 ILE A 981     -20.972  76.741   5.542  1.00 61.44           C  
ATOM   4601  H   ILE A 981     -22.602  80.605   5.151  1.00  0.00           H  
ATOM   4602  HA  ILE A 981     -23.988  78.599   3.407  1.00  0.00           H  
ATOM   4603  HB  ILE A 981     -22.783  78.442   6.178  1.00  0.00           H  
ATOM   4604 HG13 ILE A 981     -21.668  77.767   3.826  1.00  0.00           H  
ATOM   4605 HG12 ILE A 981     -22.521  76.283   4.099  1.00  0.00           H  
ATOM   4606 HG21 ILE A 981     -23.796  76.161   6.467  1.00  0.00           H  
ATOM   4607 HG22 ILE A 981     -24.976  77.438   6.583  1.00  0.00           H  
ATOM   4608 HG23 ILE A 981     -24.860  76.478   5.105  1.00  0.00           H  
ATOM   4609 HD11 ILE A 981     -20.379  75.943   5.096  1.00  0.00           H  
ATOM   4610 HD12 ILE A 981     -20.305  77.579   5.741  1.00  0.00           H  
ATOM   4611 HD13 ILE A 981     -21.346  76.374   6.498  1.00  0.00           H  
ATOM   4612  N   GLN A 982     -26.244  79.024   4.405  1.00 74.88           N  
ATOM   4613  CA  GLN A 982     -27.587  79.405   4.835  1.00 78.96           C  
ATOM   4614  C   GLN A 982     -27.926  78.727   6.169  1.00 76.89           C  
ATOM   4615  O   GLN A 982     -27.811  77.506   6.280  1.00 73.47           O  
ATOM   4616  CD  GLN A 982     -28.106  81.191   2.371  1.00  0.00           C  
ATOM   4617  OE1 GLN A 982     -28.801  81.927   3.068  1.00  0.00           O  
ATOM   4618  NE2 GLN A 982     -27.135  81.665   1.589  1.00  0.00           N  
ATOM   4619  CB  GLN A 982     -28.615  79.051   3.739  1.00 74.39           C  
ATOM   4620  CG  GLN A 982     -28.341  79.675   2.352  1.00 68.50           C  
ATOM   4621 HE21 GLN A 982     -26.950  82.657   1.564  1.00  0.00           H  
ATOM   4622 HE22 GLN A 982     -26.579  81.042   1.023  1.00  0.00           H  
ATOM   4623  H   GLN A 982     -26.178  78.286   3.719  1.00  0.00           H  
ATOM   4624  HA  GLN A 982     -27.613  80.485   4.996  1.00  0.00           H  
ATOM   4625  HB2 GLN A 982     -29.606  79.364   4.073  1.00  0.00           H  
ATOM   4626  HB3 GLN A 982     -28.674  77.967   3.624  1.00  0.00           H  
ATOM   4627  HG3 GLN A 982     -27.473  79.188   1.905  1.00  0.00           H  
ATOM   4628  HG2 GLN A 982     -29.179  79.467   1.687  1.00  0.00           H  
ATOM   4629  N   GLY A 983     -28.331  79.545   7.152  1.00 68.41           N  
ATOM   4630  CA  GLY A 983     -28.637  79.095   8.509  1.00 67.27           C  
ATOM   4631  C   GLY A 983     -27.388  79.055   9.403  1.00 73.92           C  
ATOM   4632  O   GLY A 983     -27.452  78.488  10.492  1.00 82.02           O  
ATOM   4633  HA3 GLY A 983     -29.355  79.786   8.949  1.00  0.00           H  
ATOM   4634  H   GLY A 983     -28.406  80.536   6.971  1.00  0.00           H  
ATOM   4635  HA2 GLY A 983     -29.114  78.113   8.498  1.00  0.00           H  
ATOM   4636  N   ASP A 984     -26.257  79.639   8.968  1.00 73.32           N  
ATOM   4637  CA  ASP A 984     -24.971  79.622   9.677  1.00 74.64           C  
ATOM   4638  C   ASP A 984     -25.006  80.488  10.930  1.00 79.11           C  
ATOM   4639  O   ASP A 984     -25.735  81.469  11.074  1.00 84.42           O  
ATOM   4640  CB  ASP A 984     -23.842  80.088   8.737  1.00 76.18           C  
ATOM   4641  CG  ASP A 984     -22.435  79.634   9.098  1.00 65.99           C  
ATOM   4642  OD1 ASP A 984     -22.277  78.779  10.001  1.00 63.35           O  
ATOM   4643  OD2 ASP A 984     -21.531  80.121   8.398  1.00 67.10           O1-
ATOM   4644  HA  ASP A 984     -24.793  78.585   9.973  1.00  0.00           H  
ATOM   4645  HXT ASP A 984     -24.274  80.211  11.689  1.00  0.00           H  
ATOM   4646  HB3 ASP A 984     -23.863  81.171   8.597  1.00  0.00           H  
ATOM   4647  HB2 ASP A 984     -24.012  79.627   7.768  1.00  0.00           H  
ATOM   4648  H   ASP A 984     -26.251  80.091   8.064  1.00  0.00           H  
TER    4649      ASP A 984
HETATM 4650  C1  UNK   900     -16.010  53.399   9.228  1.00  0.00           C  
HETATM 4651  C2  UNK   900     -15.877  53.400  10.609  1.00  0.00           C  
HETATM 4652  N1  UNK   900     -16.838  53.512  11.505  1.00  0.00           N  
HETATM 4653  C3  UNK   900     -18.041  53.726  10.950  1.00  0.00           C  
HETATM 4654  N2  UNK   900     -18.328  53.784   9.640  1.00  0.00           N  
HETATM 4655  C4  UNK   900     -17.313  53.593   8.780  1.00  0.00           C  
HETATM 4656  C5  UNK   900     -14.691  53.162   8.702  1.00  0.00           C  
HETATM 4657  C6  UNK   900     -13.843  53.161   9.827  1.00  0.00           C  
HETATM 4658  O1  UNK   900     -14.577  53.277  10.977  1.00  0.00           O  
HETATM 4659  C7  UNK   900     -12.359  53.058  10.031  1.00  0.00           C  
HETATM 4660  C8  UNK   900     -11.499  52.588   9.031  1.00  0.00           C  
HETATM 4661  C9  UNK   900     -10.125  52.533   9.243  1.00  0.00           C  
HETATM 4662  C10 UNK   900      -9.596  52.996  10.438  1.00  0.00           C  
HETATM 4663  C11 UNK   900     -10.431  53.452  11.450  1.00  0.00           C  
HETATM 4664  C12 UNK   900     -11.809  53.465  11.254  1.00  0.00           C  
HETATM 4665  C13 UNK   900     -14.367  52.954   7.271  1.00  0.00           C  
HETATM 4666  N3  UNK   900     -17.552  53.641   7.409  1.00  0.00           N  
HETATM 4667  C14 UNK   900     -18.839  53.870   6.763  1.00  0.00           C  
HETATM 4668  C15 UNK   900     -19.839  52.733   7.016  1.00  0.00           C  
HETATM 4669  C16 UNK   900     -13.919  51.709   6.834  1.00  0.00           C  
HETATM 4670  C17 UNK   900     -13.587  51.503   5.496  1.00  0.00           C  
HETATM 4671  C18 UNK   900     -13.778  52.509   4.553  1.00  0.00           C  
HETATM 4672  C19 UNK   900     -14.351  53.724   4.983  1.00  0.00           C  
HETATM 4673  C20 UNK   900     -14.586  53.963   6.339  1.00  0.00           C  
HETATM 4674  N4  UNK   900     -14.757  54.707   4.091  1.00  0.00           N  
HETATM 4675  C21 UNK   900     -19.417  55.265   7.047  1.00  0.00           C  
HETATM 4676  C22 UNK   900     -16.010  54.748   3.602  1.00  0.00           C  
HETATM 4677  O2  UNK   900     -16.852  53.877   3.816  1.00  0.00           O  
HETATM 4678  C23 UNK   900     -16.363  55.939   2.721  1.00  0.00           C  
HETATM 4679  C24 UNK   900     -15.853  57.280   3.266  1.00  0.00           C  
HETATM 4680  N5  UNK   900     -13.364  52.241   3.229  1.00  0.00           N  
HETATM 4681  C25 UNK   900     -12.116  52.852   2.750  1.00  0.00           C  
HETATM 4682  C26 UNK   900     -14.437  52.150   2.243  1.00  0.00           C  
HETATM 4683  C27 UNK   900     -10.846  52.722   3.635  1.00  0.00           C  
HETATM 4684  N6  UNK   900     -10.950  53.411   5.016  1.00  0.00           N1+
HETATM 4685  C28 UNK   900      -9.708  53.111   5.870  1.00  0.00           C  
HETATM 4686  C29 UNK   900     -11.181  54.931   4.951  1.00  0.00           C  
HETATM 4687  H1  UNK   900     -18.868  53.858  11.630  1.00  0.00           H  
HETATM 4688  H2  UNK   900     -11.867  52.268   8.076  1.00  0.00           H  
HETATM 4689  H3  UNK   900      -9.462  52.146   8.484  1.00  0.00           H  
HETATM 4690  H4  UNK   900      -8.525  52.989  10.585  1.00  0.00           H  
HETATM 4691  H5  UNK   900     -10.002  53.817  12.369  1.00  0.00           H  
HETATM 4692  H6  UNK   900     -12.440  53.838  12.043  1.00  0.00           H  
HETATM 4693  H7  UNK   900     -16.815  53.276   6.828  1.00  0.00           H  
HETATM 4694  H8  UNK   900     -18.628  53.836   5.692  1.00  0.00           H  
HETATM 4695  H9  UNK   900     -20.729  52.857   6.399  1.00  0.00           H  
HETATM 4696  H10 UNK   900     -20.166  52.699   8.055  1.00  0.00           H  
HETATM 4697  H11 UNK   900     -19.407  51.763   6.769  1.00  0.00           H  
HETATM 4698  H12 UNK   900     -13.811  50.911   7.548  1.00  0.00           H  
HETATM 4699  H13 UNK   900     -13.182  50.562   5.170  1.00  0.00           H  
HETATM 4700  H14 UNK   900     -14.995  54.911   6.661  1.00  0.00           H  
HETATM 4701  H15 UNK   900     -14.115  55.455   3.889  1.00  0.00           H  
HETATM 4702  H16 UNK   900     -20.309  55.441   6.446  1.00  0.00           H  
HETATM 4703  H17 UNK   900     -18.702  56.048   6.792  1.00  0.00           H  
HETATM 4704  H18 UNK   900     -19.702  55.393   8.090  1.00  0.00           H  
HETATM 4705  H22 UNK   900     -12.298  53.892   2.479  1.00  0.00           H  
HETATM 4706  H23 UNK   900     -11.876  52.365   1.804  1.00  0.00           H  
HETATM 4707  H24 UNK   900     -15.383  51.845   2.692  1.00  0.00           H  
HETATM 4708  H25 UNK   900     -14.187  51.397   1.495  1.00  0.00           H  
HETATM 4709  H26 UNK   900     -14.592  53.098   1.727  1.00  0.00           H  
HETATM 4710  H27 UNK   900      -9.973  53.169   3.155  1.00  0.00           H  
HETATM 4711  H28 UNK   900     -10.632  51.674   3.852  1.00  0.00           H  
HETATM 4712  H29 UNK   900      -9.678  52.034   6.038  1.00  0.00           H  
HETATM 4713  H30 UNK   900      -9.819  53.663   6.802  1.00  0.00           H  
HETATM 4714  H31 UNK   900      -8.840  53.460   5.313  1.00  0.00           H  
HETATM 4715  H32 UNK   900     -12.013  55.122   4.278  1.00  0.00           H  
HETATM 4716  H33 UNK   900     -10.263  55.389   4.593  1.00  0.00           H  
HETATM 4717  H34 UNK   900     -11.421  55.259   5.962  1.00  0.00           H  
HETATM 4718  H35 UNK   900     -11.750  53.009   5.486  1.00  0.00           H  
HETATM 4719 H231 UNK   900     -17.448  55.976   2.622  1.00  0.00           H  
HETATM 4720 H232 UNK   900     -15.970  55.754   1.722  1.00  0.00           H  
HETATM 4721 H241 UNK   900     -16.105  58.050   2.543  1.00  0.00           H  
HETATM 4722 H242 UNK   900     -14.768  57.240   3.318  1.00  0.00           H  
CONECT 4650 4651 4655 4656
CONECT 4650 4651
CONECT 4651 4650 4652 4658
CONECT 4651 4650
CONECT 4652 4651 4653
CONECT 4652 4653
CONECT 4653 4652 4654 4687
CONECT 4653 4652
CONECT 4654 4653 4655
CONECT 4654 4655
CONECT 4655 4650 4654 4666
CONECT 4655 4654
CONECT 4656 4650 4657 4665
CONECT 4656 4657
CONECT 4657 4656 4658 4659
CONECT 4657 4656
CONECT 4658 4651 4657
CONECT 4659 4657 4660 4664
CONECT 4659 4660
CONECT 4660 4659 4661 4688
CONECT 4660 4659
CONECT 4661 4660 4662 4689
CONECT 4661 4662
CONECT 4662 4661 4663 4690
CONECT 4662 4661
CONECT 4663 4662 4664 4691
CONECT 4663 4664
CONECT 4664 4659 4663 4692
CONECT 4664 4663
CONECT 4665 4656 4669 4673
CONECT 4665 4669
CONECT 4666 4655 4667 4693
CONECT 4667 4666 4668 4675 4694
CONECT 4668 4667 4695 4696 4697
CONECT 4669 4665 4670 4698
CONECT 4669 4665
CONECT 4670 4669 4671 4699
CONECT 4670 4671
CONECT 4671 4670 4672 4680
CONECT 4671 4670
CONECT 4672 4671 4673 4674
CONECT 4672 4673
CONECT 4673 4665 4672 4700
CONECT 4673 4672
CONECT 4674 4672 4676 4701
CONECT 4675 4667 4702 4703 4704
CONECT 4676 4674 4677 4678
CONECT 4676 4677
CONECT 4677 4676
CONECT 4677 4676
CONECT 4678 4676 4679 4719 4720
CONECT 4679 4678 1606 4721 4722
CONECT 4680 4671 4681 4682
CONECT 4681 4680 4683 4705 4706
CONECT 4682 4680 4707 4708 4709
CONECT 4683 4681 4684 4710 4711
CONECT 4684 4683 4685 4686 4718
CONECT 4685 4684 4712 4713 4714
CONECT 4686 4684 4715 4716 4717
CONECT 4687 4653
CONECT 4688 4660
CONECT 4689 4661
CONECT 4690 4662
CONECT 4691 4663
CONECT 4692 4664
CONECT 4693 4666
CONECT 4694 4667
CONECT 4695 4668
CONECT 4696 4668
CONECT 4697 4668
CONECT 4698 4669
CONECT 4699 4670
CONECT 4700 4673
CONECT 4701 4674
CONECT 4702 4675
CONECT 4703 4675
CONECT 4704 4675
CONECT 4705 4681
CONECT 4706 4681
CONECT 4707 4682
CONECT 4708 4682
CONECT 4709 4682
CONECT 4710 4683
CONECT 4711 4683
CONECT 4712 4685
CONECT 4713 4685
CONECT 4714 4685
CONECT 4715 4686
CONECT 4716 4686
CONECT 4717 4686
CONECT 4718 4684
CONECT 4645 4638
CONECT 4638 4645
CONECT 4719 4678
CONECT 4720 4678
CONECT 4721 4679
CONECT 4722 4679
END   
