# Supplementary material for: Development of Furanopyrimidine-Based Orally Active Third-Generation EGFR Inhibitors for the Treatment of Non-Small Cell Lung Cancer
Source: J Med Chem. 2023 Feb 7;66(4):2566–88. doi: 10.1021/acs.jmedchem.2c01434 (PMC9969398; doi:10.1021/acs.jmedchem.2c01434)
Supplement: Supplementary file 7 — jm2c01434_si_007.pdb [file jm2c01434_si_007.pdb]

HEADER    DUMMY FOR WHATIF                        26-APR-56   GERT
TITLE     GERT - minimized YY3
REMARK   4 GERT COMPLIES WITH FORMAT V. 3.0, 1-DEC-2006
REMARK 888
REMARK 888 WRITTEN BY MAESTRO (A PRODUCT OF SCHRODINGER, LLC)
CRYST1 1000.000 1000.000 1000.000  90.00  90.00  90.00 P 1           0
ATOM      1  N   GLY A 696     -53.574 -68.840  -5.765  1.00 66.96           N1+
ATOM      2  CA  GLY A 696     -53.334 -68.130  -7.037  1.00 79.04           C  
ATOM      3  C   GLY A 696     -51.846 -67.920  -7.318  1.00 82.87           C  
ATOM      4  O   GLY A 696     -51.399 -68.158  -8.437  1.00 71.80           O  
ATOM      5  H1  GLY A 696     -54.566 -68.976  -5.638  1.00  0.00           H  
ATOM      6  H2  GLY A 696     -53.112 -69.739  -5.796  1.00  0.00           H  
ATOM      7  H3  GLY A 696     -53.207 -68.301  -4.995  1.00  0.00           H  
ATOM      8  HA3 GLY A 696     -53.832 -67.160  -7.009  1.00  0.00           H  
ATOM      9  HA2 GLY A 696     -53.783 -68.701  -7.851  1.00  0.00           H  
ATOM     10  N   GLU A 697     -51.084 -67.517  -6.290  1.00 83.87           N  
ATOM     11  CA  GLU A 697     -49.627 -67.412  -6.272  1.00 75.89           C  
ATOM     12  C   GLU A 697     -49.119 -67.904  -4.913  1.00 68.79           C  
ATOM     13  O   GLU A 697     -49.873 -67.943  -3.937  1.00 70.07           O  
ATOM     14  CB  GLU A 697     -49.173 -65.966  -6.591  1.00 81.37           C  
ATOM     15  CG  GLU A 697     -49.162 -65.598  -8.089  1.00 96.37           C  
ATOM     16  CD  GLU A 697     -48.188 -66.429  -8.931  1.00113.86           C  
ATOM     17  OE1 GLU A 697     -47.105 -66.774  -8.406  1.00110.14           O  
ATOM     18  OE2 GLU A 697     -48.541 -66.698 -10.098  1.00127.63           O1-
ATOM     19  H   GLU A 697     -51.533 -67.323  -5.407  1.00  0.00           H  
ATOM     20  HA  GLU A 697     -49.212 -68.105  -7.006  1.00  0.00           H  
ATOM     21  HB3 GLU A 697     -48.169 -65.797  -6.197  1.00  0.00           H  
ATOM     22  HB2 GLU A 697     -49.806 -65.258  -6.053  1.00  0.00           H  
ATOM     23  HG3 GLU A 697     -48.882 -64.550  -8.202  1.00  0.00           H  
ATOM     24  HG2 GLU A 697     -50.165 -65.689  -8.505  1.00  0.00           H  
ATOM     25  N   ALA A 698     -47.826 -68.262  -4.852  1.00 58.29           N  
ATOM     26  CA  ALA A 698     -47.146 -68.702  -3.635  1.00 56.69           C  
ATOM     27  C   ALA A 698     -47.017 -67.520  -2.651  1.00 61.51           C  
ATOM     28  O   ALA A 698     -46.487 -66.480  -3.050  1.00 46.20           O  
ATOM     29  CB  ALA A 698     -45.745 -69.210  -4.013  1.00 56.45           C  
ATOM     30  H   ALA A 698     -47.271 -68.183  -5.693  1.00  0.00           H  
ATOM     31  HA  ALA A 698     -47.714 -69.533  -3.219  1.00  0.00           H  
ATOM     32  HB1 ALA A 698     -45.200 -69.551  -3.132  1.00  0.00           H  
ATOM     33  HB2 ALA A 698     -45.809 -70.053  -4.702  1.00  0.00           H  
ATOM     34  HB3 ALA A 698     -45.148 -68.434  -4.495  1.00  0.00           H  
ATOM     35  N   PRO A 699     -47.490 -67.643  -1.388  1.00 57.47           N  
ATOM     36  CA  PRO A 699     -47.432 -66.553  -0.407  1.00 48.07           C  
ATOM     37  C   PRO A 699     -45.994 -66.331   0.084  1.00 51.76           C  
ATOM     38  O   PRO A 699     -45.295 -67.282   0.437  1.00 62.28           O  
ATOM     39  CB  PRO A 699     -48.371 -66.989   0.728  1.00 46.20           C  
ATOM     40  CG  PRO A 699     -48.402 -68.507   0.652  1.00 53.93           C  
ATOM     41  CD  PRO A 699     -48.139 -68.828  -0.821  1.00 63.32           C  
ATOM     42  HA  PRO A 699     -47.812 -65.631  -0.852  1.00  0.00           H  
ATOM     43  HB3 PRO A 699     -49.372 -66.600   0.536  1.00  0.00           H  
ATOM     44  HB2 PRO A 699     -48.067 -66.627   1.712  1.00  0.00           H  
ATOM     45  HG3 PRO A 699     -49.336 -68.934   1.018  1.00  0.00           H  
ATOM     46  HG2 PRO A 699     -47.592 -68.913   1.260  1.00  0.00           H  
ATOM     47  HD2 PRO A 699     -47.516 -69.718  -0.920  1.00  0.00           H  
ATOM     48  HD3 PRO A 699     -49.081 -69.005  -1.341  1.00  0.00           H  
ATOM     49  N   ASN A 700     -45.565 -65.061   0.082  1.00 52.55           N  
ATOM     50  CA  ASN A 700     -44.237 -64.625   0.496  1.00 51.67           C  
ATOM     51  C   ASN A 700     -44.264 -64.448   2.024  1.00 49.67           C  
ATOM     52  O   ASN A 700     -44.704 -63.420   2.538  1.00 49.53           O  
ATOM     53  CB  ASN A 700     -43.945 -63.281  -0.218  1.00 43.18           C  
ATOM     54  CG  ASN A 700     -42.503 -62.784  -0.064  1.00 44.37           C  
ATOM     55  OD1 ASN A 700     -41.626 -63.490   0.430  1.00 33.34           O  
ATOM     56  ND2 ASN A 700     -42.256 -61.546  -0.488  1.00 48.62           N  
ATOM     57  H   ASN A 700     -46.208 -64.343  -0.221  1.00  0.00           H  
ATOM     58  HA  ASN A 700     -43.494 -65.371   0.205  1.00  0.00           H  
ATOM     59  HB3 ASN A 700     -44.631 -62.500   0.114  1.00  0.00           H  
ATOM     60  HB2 ASN A 700     -44.124 -63.400  -1.287  1.00  0.00           H  
ATOM     61 HD22 ASN A 700     -41.314 -61.178  -0.409  1.00  0.00           H  
ATOM     62 HD21 ASN A 700     -42.995 -60.973  -0.873  1.00  0.00           H  
ATOM     63  N   GLN A 701     -43.792 -65.484   2.734  1.00 52.13           N  
ATOM     64  CA  GLN A 701     -43.745 -65.566   4.195  1.00 45.29           C  
ATOM     65  C   GLN A 701     -42.368 -65.133   4.744  1.00 45.89           C  
ATOM     66  O   GLN A 701     -41.965 -65.564   5.825  1.00 46.93           O  
ATOM     67  CB  GLN A 701     -44.046 -67.022   4.614  1.00 52.86           C  
ATOM     68  CG  GLN A 701     -45.456 -67.493   4.197  1.00 64.22           C  
ATOM     69  CD  GLN A 701     -46.064 -68.484   5.191  1.00 63.57           C  
ATOM     70  OE1 GLN A 701     -46.164 -68.195   6.382  1.00 64.00           O  
ATOM     71  NE2 GLN A 701     -46.487 -69.653   4.707  1.00 66.02           N  
ATOM     72  H   GLN A 701     -43.465 -66.291   2.224  1.00  0.00           H  
ATOM     73  HA  GLN A 701     -44.495 -64.909   4.640  1.00  0.00           H  
ATOM     74  HB3 GLN A 701     -43.945 -67.100   5.697  1.00  0.00           H  
ATOM     75  HB2 GLN A 701     -43.300 -67.702   4.198  1.00  0.00           H  
ATOM     76  HG3 GLN A 701     -45.435 -67.911   3.190  1.00  0.00           H  
ATOM     77  HG2 GLN A 701     -46.135 -66.640   4.157  1.00  0.00           H  
ATOM     78 HE22 GLN A 701     -46.900 -70.328   5.334  1.00  0.00           H  
ATOM     79 HE21 GLN A 701     -46.393 -69.858   3.724  1.00  0.00           H  
ATOM     80  N   ALA A 702     -41.656 -64.255   4.018  1.00 43.45           N  
ATOM     81  CA  ALA A 702     -40.396 -63.646   4.430  1.00 45.36           C  
ATOM     82  C   ALA A 702     -40.625 -62.668   5.591  1.00 46.62           C  
ATOM     83  O   ALA A 702     -41.544 -61.848   5.540  1.00 47.61           O  
ATOM     84  CB  ALA A 702     -39.826 -62.875   3.233  1.00 51.00           C  
ATOM     85  H   ALA A 702     -42.052 -63.937   3.145  1.00  0.00           H  
ATOM     86  HA  ALA A 702     -39.695 -64.427   4.730  1.00  0.00           H  
ATOM     87  HB1 ALA A 702     -38.919 -62.340   3.509  1.00  0.00           H  
ATOM     88  HB2 ALA A 702     -39.578 -63.558   2.422  1.00  0.00           H  
ATOM     89  HB3 ALA A 702     -40.535 -62.142   2.844  1.00  0.00           H  
ATOM     90  N   LEU A 703     -39.781 -62.758   6.631  1.00 51.17           N  
ATOM     91  CA  LEU A 703     -39.833 -61.873   7.791  1.00 46.86           C  
ATOM     92  C   LEU A 703     -39.056 -60.589   7.474  1.00 48.10           C  
ATOM     93  O   LEU A 703     -37.934 -60.642   6.967  1.00 56.69           O  
ATOM     94  CB  LEU A 703     -39.152 -62.538   9.011  1.00 45.21           C  
ATOM     95  CG  LEU A 703     -39.712 -63.911   9.448  1.00 57.46           C  
ATOM     96  CD1 LEU A 703     -39.114 -64.314  10.805  1.00 65.24           C  
ATOM     97  CD2 LEU A 703     -41.248 -63.962   9.508  1.00 56.39           C  
ATOM     98  H   LEU A 703     -39.046 -63.450   6.603  1.00  0.00           H  
ATOM     99  HA  LEU A 703     -40.868 -61.628   8.036  1.00  0.00           H  
ATOM    100  HB3 LEU A 703     -39.233 -61.851   9.855  1.00  0.00           H  
ATOM    101  HB2 LEU A 703     -38.082 -62.652   8.828  1.00  0.00           H  
ATOM    102  HG  LEU A 703     -39.395 -64.652   8.713  1.00  0.00           H  
ATOM    103 HD11 LEU A 703     -39.444 -65.310  11.100  1.00  0.00           H  
ATOM    104 HD12 LEU A 703     -38.025 -64.328  10.766  1.00  0.00           H  
ATOM    105 HD13 LEU A 703     -39.410 -63.620  11.593  1.00  0.00           H  
ATOM    106 HD21 LEU A 703     -41.594 -64.931   9.868  1.00  0.00           H  
ATOM    107 HD22 LEU A 703     -41.644 -63.199  10.179  1.00  0.00           H  
ATOM    108 HD23 LEU A 703     -41.697 -63.812   8.526  1.00  0.00           H  
ATOM    109  N   LEU A 704     -39.658 -59.444   7.816  1.00 44.50           N  
ATOM    110  CA  LEU A 704     -39.028 -58.132   7.804  1.00 42.29           C  
ATOM    111  C   LEU A 704     -38.789 -57.763   9.274  1.00 51.67           C  
ATOM    112  O   LEU A 704     -39.727 -57.397   9.985  1.00 53.42           O  
ATOM    113  CB  LEU A 704     -39.997 -57.137   7.124  1.00 42.80           C  
ATOM    114  CG  LEU A 704     -39.462 -55.696   6.961  1.00 52.66           C  
ATOM    115  CD1 LEU A 704     -38.283 -55.625   5.976  1.00 50.87           C  
ATOM    116  CD2 LEU A 704     -40.592 -54.758   6.514  1.00 45.01           C  
ATOM    117  H   LEU A 704     -40.586 -59.495   8.211  1.00  0.00           H  
ATOM    118  HA  LEU A 704     -38.080 -58.153   7.265  1.00  0.00           H  
ATOM    119  HB3 LEU A 704     -40.937 -57.109   7.678  1.00  0.00           H  
ATOM    120  HB2 LEU A 704     -40.261 -57.521   6.137  1.00  0.00           H  
ATOM    121  HG  LEU A 704     -39.113 -55.329   7.927  1.00  0.00           H  
ATOM    122 HD11 LEU A 704     -37.984 -54.593   5.800  1.00  0.00           H  
ATOM    123 HD12 LEU A 704     -37.410 -56.152   6.360  1.00  0.00           H  
ATOM    124 HD13 LEU A 704     -38.541 -56.060   5.009  1.00  0.00           H  
ATOM    125 HD21 LEU A 704     -40.241 -53.732   6.410  1.00  0.00           H  
ATOM    126 HD22 LEU A 704     -41.003 -55.065   5.552  1.00  0.00           H  
ATOM    127 HD23 LEU A 704     -41.407 -54.750   7.238  1.00  0.00           H  
ATOM    128  N   ARG A 705     -37.531 -57.874   9.727  1.00 58.12           N  
ATOM    129  CA  ARG A 705     -37.122 -57.504  11.080  1.00 47.67           C  
ATOM    130  C   ARG A 705     -36.981 -55.982  11.178  1.00 45.49           C  
ATOM    131  O   ARG A 705     -36.357 -55.354  10.323  1.00 44.49           O  
ATOM    132  CB  ARG A 705     -35.750 -58.126  11.410  1.00 45.81           C  
ATOM    133  CG  ARG A 705     -35.814 -59.633  11.710  1.00 69.44           C  
ATOM    134  CD  ARG A 705     -34.504 -60.177  12.303  1.00 79.27           C  
ATOM    135  NE  ARG A 705     -34.287 -59.676  13.671  1.00 77.52           N  
ATOM    136  CZ  ARG A 705     -33.481 -60.213  14.605  1.00 81.03           C  
ATOM    137  NH1 ARG A 705     -32.783 -61.333  14.369  1.00 79.54           N  
ATOM    138  NH2 ARG A 705     -33.371 -59.612  15.797  1.00 83.95           N1+
ATOM    139  H   ARG A 705     -36.812 -58.185   9.090  1.00  0.00           H  
ATOM    140  HA  ARG A 705     -37.864 -57.850  11.804  1.00  0.00           H  
ATOM    141  HB3 ARG A 705     -35.335 -57.620  12.283  1.00  0.00           H  
ATOM    142  HB2 ARG A 705     -35.045 -57.938  10.599  1.00  0.00           H  
ATOM    143  HG3 ARG A 705     -36.058 -60.178  10.797  1.00  0.00           H  
ATOM    144  HG2 ARG A 705     -36.629 -59.834  12.407  1.00  0.00           H  
ATOM    145  HD3 ARG A 705     -33.651 -59.914  11.677  1.00  0.00           H  
ATOM    146  HD2 ARG A 705     -34.557 -61.265  12.332  1.00  0.00           H  
ATOM    147  HE  ARG A 705     -34.759 -58.812  13.896  1.00  0.00           H  
ATOM    148 HH12 ARG A 705     -32.187 -61.727  15.083  1.00  0.00           H  
ATOM    149 HH11 ARG A 705     -32.858 -61.795  13.475  1.00  0.00           H  
ATOM    150 HH22 ARG A 705     -32.773 -60.000  16.513  1.00  0.00           H  
ATOM    151 HH21 ARG A 705     -33.879 -58.761  15.993  1.00  0.00           H  
ATOM    152  N   ILE A 706     -37.546 -55.412  12.250  1.00 52.65           N  
ATOM    153  CA  ILE A 706     -37.372 -54.017  12.630  1.00 51.45           C  
ATOM    154  C   ILE A 706     -36.304 -54.011  13.737  1.00 50.18           C  
ATOM    155  O   ILE A 706     -36.475 -54.649  14.777  1.00 46.09           O  
ATOM    156  CB  ILE A 706     -38.714 -53.433  13.155  1.00 48.65           C  
ATOM    157  CG1 ILE A 706     -39.917 -53.694  12.213  1.00 54.00           C  
ATOM    158  CG2 ILE A 706     -38.592 -51.927  13.474  1.00 53.05           C  
ATOM    159  CD1 ILE A 706     -39.745 -53.189  10.772  1.00 56.43           C  
ATOM    160  H   ILE A 706     -38.049 -56.000  12.899  1.00  0.00           H  
ATOM    161  HA  ILE A 706     -37.041 -53.422  11.780  1.00  0.00           H  
ATOM    162  HB  ILE A 706     -38.962 -53.931  14.094  1.00  0.00           H  
ATOM    163 HG13 ILE A 706     -40.810 -53.237  12.640  1.00  0.00           H  
ATOM    164 HG12 ILE A 706     -40.133 -54.763  12.181  1.00  0.00           H  
ATOM    165 HG21 ILE A 706     -39.544 -51.517  13.813  1.00  0.00           H  
ATOM    166 HG22 ILE A 706     -37.865 -51.737  14.263  1.00  0.00           H  
ATOM    167 HG23 ILE A 706     -38.279 -51.356  12.599  1.00  0.00           H  
ATOM    168 HD11 ILE A 706     -40.647 -53.376  10.189  1.00  0.00           H  
ATOM    169 HD12 ILE A 706     -39.552 -52.117  10.740  1.00  0.00           H  
ATOM    170 HD13 ILE A 706     -38.924 -53.696  10.265  1.00  0.00           H  
ATOM    171  N   LEU A 707     -35.197 -53.303  13.484  1.00 49.55           N  
ATOM    172  CA  LEU A 707     -34.067 -53.125  14.390  1.00 50.73           C  
ATOM    173  C   LEU A 707     -34.151 -51.725  15.014  1.00 63.31           C  
ATOM    174  O   LEU A 707     -34.612 -50.779  14.374  1.00 65.78           O  
ATOM    175  CB  LEU A 707     -32.753 -53.233  13.577  1.00 62.19           C  
ATOM    176  CG  LEU A 707     -32.564 -54.564  12.807  1.00 63.67           C  
ATOM    177  CD1 LEU A 707     -31.231 -54.576  12.044  1.00 55.21           C  
ATOM    178  CD2 LEU A 707     -32.667 -55.797  13.720  1.00 54.53           C  
ATOM    179  H   LEU A 707     -35.143 -52.816  12.598  1.00  0.00           H  
ATOM    180  HA  LEU A 707     -34.076 -53.871  15.188  1.00  0.00           H  
ATOM    181  HB3 LEU A 707     -31.907 -53.095  14.253  1.00  0.00           H  
ATOM    182  HB2 LEU A 707     -32.698 -52.410  12.861  1.00  0.00           H  
ATOM    183  HG  LEU A 707     -33.356 -54.641  12.061  1.00  0.00           H  
ATOM    184 HD11 LEU A 707     -31.124 -55.483  11.448  1.00  0.00           H  
ATOM    185 HD12 LEU A 707     -31.157 -53.730  11.364  1.00  0.00           H  
ATOM    186 HD13 LEU A 707     -30.382 -54.525  12.728  1.00  0.00           H  
ATOM    187 HD21 LEU A 707     -32.467 -56.712  13.162  1.00  0.00           H  
ATOM    188 HD22 LEU A 707     -31.955 -55.740  14.542  1.00  0.00           H  
ATOM    189 HD23 LEU A 707     -33.663 -55.899  14.148  1.00  0.00           H  
ATOM    190  N   LYS A 708     -33.678 -51.596  16.263  1.00 59.65           N  
ATOM    191  CA  LYS A 708     -33.547 -50.329  16.982  1.00 68.52           C  
ATOM    192  C   LYS A 708     -32.216 -49.677  16.576  1.00 68.25           C  
ATOM    193  O   LYS A 708     -31.222 -50.375  16.366  1.00 69.53           O  
ATOM    194  CB  LYS A 708     -33.462 -50.586  18.505  1.00 71.64           C  
ATOM    195  CG  LYS A 708     -34.575 -51.468  19.097  1.00 83.34           C  
ATOM    196  CD  LYS A 708     -34.536 -51.484  20.638  1.00 89.07           C  
ATOM    197  CE  LYS A 708     -34.870 -52.848  21.259  1.00107.47           C  
ATOM    198  NZ  LYS A 708     -36.250 -53.269  20.965  1.00109.00           N1+
ATOM    199  H   LYS A 708     -33.291 -52.419  16.715  1.00  0.00           H  
ATOM    200  HA  LYS A 708     -34.389 -49.672  16.757  1.00  0.00           H  
ATOM    201  HB3 LYS A 708     -33.469 -49.623  19.017  1.00  0.00           H  
ATOM    202  HB2 LYS A 708     -32.505 -51.046  18.756  1.00  0.00           H  
ATOM    203  HG3 LYS A 708     -34.459 -52.482  18.713  1.00  0.00           H  
ATOM    204  HG2 LYS A 708     -35.553 -51.123  18.758  1.00  0.00           H  
ATOM    205  HD3 LYS A 708     -35.192 -50.708  21.035  1.00  0.00           H  
ATOM    206  HD2 LYS A 708     -33.532 -51.217  20.975  1.00  0.00           H  
ATOM    207  HE3 LYS A 708     -34.745 -52.804  22.341  1.00  0.00           H  
ATOM    208  HE2 LYS A 708     -34.180 -53.610  20.893  1.00  0.00           H  
ATOM    209  HZ1 LYS A 708     -36.371 -53.347  19.965  1.00  0.00           H  
ATOM    210  HZ2 LYS A 708     -36.426 -54.166  21.395  1.00  0.00           H  
ATOM    211  HZ3 LYS A 708     -36.897 -52.587  21.333  1.00  0.00           H  
ATOM    212  N   GLU A 709     -32.190 -48.336  16.509  1.00 68.81           N  
ATOM    213  CA  GLU A 709     -31.012 -47.526  16.175  1.00 64.72           C  
ATOM    214  C   GLU A 709     -29.859 -47.695  17.184  1.00 62.67           C  
ATOM    215  O   GLU A 709     -28.694 -47.639  16.797  1.00 64.62           O  
ATOM    216  CB  GLU A 709     -31.463 -46.047  16.060  1.00 78.97           C  
ATOM    217  CG  GLU A 709     -30.383 -44.955  15.839  1.00 92.07           C  
ATOM    218  CD  GLU A 709     -29.782 -44.902  14.427  1.00 97.56           C  
ATOM    219  OE1 GLU A 709     -29.586 -45.976  13.820  1.00101.01           O  
ATOM    220  OE2 GLU A 709     -29.513 -43.771  13.966  1.00 88.19           O1-
ATOM    221  H   GLU A 709     -33.048 -47.836  16.690  1.00  0.00           H  
ATOM    222  HA  GLU A 709     -30.649 -47.864  15.203  1.00  0.00           H  
ATOM    223  HB3 GLU A 709     -32.002 -45.783  16.972  1.00  0.00           H  
ATOM    224  HB2 GLU A 709     -32.202 -45.976  15.264  1.00  0.00           H  
ATOM    225  HG3 GLU A 709     -29.575 -45.033  16.565  1.00  0.00           H  
ATOM    226  HG2 GLU A 709     -30.847 -43.986  16.025  1.00  0.00           H  
ATOM    227  N   THR A 710     -30.189 -47.941  18.463  1.00 71.58           N  
ATOM    228  CA  THR A 710     -29.255 -48.135  19.575  1.00 67.35           C  
ATOM    229  C   THR A 710     -28.474 -49.462  19.488  1.00 68.99           C  
ATOM    230  O   THR A 710     -27.341 -49.534  19.966  1.00 79.60           O  
ATOM    231  CB  THR A 710     -30.055 -48.087  20.905  1.00 62.44           C  
ATOM    232  OG1 THR A 710     -31.003 -49.140  20.999  1.00 65.22           O  
ATOM    233  CG2 THR A 710     -30.776 -46.750  21.135  1.00 59.62           C  
ATOM    234  H   THR A 710     -31.171 -47.991  18.691  1.00  0.00           H  
ATOM    235  HA  THR A 710     -28.532 -47.317  19.564  1.00  0.00           H  
ATOM    236  HB  THR A 710     -29.355 -48.224  21.731  1.00  0.00           H  
ATOM    237  HG1 THR A 710     -30.540 -49.965  21.008  1.00  0.00           H  
ATOM    238 HG21 THR A 710     -31.249 -46.725  22.117  1.00  0.00           H  
ATOM    239 HG22 THR A 710     -30.075 -45.916  21.086  1.00  0.00           H  
ATOM    240 HG23 THR A 710     -31.554 -46.575  20.391  1.00  0.00           H  
ATOM    241  N   GLU A 711     -29.077 -50.499  18.883  1.00 67.94           N  
ATOM    242  CA  GLU A 711     -28.536 -51.853  18.779  1.00 65.34           C  
ATOM    243  C   GLU A 711     -27.498 -51.999  17.639  1.00 65.52           C  
ATOM    244  O   GLU A 711     -26.919 -53.073  17.499  1.00 67.82           O  
ATOM    245  CB  GLU A 711     -29.746 -52.832  18.701  1.00 61.66           C  
ATOM    246  CG  GLU A 711     -30.050 -53.521  17.359  1.00 70.97           C  
ATOM    247  CD  GLU A 711     -31.309 -54.386  17.410  1.00 74.04           C  
ATOM    248  OE1 GLU A 711     -31.146 -55.623  17.333  1.00 72.79           O  
ATOM    249  OE2 GLU A 711     -32.411 -53.806  17.509  1.00 74.69           O1-
ATOM    250  H   GLU A 711     -29.986 -50.342  18.471  1.00  0.00           H  
ATOM    251  HA  GLU A 711     -28.007 -52.069  19.709  1.00  0.00           H  
ATOM    252  HB3 GLU A 711     -30.648 -52.345  19.072  1.00  0.00           H  
ATOM    253  HB2 GLU A 711     -29.559 -53.628  19.425  1.00  0.00           H  
ATOM    254  HG3 GLU A 711     -29.215 -54.165  17.106  1.00  0.00           H  
ATOM    255  HG2 GLU A 711     -30.160 -52.791  16.559  1.00  0.00           H  
ATOM    256  N   PHE A 712     -27.190 -50.929  16.881  1.00 58.43           N  
ATOM    257  CA  PHE A 712     -26.110 -50.894  15.892  1.00 59.69           C  
ATOM    258  C   PHE A 712     -25.381 -49.546  15.862  1.00 62.97           C  
ATOM    259  O   PHE A 712     -26.003 -48.494  15.996  1.00 66.31           O  
ATOM    260  CB  PHE A 712     -26.571 -51.416  14.517  1.00 64.21           C  
ATOM    261  CG  PHE A 712     -27.658 -50.618  13.837  1.00 61.21           C  
ATOM    262  CD1 PHE A 712     -27.334 -49.474  13.081  1.00 65.94           C  
ATOM    263  CD2 PHE A 712     -29.000 -51.029  13.961  1.00 70.54           C  
ATOM    264  CE1 PHE A 712     -28.355 -48.738  12.456  1.00 68.53           C  
ATOM    265  CE2 PHE A 712     -30.020 -50.292  13.336  1.00 71.01           C  
ATOM    266  CZ  PHE A 712     -29.695 -49.147  12.587  1.00 70.18           C  
ATOM    267  H   PHE A 712     -27.690 -50.064  17.039  1.00  0.00           H  
ATOM    268  HA  PHE A 712     -25.362 -51.596  16.256  1.00  0.00           H  
ATOM    269  HB3 PHE A 712     -26.952 -52.428  14.617  1.00  0.00           H  
ATOM    270  HB2 PHE A 712     -25.717 -51.485  13.840  1.00  0.00           H  
ATOM    271  HD1 PHE A 712     -26.307 -49.153  12.992  1.00  0.00           H  
ATOM    272  HD2 PHE A 712     -29.254 -51.904  14.540  1.00  0.00           H  
ATOM    273  HE1 PHE A 712     -28.111 -47.852  11.889  1.00  0.00           H  
ATOM    274  HE2 PHE A 712     -31.050 -50.599  13.445  1.00  0.00           H  
ATOM    275  HZ  PHE A 712     -30.477 -48.573  12.121  1.00  0.00           H  
ATOM    276  N   LYS A 713     -24.048 -49.595  15.699  1.00 73.24           N  
ATOM    277  CA  LYS A 713     -23.156 -48.437  15.692  1.00 74.19           C  
ATOM    278  C   LYS A 713     -22.633 -48.273  14.260  1.00 72.97           C  
ATOM    279  O   LYS A 713     -22.060 -49.212  13.711  1.00 76.88           O  
ATOM    280  CB  LYS A 713     -21.943 -48.653  16.649  1.00 78.10           C  
ATOM    281  CG  LYS A 713     -22.090 -49.669  17.804  1.00 90.12           C  
ATOM    282  CD  LYS A 713     -23.228 -49.371  18.796  1.00 96.70           C  
ATOM    283  CE  LYS A 713     -23.095 -50.157  20.106  1.00 90.36           C  
ATOM    284  NZ  LYS A 713     -24.338 -50.097  20.894  1.00 91.47           N1+
ATOM    285  H   LYS A 713     -23.621 -50.503  15.568  1.00  0.00           H  
ATOM    286  HA  LYS A 713     -23.690 -47.536  15.999  1.00  0.00           H  
ATOM    287  HB3 LYS A 713     -21.671 -47.684  17.070  1.00  0.00           H  
ATOM    288  HB2 LYS A 713     -21.059 -48.964  16.091  1.00  0.00           H  
ATOM    289  HG3 LYS A 713     -21.147 -49.678  18.352  1.00  0.00           H  
ATOM    290  HG2 LYS A 713     -22.204 -50.677  17.403  1.00  0.00           H  
ATOM    291  HD3 LYS A 713     -24.186 -49.617  18.344  1.00  0.00           H  
ATOM    292  HD2 LYS A 713     -23.261 -48.303  19.017  1.00  0.00           H  
ATOM    293  HE3 LYS A 713     -22.270 -49.764  20.701  1.00  0.00           H  
ATOM    294  HE2 LYS A 713     -22.876 -51.203  19.906  1.00  0.00           H  
ATOM    295  HZ1 LYS A 713     -25.098 -50.500  20.363  1.00  0.00           H  
ATOM    296  HZ2 LYS A 713     -24.220 -50.612  21.755  1.00  0.00           H  
ATOM    297  HZ3 LYS A 713     -24.562 -49.135  21.106  1.00  0.00           H  
ATOM    298  N   LYS A 714     -22.777 -47.070  13.683  1.00 66.80           N  
ATOM    299  CA  LYS A 714     -22.149 -46.666  12.421  1.00 68.61           C  
ATOM    300  C   LYS A 714     -20.725 -46.192  12.759  1.00 68.06           C  
ATOM    301  O   LYS A 714     -20.537 -45.425  13.705  1.00 74.28           O  
ATOM    302  CB  LYS A 714     -22.926 -45.467  11.833  1.00 62.49           C  
ATOM    303  CG  LYS A 714     -24.389 -45.782  11.463  1.00 72.36           C  
ATOM    304  CD  LYS A 714     -25.250 -44.512  11.344  1.00 83.88           C  
ATOM    305  CE  LYS A 714     -26.735 -44.763  11.651  1.00 86.52           C  
ATOM    306  NZ  LYS A 714     -27.443 -43.495  11.893  1.00 81.90           N1+
ATOM    307  H   LYS A 714     -23.257 -46.349  14.202  1.00  0.00           H  
ATOM    308  HA  LYS A 714     -22.130 -47.492  11.708  1.00  0.00           H  
ATOM    309  HB3 LYS A 714     -22.415 -45.088  10.946  1.00  0.00           H  
ATOM    310  HB2 LYS A 714     -22.904 -44.651  12.558  1.00  0.00           H  
ATOM    311  HG3 LYS A 714     -24.822 -46.420  12.233  1.00  0.00           H  
ATOM    312  HG2 LYS A 714     -24.435 -46.361  10.539  1.00  0.00           H  
ATOM    313  HD3 LYS A 714     -25.127 -44.061  10.358  1.00  0.00           H  
ATOM    314  HD2 LYS A 714     -24.889 -43.773  12.060  1.00  0.00           H  
ATOM    315  HE3 LYS A 714     -26.838 -45.362  12.557  1.00  0.00           H  
ATOM    316  HE2 LYS A 714     -27.219 -45.317  10.846  1.00  0.00           H  
ATOM    317  HZ1 LYS A 714     -28.327 -43.682  12.356  1.00  0.00           H  
ATOM    318  HZ2 LYS A 714     -26.890 -42.916  12.507  1.00  0.00           H  
ATOM    319  HZ3 LYS A 714     -27.597 -43.009  11.020  1.00  0.00           H  
ATOM    320  N   ILE A 715     -19.727 -46.676  12.007  1.00 75.43           N  
ATOM    321  CA  ILE A 715     -18.300 -46.478  12.284  1.00 81.49           C  
ATOM    322  C   ILE A 715     -17.684 -45.489  11.276  1.00 74.89           C  
ATOM    323  O   ILE A 715     -16.852 -44.668  11.661  1.00 84.59           O  
ATOM    324  CB  ILE A 715     -17.597 -47.870  12.231  1.00 84.91           C  
ATOM    325  CG1 ILE A 715     -18.104 -48.802  13.361  1.00 80.14           C  
ATOM    326  CG2 ILE A 715     -16.052 -47.789  12.257  1.00 84.67           C  
ATOM    327  CD1 ILE A 715     -17.763 -50.286  13.160  1.00 82.43           C  
ATOM    328  H   ILE A 715     -19.965 -47.300  11.247  1.00  0.00           H  
ATOM    329  HA  ILE A 715     -18.151 -46.061  13.282  1.00  0.00           H  
ATOM    330  HB  ILE A 715     -17.877 -48.332  11.288  1.00  0.00           H  
ATOM    331 HG13 ILE A 715     -19.188 -48.739  13.448  1.00  0.00           H  
ATOM    332 HG12 ILE A 715     -17.716 -48.463  14.322  1.00  0.00           H  
ATOM    333 HG21 ILE A 715     -15.595 -48.777  12.242  1.00  0.00           H  
ATOM    334 HG22 ILE A 715     -15.651 -47.264  11.391  1.00  0.00           H  
ATOM    335 HG23 ILE A 715     -15.701 -47.275  13.152  1.00  0.00           H  
ATOM    336 HD11 ILE A 715     -18.242 -50.890  13.929  1.00  0.00           H  
ATOM    337 HD12 ILE A 715     -18.113 -50.646  12.192  1.00  0.00           H  
ATOM    338 HD13 ILE A 715     -16.692 -50.474  13.223  1.00  0.00           H  
ATOM    339  N   LYS A 716     -18.057 -45.594   9.992  1.00 59.50           N  
ATOM    340  CA  LYS A 716     -17.432 -44.906   8.861  1.00 65.38           C  
ATOM    341  C   LYS A 716     -18.390 -44.933   7.663  1.00 64.86           C  
ATOM    342  O   LYS A 716     -19.157 -45.882   7.524  1.00 70.42           O  
ATOM    343  CB  LYS A 716     -16.032 -45.540   8.600  1.00 77.74           C  
ATOM    344  CG  LYS A 716     -15.532 -45.575   7.142  1.00 85.11           C  
ATOM    345  CD  LYS A 716     -14.179 -46.280   6.977  1.00 83.76           C  
ATOM    346  CE  LYS A 716     -13.869 -46.578   5.503  1.00 90.79           C  
ATOM    347  NZ  LYS A 716     -12.660 -47.406   5.361  1.00 90.63           N1+
ATOM    348  H   LYS A 716     -18.769 -46.272   9.760  1.00  0.00           H  
ATOM    349  HA  LYS A 716     -17.295 -43.855   9.126  1.00  0.00           H  
ATOM    350  HB3 LYS A 716     -16.039 -46.567   8.962  1.00  0.00           H  
ATOM    351  HB2 LYS A 716     -15.294 -45.026   9.219  1.00  0.00           H  
ATOM    352  HG3 LYS A 716     -15.471 -44.563   6.739  1.00  0.00           H  
ATOM    353  HG2 LYS A 716     -16.257 -46.116   6.533  1.00  0.00           H  
ATOM    354  HD3 LYS A 716     -14.187 -47.217   7.531  1.00  0.00           H  
ATOM    355  HD2 LYS A 716     -13.388 -45.671   7.417  1.00  0.00           H  
ATOM    356  HE3 LYS A 716     -13.736 -45.648   4.948  1.00  0.00           H  
ATOM    357  HE2 LYS A 716     -14.699 -47.109   5.038  1.00  0.00           H  
ATOM    358  HZ1 LYS A 716     -12.791 -48.289   5.831  1.00  0.00           H  
ATOM    359  HZ2 LYS A 716     -12.482 -47.571   4.380  1.00  0.00           H  
ATOM    360  HZ3 LYS A 716     -11.872 -46.921   5.765  1.00  0.00           H  
ATOM    361  N   VAL A 717     -18.301 -43.932   6.769  1.00 60.82           N  
ATOM    362  CA  VAL A 717     -18.987 -43.900   5.472  1.00 65.14           C  
ATOM    363  C   VAL A 717     -18.171 -44.731   4.460  1.00 70.24           C  
ATOM    364  O   VAL A 717     -16.959 -44.552   4.336  1.00 76.65           O  
ATOM    365  CB  VAL A 717     -19.105 -42.426   4.988  1.00 73.67           C  
ATOM    366  CG1 VAL A 717     -19.693 -42.290   3.566  1.00 70.72           C  
ATOM    367  CG2 VAL A 717     -19.955 -41.585   5.957  1.00 77.31           C  
ATOM    368  H   VAL A 717     -17.644 -43.188   6.952  1.00  0.00           H  
ATOM    369  HA  VAL A 717     -19.991 -44.311   5.570  1.00  0.00           H  
ATOM    370  HB  VAL A 717     -18.105 -41.988   4.967  1.00  0.00           H  
ATOM    371 HG11 VAL A 717     -19.823 -41.241   3.300  1.00  0.00           H  
ATOM    372 HG12 VAL A 717     -19.044 -42.724   2.805  1.00  0.00           H  
ATOM    373 HG13 VAL A 717     -20.668 -42.773   3.490  1.00  0.00           H  
ATOM    374 HG21 VAL A 717     -19.999 -40.543   5.638  1.00  0.00           H  
ATOM    375 HG22 VAL A 717     -20.978 -41.958   5.999  1.00  0.00           H  
ATOM    376 HG23 VAL A 717     -19.554 -41.593   6.970  1.00  0.00           H  
ATOM    377  N   LEU A 718     -18.857 -45.622   3.729  1.00 66.32           N  
ATOM    378  CA  LEU A 718     -18.308 -46.451   2.654  1.00 61.68           C  
ATOM    379  C   LEU A 718     -18.532 -45.818   1.272  1.00 64.47           C  
ATOM    380  O   LEU A 718     -17.695 -46.003   0.389  1.00 68.83           O  
ATOM    381  CB  LEU A 718     -19.049 -47.806   2.642  1.00 61.59           C  
ATOM    382  CG  LEU A 718     -18.754 -48.710   3.852  1.00 62.28           C  
ATOM    383  CD1 LEU A 718     -19.665 -49.948   3.813  1.00 58.65           C  
ATOM    384  CD2 LEU A 718     -17.269 -49.104   3.919  1.00 64.73           C  
ATOM    385  H   LEU A 718     -19.854 -45.695   3.889  1.00  0.00           H  
ATOM    386  HA  LEU A 718     -17.236 -46.602   2.786  1.00  0.00           H  
ATOM    387  HB3 LEU A 718     -18.794 -48.360   1.736  1.00  0.00           H  
ATOM    388  HB2 LEU A 718     -20.124 -47.628   2.583  1.00  0.00           H  
ATOM    389  HG  LEU A 718     -18.991 -48.160   4.761  1.00  0.00           H  
ATOM    390 HD11 LEU A 718     -19.514 -50.596   4.674  1.00  0.00           H  
ATOM    391 HD12 LEU A 718     -20.716 -49.663   3.809  1.00  0.00           H  
ATOM    392 HD13 LEU A 718     -19.482 -50.545   2.923  1.00  0.00           H  
ATOM    393 HD21 LEU A 718     -17.092 -49.930   4.607  1.00  0.00           H  
ATOM    394 HD22 LEU A 718     -16.903 -49.412   2.942  1.00  0.00           H  
ATOM    395 HD23 LEU A 718     -16.655 -48.268   4.252  1.00  0.00           H  
ATOM    396  N   GLY A 719     -19.637 -45.083   1.071  1.00 63.77           N  
ATOM    397  CA  GLY A 719     -19.927 -44.423  -0.193  1.00 69.85           C  
ATOM    398  C   GLY A 719     -21.111 -43.475  -0.058  1.00 77.48           C  
ATOM    399  O   GLY A 719     -22.199 -43.897   0.329  1.00 77.38           O  
ATOM    400  H   GLY A 719     -20.298 -44.968   1.827  1.00  0.00           H  
ATOM    401  HA3 GLY A 719     -20.156 -45.170  -0.954  1.00  0.00           H  
ATOM    402  HA2 GLY A 719     -19.046 -43.877  -0.536  1.00  0.00           H  
ATOM    403  N   SER A 720     -20.880 -42.207  -0.423  1.00 94.86           N  
ATOM    404  CA  SER A 720     -21.829 -41.100  -0.401  1.00101.08           C  
ATOM    405  C   SER A 720     -22.117 -40.656  -1.844  1.00 99.08           C  
ATOM    406  O   SER A 720     -21.537 -39.692  -2.344  1.00114.17           O  
ATOM    407  CB  SER A 720     -21.250 -39.982   0.498  1.00105.76           C  
ATOM    408  OG  SER A 720     -20.001 -39.493   0.042  1.00104.90           O  
ATOM    409  H   SER A 720     -19.947 -41.972  -0.730  1.00  0.00           H  
ATOM    410  HA  SER A 720     -22.774 -41.425   0.034  1.00  0.00           H  
ATOM    411  HB3 SER A 720     -21.132 -40.346   1.519  1.00  0.00           H  
ATOM    412  HB2 SER A 720     -21.946 -39.143   0.547  1.00  0.00           H  
ATOM    413  HG  SER A 720     -20.124 -39.140  -0.828  1.00  0.00           H  
ATOM    414  N   GLY A 721     -23.026 -41.382  -2.512  1.00103.93           N  
ATOM    415  CA  GLY A 721     -23.510 -41.083  -3.857  1.00112.73           C  
ATOM    416  C   GLY A 721     -24.804 -40.264  -3.839  1.00118.05           C  
ATOM    417  O   GLY A 721     -25.264 -39.821  -2.788  1.00115.90           O  
ATOM    418  H   GLY A 721     -23.476 -42.144  -2.023  1.00  0.00           H  
ATOM    419  HA3 GLY A 721     -23.693 -42.022  -4.375  1.00  0.00           H  
ATOM    420  HA2 GLY A 721     -22.755 -40.553  -4.441  1.00  0.00           H  
ATOM    421  N   ALA A 722     -25.412 -40.079  -5.020  1.00118.11           N  
ATOM    422  CA  ALA A 722     -26.694 -39.388  -5.200  1.00122.32           C  
ATOM    423  C   ALA A 722     -27.908 -40.232  -4.753  1.00123.23           C  
ATOM    424  O   ALA A 722     -29.013 -39.701  -4.656  1.00124.63           O  
ATOM    425  CB  ALA A 722     -26.848 -39.051  -6.691  1.00122.80           C  
ATOM    426  H   ALA A 722     -24.975 -40.457  -5.849  1.00  0.00           H  
ATOM    427  HA  ALA A 722     -26.688 -38.459  -4.627  1.00  0.00           H  
ATOM    428  HB1 ALA A 722     -27.773 -38.505  -6.883  1.00  0.00           H  
ATOM    429  HB2 ALA A 722     -26.026 -38.423  -7.037  1.00  0.00           H  
ATOM    430  HB3 ALA A 722     -26.859 -39.950  -7.309  1.00  0.00           H  
ATOM    431  N   PHE A 723     -27.695 -41.523  -4.445  1.00122.18           N  
ATOM    432  CA  PHE A 723     -28.681 -42.483  -3.949  1.00125.76           C  
ATOM    433  C   PHE A 723     -28.753 -42.525  -2.405  1.00123.41           C  
ATOM    434  O   PHE A 723     -29.460 -43.373  -1.862  1.00110.76           O  
ATOM    435  CB  PHE A 723     -28.279 -43.879  -4.487  1.00122.20           C  
ATOM    436  CG  PHE A 723     -26.968 -44.457  -3.967  1.00125.84           C  
ATOM    437  CD1 PHE A 723     -26.974 -45.299  -2.837  1.00115.53           C  
ATOM    438  CD2 PHE A 723     -25.744 -44.164  -4.607  1.00128.00           C  
ATOM    439  CE1 PHE A 723     -25.772 -45.827  -2.334  1.00112.07           C  
ATOM    440  CE2 PHE A 723     -24.539 -44.692  -4.103  1.00124.12           C  
ATOM    441  CZ  PHE A 723     -24.552 -45.516  -2.961  1.00115.93           C  
ATOM    442  H   PHE A 723     -26.752 -41.870  -4.542  1.00  0.00           H  
ATOM    443  HA  PHE A 723     -29.671 -42.227  -4.331  1.00  0.00           H  
ATOM    444  HB3 PHE A 723     -28.228 -43.844  -5.576  1.00  0.00           H  
ATOM    445  HB2 PHE A 723     -29.075 -44.593  -4.270  1.00  0.00           H  
ATOM    446  HD1 PHE A 723     -27.908 -45.534  -2.349  1.00  0.00           H  
ATOM    447  HD2 PHE A 723     -25.726 -43.530  -5.481  1.00  0.00           H  
ATOM    448  HE1 PHE A 723     -25.798 -46.473  -1.472  1.00  0.00           H  
ATOM    449  HE2 PHE A 723     -23.603 -44.463  -4.590  1.00  0.00           H  
ATOM    450  HZ  PHE A 723     -23.629 -45.916  -2.569  1.00  0.00           H  
ATOM    451  N   GLY A 724     -28.023 -41.639  -1.707  1.00119.78           N  
ATOM    452  CA  GLY A 724     -27.875 -41.616  -0.256  1.00104.14           C  
ATOM    453  C   GLY A 724     -26.436 -41.904   0.164  1.00 92.46           C  
ATOM    454  O   GLY A 724     -25.503 -41.725  -0.618  1.00 91.44           O  
ATOM    455  H   GLY A 724     -27.437 -41.003  -2.228  1.00  0.00           H  
ATOM    456  HA3 GLY A 724     -28.535 -42.343   0.216  1.00  0.00           H  
ATOM    457  HA2 GLY A 724     -28.155 -40.633   0.119  1.00  0.00           H  
ATOM    458  N   THR A 725     -26.263 -42.344   1.417  1.00 77.20           N  
ATOM    459  CA  THR A 725     -24.982 -42.714   2.011  1.00 72.47           C  
ATOM    460  C   THR A 725     -25.098 -44.115   2.618  1.00 69.71           C  
ATOM    461  O   THR A 725     -26.079 -44.414   3.300  1.00 64.73           O  
ATOM    462  CB  THR A 725     -24.487 -41.639   3.016  1.00 69.39           C  
ATOM    463  OG1 THR A 725     -25.233 -41.647   4.217  1.00 75.69           O  
ATOM    464  CG2 THR A 725     -24.486 -40.202   2.469  1.00 78.33           C  
ATOM    465  H   THR A 725     -27.082 -42.470   2.000  1.00  0.00           H  
ATOM    466  HA  THR A 725     -24.240 -42.774   1.219  1.00  0.00           H  
ATOM    467  HB  THR A 725     -23.461 -41.891   3.290  1.00  0.00           H  
ATOM    468  HG1 THR A 725     -25.198 -42.515   4.591  1.00  0.00           H  
ATOM    469 HG21 THR A 725     -23.998 -39.520   3.165  1.00  0.00           H  
ATOM    470 HG22 THR A 725     -23.960 -40.138   1.519  1.00  0.00           H  
ATOM    471 HG23 THR A 725     -25.500 -39.834   2.306  1.00  0.00           H  
ATOM    472  N   VAL A 726     -24.075 -44.953   2.393  1.00 74.40           N  
ATOM    473  CA  VAL A 726     -23.912 -46.248   3.046  1.00 66.55           C  
ATOM    474  C   VAL A 726     -22.763 -46.108   4.046  1.00 64.76           C  
ATOM    475  O   VAL A 726     -21.690 -45.617   3.697  1.00 66.63           O  
ATOM    476  CB  VAL A 726     -23.581 -47.364   2.028  1.00 59.47           C  
ATOM    477  CG1 VAL A 726     -23.622 -48.759   2.684  1.00 55.63           C  
ATOM    478  CG2 VAL A 726     -24.509 -47.343   0.806  1.00 62.34           C  
ATOM    479  H   VAL A 726     -23.315 -44.637   1.802  1.00  0.00           H  
ATOM    480  HA  VAL A 726     -24.827 -46.520   3.559  1.00  0.00           H  
ATOM    481  HB  VAL A 726     -22.567 -47.196   1.670  1.00  0.00           H  
ATOM    482 HG11 VAL A 726     -23.369 -49.540   1.969  1.00  0.00           H  
ATOM    483 HG12 VAL A 726     -22.917 -48.848   3.509  1.00  0.00           H  
ATOM    484 HG13 VAL A 726     -24.615 -48.980   3.078  1.00  0.00           H  
ATOM    485 HG21 VAL A 726     -24.318 -48.187   0.144  1.00  0.00           H  
ATOM    486 HG22 VAL A 726     -25.553 -47.387   1.107  1.00  0.00           H  
ATOM    487 HG23 VAL A 726     -24.361 -46.434   0.224  1.00  0.00           H  
ATOM    488  N   TYR A 727     -23.001 -46.570   5.277  1.00 54.57           N  
ATOM    489  CA  TYR A 727     -22.025 -46.676   6.352  1.00 62.87           C  
ATOM    490  C   TYR A 727     -21.655 -48.148   6.532  1.00 63.30           C  
ATOM    491  O   TYR A 727     -22.503 -49.017   6.341  1.00 55.36           O  
ATOM    492  CB  TYR A 727     -22.673 -46.212   7.675  1.00 74.28           C  
ATOM    493  CG  TYR A 727     -23.129 -44.768   7.679  1.00 77.49           C  
ATOM    494  CD1 TYR A 727     -24.397 -44.435   7.159  1.00 77.72           C  
ATOM    495  CD2 TYR A 727     -22.295 -43.754   8.195  1.00 74.01           C  
ATOM    496  CE1 TYR A 727     -24.820 -43.096   7.135  1.00 79.80           C  
ATOM    497  CE2 TYR A 727     -22.729 -42.414   8.187  1.00 77.05           C  
ATOM    498  CZ  TYR A 727     -23.990 -42.084   7.651  1.00 79.04           C  
ATOM    499  OH  TYR A 727     -24.409 -40.787   7.631  1.00 82.96           O  
ATOM    500  H   TYR A 727     -23.923 -46.946   5.465  1.00  0.00           H  
ATOM    501  HA  TYR A 727     -21.142 -46.089   6.124  1.00  0.00           H  
ATOM    502  HB3 TYR A 727     -21.967 -46.344   8.498  1.00  0.00           H  
ATOM    503  HB2 TYR A 727     -23.531 -46.837   7.923  1.00  0.00           H  
ATOM    504  HD1 TYR A 727     -25.045 -45.202   6.764  1.00  0.00           H  
ATOM    505  HD2 TYR A 727     -21.322 -44.000   8.595  1.00  0.00           H  
ATOM    506  HE1 TYR A 727     -25.784 -42.852   6.716  1.00  0.00           H  
ATOM    507  HE2 TYR A 727     -22.089 -41.639   8.583  1.00  0.00           H  
ATOM    508  HH  TYR A 727     -25.289 -40.695   7.296  1.00  0.00           H  
ATOM    509  N   LYS A 728     -20.425 -48.418   6.993  1.00 65.20           N  
ATOM    510  CA  LYS A 728     -20.086 -49.671   7.663  1.00 61.36           C  
ATOM    511  C   LYS A 728     -20.431 -49.503   9.150  1.00 59.20           C  
ATOM    512  O   LYS A 728     -20.334 -48.402   9.699  1.00 57.18           O  
ATOM    513  CB  LYS A 728     -18.584 -50.008   7.501  1.00 65.13           C  
ATOM    514  CG  LYS A 728     -17.569 -49.135   8.265  1.00 75.43           C  
ATOM    515  CD  LYS A 728     -16.102 -49.474   7.965  1.00 90.29           C  
ATOM    516  CE  LYS A 728     -15.688 -50.888   8.402  1.00 99.76           C  
ATOM    517  NZ  LYS A 728     -14.243 -51.104   8.218  1.00101.28           N1+
ATOM    518  H   LYS A 728     -19.792 -47.640   7.133  1.00  0.00           H  
ATOM    519  HA  LYS A 728     -20.665 -50.490   7.233  1.00  0.00           H  
ATOM    520  HB3 LYS A 728     -18.331 -49.986   6.447  1.00  0.00           H  
ATOM    521  HB2 LYS A 728     -18.449 -51.047   7.805  1.00  0.00           H  
ATOM    522  HG3 LYS A 728     -17.722 -49.240   9.335  1.00  0.00           H  
ATOM    523  HG2 LYS A 728     -17.744 -48.087   8.026  1.00  0.00           H  
ATOM    524  HD3 LYS A 728     -15.479 -48.762   8.504  1.00  0.00           H  
ATOM    525  HD2 LYS A 728     -15.896 -49.328   6.904  1.00  0.00           H  
ATOM    526  HE3 LYS A 728     -16.222 -51.643   7.825  1.00  0.00           H  
ATOM    527  HE2 LYS A 728     -15.934 -51.049   9.452  1.00  0.00           H  
ATOM    528  HZ1 LYS A 728     -13.727 -50.435   8.772  1.00  0.00           H  
ATOM    529  HZ2 LYS A 728     -14.004 -52.039   8.517  1.00  0.00           H  
ATOM    530  HZ3 LYS A 728     -14.004 -50.995   7.243  1.00  0.00           H  
ATOM    531  N   GLY A 729     -20.824 -50.602   9.795  1.00 61.02           N  
ATOM    532  CA  GLY A 729     -21.168 -50.622  11.203  1.00 57.75           C  
ATOM    533  C   GLY A 729     -21.065 -52.020  11.801  1.00 54.24           C  
ATOM    534  O   GLY A 729     -20.734 -52.985  11.112  1.00 52.36           O  
ATOM    535  H   GLY A 729     -20.909 -51.471   9.283  1.00  0.00           H  
ATOM    536  HA3 GLY A 729     -22.190 -50.258  11.315  1.00  0.00           H  
ATOM    537  HA2 GLY A 729     -20.510 -49.957  11.762  1.00  0.00           H  
ATOM    538  N   LEU A 730     -21.372 -52.106  13.101  1.00 52.93           N  
ATOM    539  CA  LEU A 730     -21.555 -53.342  13.851  1.00 59.13           C  
ATOM    540  C   LEU A 730     -22.985 -53.371  14.379  1.00 56.99           C  
ATOM    541  O   LEU A 730     -23.384 -52.458  15.099  1.00 61.97           O  
ATOM    542  CB  LEU A 730     -20.585 -53.387  15.052  1.00 66.32           C  
ATOM    543  CG  LEU A 730     -19.148 -53.816  14.705  1.00 62.84           C  
ATOM    544  CD1 LEU A 730     -18.217 -53.545  15.895  1.00 66.56           C  
ATOM    545  CD2 LEU A 730     -19.068 -55.296  14.293  1.00 67.19           C  
ATOM    546  H   LEU A 730     -21.620 -51.249  13.578  1.00  0.00           H  
ATOM    547  HA  LEU A 730     -21.411 -54.213  13.212  1.00  0.00           H  
ATOM    548  HB3 LEU A 730     -20.961 -54.077  15.811  1.00  0.00           H  
ATOM    549  HB2 LEU A 730     -20.570 -52.407  15.533  1.00  0.00           H  
ATOM    550  HG  LEU A 730     -18.799 -53.213  13.866  1.00  0.00           H  
ATOM    551 HD11 LEU A 730     -17.186 -53.808  15.656  1.00  0.00           H  
ATOM    552 HD12 LEU A 730     -18.228 -52.491  16.174  1.00  0.00           H  
ATOM    553 HD13 LEU A 730     -18.514 -54.125  16.770  1.00  0.00           H  
ATOM    554 HD21 LEU A 730     -18.036 -55.593  14.100  1.00  0.00           H  
ATOM    555 HD22 LEU A 730     -19.459 -55.952  15.069  1.00  0.00           H  
ATOM    556 HD23 LEU A 730     -19.626 -55.496  13.382  1.00  0.00           H  
ATOM    557  N   TRP A 731     -23.721 -54.444  14.061  1.00 51.25           N  
ATOM    558  CA  TRP A 731     -25.013 -54.766  14.646  1.00 54.12           C  
ATOM    559  C   TRP A 731     -24.777 -55.747  15.798  1.00 56.40           C  
ATOM    560  O   TRP A 731     -24.279 -56.854  15.596  1.00 60.53           O  
ATOM    561  CB  TRP A 731     -25.907 -55.415  13.568  1.00 55.36           C  
ATOM    562  CG  TRP A 731     -27.264 -55.876  14.019  1.00 51.66           C  
ATOM    563  CD1 TRP A 731     -28.027 -55.276  14.958  1.00 57.51           C  
ATOM    564  CD2 TRP A 731     -28.013 -57.057  13.602  1.00 52.62           C  
ATOM    565  NE1 TRP A 731     -29.166 -56.018  15.182  1.00 62.46           N  
ATOM    566  CE2 TRP A 731     -29.214 -57.127  14.371  1.00 51.67           C  
ATOM    567  CE3 TRP A 731     -27.799 -58.086  12.657  1.00 58.52           C  
ATOM    568  CZ2 TRP A 731     -30.147 -58.166  14.223  1.00 59.17           C  
ATOM    569  CZ3 TRP A 731     -28.734 -59.127  12.487  1.00 57.33           C  
ATOM    570  CH2 TRP A 731     -29.906 -59.169  13.268  1.00 57.94           C  
ATOM    571  H   TRP A 731     -23.307 -55.147  13.460  1.00  0.00           H  
ATOM    572  HA  TRP A 731     -25.485 -53.872  15.039  1.00  0.00           H  
ATOM    573  HB3 TRP A 731     -25.393 -56.272  13.132  1.00  0.00           H  
ATOM    574  HB2 TRP A 731     -26.059 -54.713  12.748  1.00  0.00           H  
ATOM    575  HD1 TRP A 731     -27.753 -54.373  15.476  1.00  0.00           H  
ATOM    576  HE1 TRP A 731     -29.857 -55.774  15.886  1.00  0.00           H  
ATOM    577  HE3 TRP A 731     -26.900 -58.073  12.058  1.00  0.00           H  
ATOM    578  HZ2 TRP A 731     -31.040 -58.188  14.828  1.00  0.00           H  
ATOM    579  HZ3 TRP A 731     -28.548 -59.899  11.755  1.00  0.00           H  
ATOM    580  HH2 TRP A 731     -30.617 -59.970  13.132  1.00  0.00           H  
ATOM    581  N   ILE A 732     -25.152 -55.314  17.007  1.00 61.55           N  
ATOM    582  CA  ILE A 732     -25.037 -56.046  18.261  1.00 62.77           C  
ATOM    583  C   ILE A 732     -26.473 -56.183  18.806  1.00 66.18           C  
ATOM    584  O   ILE A 732     -26.913 -55.307  19.553  1.00 71.04           O  
ATOM    585  CB  ILE A 732     -24.078 -55.275  19.218  1.00 56.54           C  
ATOM    586  CG1 ILE A 732     -22.661 -55.082  18.619  1.00 61.11           C  
ATOM    587  CG2 ILE A 732     -23.957 -55.945  20.605  1.00 52.86           C  
ATOM    588  CD1 ILE A 732     -22.092 -53.683  18.865  1.00 61.76           C  
ATOM    589  H   ILE A 732     -25.588 -54.402  17.068  1.00  0.00           H  
ATOM    590  HA  ILE A 732     -24.603 -57.030  18.100  1.00  0.00           H  
ATOM    591  HB  ILE A 732     -24.508 -54.283  19.373  1.00  0.00           H  
ATOM    592 HG13 ILE A 732     -22.644 -55.255  17.545  1.00  0.00           H  
ATOM    593 HG12 ILE A 732     -21.980 -55.825  19.026  1.00  0.00           H  
ATOM    594 HG21 ILE A 732     -23.263 -55.396  21.242  1.00  0.00           H  
ATOM    595 HG22 ILE A 732     -24.908 -55.982  21.135  1.00  0.00           H  
ATOM    596 HG23 ILE A 732     -23.588 -56.967  20.521  1.00  0.00           H  
ATOM    597 HD11 ILE A 732     -21.086 -53.596  18.453  1.00  0.00           H  
ATOM    598 HD12 ILE A 732     -22.711 -52.928  18.379  1.00  0.00           H  
ATOM    599 HD13 ILE A 732     -22.039 -53.458  19.930  1.00  0.00           H  
ATOM    600  N   PRO A 733     -27.222 -57.254  18.452  1.00 70.08           N  
ATOM    601  CA  PRO A 733     -28.548 -57.516  19.027  1.00 66.66           C  
ATOM    602  C   PRO A 733     -28.411 -57.918  20.508  1.00 89.05           C  
ATOM    603  O   PRO A 733     -27.609 -58.793  20.841  1.00 85.88           O  
ATOM    604  CB  PRO A 733     -29.150 -58.621  18.147  1.00 65.52           C  
ATOM    605  CG  PRO A 733     -27.960 -59.327  17.512  1.00 62.19           C  
ATOM    606  CD  PRO A 733     -26.847 -58.283  17.479  1.00 66.86           C  
ATOM    607  HA  PRO A 733     -29.167 -56.620  18.949  1.00  0.00           H  
ATOM    608  HB3 PRO A 733     -29.751 -58.161  17.362  1.00  0.00           H  
ATOM    609  HB2 PRO A 733     -29.804 -59.303  18.692  1.00  0.00           H  
ATOM    610  HG3 PRO A 733     -28.185 -59.738  16.527  1.00  0.00           H  
ATOM    611  HG2 PRO A 733     -27.643 -60.150  18.150  1.00  0.00           H  
ATOM    612  HD2 PRO A 733     -25.888 -58.749  17.708  1.00  0.00           H  
ATOM    613  HD3 PRO A 733     -26.785 -57.836  16.486  1.00  0.00           H  
ATOM    614  N   GLU A 734     -29.146 -57.210  21.385  1.00 98.18           N  
ATOM    615  CA  GLU A 734     -28.978 -57.201  22.843  1.00 94.51           C  
ATOM    616  C   GLU A 734     -29.184 -58.569  23.516  1.00 97.23           C  
ATOM    617  O   GLU A 734     -28.456 -58.896  24.453  1.00 98.55           O  
ATOM    618  CB  GLU A 734     -29.931 -56.149  23.457  1.00 98.34           C  
ATOM    619  CG  GLU A 734     -29.741 -55.921  24.980  1.00107.46           C  
ATOM    620  CD  GLU A 734     -30.854 -55.121  25.659  1.00104.55           C  
ATOM    621  OE1 GLU A 734     -31.820 -54.730  24.967  1.00 99.66           O  
ATOM    622  OE2 GLU A 734     -30.719 -54.924  26.887  1.00 95.46           O1-
ATOM    623  H   GLU A 734     -29.777 -56.518  21.006  1.00  0.00           H  
ATOM    624  HA  GLU A 734     -27.952 -56.889  23.042  1.00  0.00           H  
ATOM    625  HB3 GLU A 734     -30.959 -56.453  23.253  1.00  0.00           H  
ATOM    626  HB2 GLU A 734     -29.794 -55.195  22.945  1.00  0.00           H  
ATOM    627  HG3 GLU A 734     -28.789 -55.420  25.158  1.00  0.00           H  
ATOM    628  HG2 GLU A 734     -29.695 -56.865  25.521  1.00  0.00           H  
ATOM    629  N   GLY A 735     -30.156 -59.365  23.035  1.00 87.39           N  
ATOM    630  CA  GLY A 735     -30.476 -60.687  23.573  1.00 87.07           C  
ATOM    631  C   GLY A 735     -29.367 -61.725  23.353  1.00 95.28           C  
ATOM    632  O   GLY A 735     -29.202 -62.627  24.171  1.00 86.19           O  
ATOM    633  H   GLY A 735     -30.705 -59.031  22.256  1.00  0.00           H  
ATOM    634  HA3 GLY A 735     -31.386 -61.046  23.093  1.00  0.00           H  
ATOM    635  HA2 GLY A 735     -30.692 -60.605  24.639  1.00  0.00           H  
ATOM    636  N   GLU A 736     -28.591 -61.560  22.272  1.00 93.58           N  
ATOM    637  CA  GLU A 736     -27.460 -62.398  21.891  1.00 89.62           C  
ATOM    638  C   GLU A 736     -26.154 -61.846  22.498  1.00 86.09           C  
ATOM    639  O   GLU A 736     -26.144 -60.814  23.171  1.00 92.86           O  
ATOM    640  CB  GLU A 736     -27.319 -62.373  20.344  1.00 88.65           C  
ATOM    641  CG  GLU A 736     -28.620 -62.361  19.507  1.00 88.22           C  
ATOM    642  CD  GLU A 736     -29.649 -63.443  19.842  1.00100.03           C  
ATOM    643  OE1 GLU A 736     -29.233 -64.535  20.287  1.00105.35           O  
ATOM    644  OE2 GLU A 736     -30.846 -63.147  19.637  1.00108.92           O1-
ATOM    645  H   GLU A 736     -28.772 -60.758  21.685  1.00  0.00           H  
ATOM    646  HA  GLU A 736     -27.619 -63.422  22.233  1.00  0.00           H  
ATOM    647  HB3 GLU A 736     -26.699 -63.211  20.025  1.00  0.00           H  
ATOM    648  HB2 GLU A 736     -26.773 -61.473  20.058  1.00  0.00           H  
ATOM    649  HG3 GLU A 736     -28.370 -62.454  18.450  1.00  0.00           H  
ATOM    650  HG2 GLU A 736     -29.107 -61.392  19.617  1.00  0.00           H  
ATOM    651  N   LYS A 737     -25.039 -62.537  22.219  1.00 70.53           N  
ATOM    652  CA  LYS A 737     -23.675 -62.131  22.555  1.00 82.87           C  
ATOM    653  C   LYS A 737     -22.807 -62.184  21.289  1.00 82.36           C  
ATOM    654  O   LYS A 737     -21.733 -62.786  21.290  1.00 77.23           O  
ATOM    655  CB  LYS A 737     -23.131 -62.965  23.737  1.00 85.98           C  
ATOM    656  CG  LYS A 737     -23.873 -62.726  25.062  1.00 91.24           C  
ATOM    657  CD  LYS A 737     -23.287 -63.556  26.211  1.00103.67           C  
ATOM    658  CE  LYS A 737     -24.068 -63.379  27.520  1.00 95.24           C  
ATOM    659  NZ  LYS A 737     -23.500 -64.208  28.596  1.00 93.81           N1+
ATOM    660  H   LYS A 737     -25.137 -63.377  21.667  1.00  0.00           H  
ATOM    661  HA  LYS A 737     -23.663 -61.083  22.860  1.00  0.00           H  
ATOM    662  HB3 LYS A 737     -22.078 -62.727  23.892  1.00  0.00           H  
ATOM    663  HB2 LYS A 737     -23.168 -64.025  23.482  1.00  0.00           H  
ATOM    664  HG3 LYS A 737     -24.927 -62.980  24.945  1.00  0.00           H  
ATOM    665  HG2 LYS A 737     -23.838 -61.667  25.317  1.00  0.00           H  
ATOM    666  HD3 LYS A 737     -22.243 -63.279  26.364  1.00  0.00           H  
ATOM    667  HD2 LYS A 737     -23.289 -64.610  25.929  1.00  0.00           H  
ATOM    668  HE3 LYS A 737     -25.113 -63.658  27.378  1.00  0.00           H  
ATOM    669  HE2 LYS A 737     -24.052 -62.335  27.833  1.00  0.00           H  
ATOM    670  HZ1 LYS A 737     -22.540 -63.941  28.759  1.00  0.00           H  
ATOM    671  HZ2 LYS A 737     -24.034 -64.072  29.443  1.00  0.00           H  
ATOM    672  HZ3 LYS A 737     -23.538 -65.182  28.329  1.00  0.00           H  
ATOM    673  N   VAL A 738     -23.296 -61.558  20.205  1.00 70.54           N  
ATOM    674  CA  VAL A 738     -22.657 -61.487  18.891  1.00 64.61           C  
ATOM    675  C   VAL A 738     -22.527 -60.027  18.442  1.00 62.40           C  
ATOM    676  O   VAL A 738     -23.292 -59.160  18.867  1.00 69.81           O  
ATOM    677  CB  VAL A 738     -23.388 -62.380  17.848  1.00 65.34           C  
ATOM    678  CG1 VAL A 738     -23.442 -63.857  18.276  1.00 66.43           C  
ATOM    679  CG2 VAL A 738     -24.789 -61.875  17.451  1.00 68.86           C  
ATOM    680  H   VAL A 738     -24.178 -61.074  20.300  1.00  0.00           H  
ATOM    681  HA  VAL A 738     -21.635 -61.864  18.976  1.00  0.00           H  
ATOM    682  HB  VAL A 738     -22.788 -62.354  16.937  1.00  0.00           H  
ATOM    683 HG11 VAL A 738     -23.829 -64.484  17.473  1.00  0.00           H  
ATOM    684 HG12 VAL A 738     -22.450 -64.228  18.534  1.00  0.00           H  
ATOM    685 HG13 VAL A 738     -24.088 -64.001  19.143  1.00  0.00           H  
ATOM    686 HG21 VAL A 738     -25.260 -62.550  16.736  1.00  0.00           H  
ATOM    687 HG22 VAL A 738     -25.445 -61.805  18.315  1.00  0.00           H  
ATOM    688 HG23 VAL A 738     -24.752 -60.892  16.983  1.00  0.00           H  
ATOM    689  N   LYS A 739     -21.555 -59.786  17.553  1.00 63.01           N  
ATOM    690  CA  LYS A 739     -21.309 -58.525  16.865  1.00 59.78           C  
ATOM    691  C   LYS A 739     -21.175 -58.888  15.385  1.00 54.82           C  
ATOM    692  O   LYS A 739     -20.266 -59.633  15.016  1.00 59.32           O  
ATOM    693  CB  LYS A 739     -20.041 -57.825  17.410  1.00 67.83           C  
ATOM    694  CG  LYS A 739     -19.826 -57.913  18.931  1.00 81.42           C  
ATOM    695  CD  LYS A 739     -18.624 -57.075  19.382  1.00 81.09           C  
ATOM    696  CE  LYS A 739     -18.371 -57.180  20.890  1.00 81.28           C  
ATOM    697  NZ  LYS A 739     -17.186 -56.400  21.285  1.00 87.51           N1+
ATOM    698  H   LYS A 739     -20.982 -60.565  17.261  1.00  0.00           H  
ATOM    699  HA  LYS A 739     -22.161 -57.855  16.998  1.00  0.00           H  
ATOM    700  HB3 LYS A 739     -20.085 -56.775  17.121  1.00  0.00           H  
ATOM    701  HB2 LYS A 739     -19.149 -58.228  16.928  1.00  0.00           H  
ATOM    702  HG3 LYS A 739     -19.657 -58.951  19.219  1.00  0.00           H  
ATOM    703  HG2 LYS A 739     -20.723 -57.593  19.460  1.00  0.00           H  
ATOM    704  HD3 LYS A 739     -18.787 -56.031  19.110  1.00  0.00           H  
ATOM    705  HD2 LYS A 739     -17.735 -57.402  18.841  1.00  0.00           H  
ATOM    706  HE3 LYS A 739     -18.217 -58.220  21.179  1.00  0.00           H  
ATOM    707  HE2 LYS A 739     -19.236 -56.816  21.446  1.00  0.00           H  
ATOM    708  HZ1 LYS A 739     -17.327 -55.428  21.050  1.00  0.00           H  
ATOM    709  HZ2 LYS A 739     -17.042 -56.487  22.281  1.00  0.00           H  
ATOM    710  HZ3 LYS A 739     -16.374 -56.749  20.798  1.00  0.00           H  
ATOM    711  N   ILE A 740     -22.104 -58.403  14.554  1.00 49.62           N  
ATOM    712  CA  ILE A 740     -22.233 -58.751  13.142  1.00 45.67           C  
ATOM    713  C   ILE A 740     -21.820 -57.506  12.334  1.00 45.32           C  
ATOM    714  O   ILE A 740     -22.527 -56.502  12.410  1.00 47.18           O  
ATOM    715  CB  ILE A 740     -23.713 -59.162  12.868  1.00 46.90           C  
ATOM    716  CG1 ILE A 740     -24.105 -60.426  13.678  1.00 51.23           C  
ATOM    717  CG2 ILE A 740     -23.996 -59.389  11.365  1.00 48.48           C  
ATOM    718  CD1 ILE A 740     -25.617 -60.634  13.826  1.00 55.63           C  
ATOM    719  H   ILE A 740     -22.825 -57.804  14.940  1.00  0.00           H  
ATOM    720  HA  ILE A 740     -21.612 -59.610  12.892  1.00  0.00           H  
ATOM    721  HB  ILE A 740     -24.356 -58.348  13.203  1.00  0.00           H  
ATOM    722 HG13 ILE A 740     -23.700 -60.379  14.688  1.00  0.00           H  
ATOM    723 HG12 ILE A 740     -23.652 -61.310  13.226  1.00  0.00           H  
ATOM    724 HG21 ILE A 740     -25.030 -59.681  11.189  1.00  0.00           H  
ATOM    725 HG22 ILE A 740     -23.829 -58.491  10.771  1.00  0.00           H  
ATOM    726 HG23 ILE A 740     -23.358 -60.174  10.958  1.00  0.00           H  
ATOM    727 HD11 ILE A 740     -25.826 -61.517  14.431  1.00  0.00           H  
ATOM    728 HD12 ILE A 740     -26.082 -59.781  14.323  1.00  0.00           H  
ATOM    729 HD13 ILE A 740     -26.108 -60.776  12.864  1.00  0.00           H  
ATOM    730  N   PRO A 741     -20.707 -57.537  11.561  1.00 49.48           N  
ATOM    731  CA  PRO A 741     -20.351 -56.497  10.581  1.00 45.41           C  
ATOM    732  C   PRO A 741     -21.472 -56.295   9.543  1.00 40.31           C  
ATOM    733  O   PRO A 741     -21.887 -57.252   8.885  1.00 45.56           O  
ATOM    734  CB  PRO A 741     -19.072 -57.004   9.890  1.00 45.24           C  
ATOM    735  CG  PRO A 741     -18.478 -58.028  10.839  1.00 48.43           C  
ATOM    736  CD  PRO A 741     -19.653 -58.546  11.665  1.00 56.09           C  
ATOM    737  HA  PRO A 741     -20.142 -55.569  11.114  1.00  0.00           H  
ATOM    738  HB3 PRO A 741     -18.376 -56.194   9.677  1.00  0.00           H  
ATOM    739  HB2 PRO A 741     -19.289 -57.503   8.945  1.00  0.00           H  
ATOM    740  HG3 PRO A 741     -17.770 -57.528  11.501  1.00  0.00           H  
ATOM    741  HG2 PRO A 741     -17.940 -58.825  10.324  1.00  0.00           H  
ATOM    742  HD2 PRO A 741     -20.015 -59.486  11.246  1.00  0.00           H  
ATOM    743  HD3 PRO A 741     -19.351 -58.721  12.697  1.00  0.00           H  
ATOM    744  N   VAL A 742     -21.958 -55.051   9.418  1.00 46.32           N  
ATOM    745  CA  VAL A 742     -23.085 -54.660   8.570  1.00 47.86           C  
ATOM    746  C   VAL A 742     -22.745 -53.459   7.682  1.00 41.31           C  
ATOM    747  O   VAL A 742     -21.863 -52.665   8.007  1.00 49.38           O  
ATOM    748  CB  VAL A 742     -24.374 -54.429   9.406  1.00 40.89           C  
ATOM    749  CG1 VAL A 742     -24.945 -55.737   9.970  1.00 48.89           C  
ATOM    750  CG2 VAL A 742     -24.220 -53.372  10.514  1.00 51.03           C  
ATOM    751  H   VAL A 742     -21.547 -54.321   9.985  1.00  0.00           H  
ATOM    752  HA  VAL A 742     -23.283 -55.474   7.875  1.00  0.00           H  
ATOM    753  HB  VAL A 742     -25.130 -54.047   8.720  1.00  0.00           H  
ATOM    754 HG11 VAL A 742     -25.960 -55.598  10.342  1.00  0.00           H  
ATOM    755 HG12 VAL A 742     -24.970 -56.513   9.207  1.00  0.00           H  
ATOM    756 HG13 VAL A 742     -24.347 -56.114  10.793  1.00  0.00           H  
ATOM    757 HG21 VAL A 742     -25.177 -53.165  10.993  1.00  0.00           H  
ATOM    758 HG22 VAL A 742     -23.533 -53.710  11.289  1.00  0.00           H  
ATOM    759 HG23 VAL A 742     -23.842 -52.427  10.124  1.00  0.00           H  
ATOM    760  N   ALA A 743     -23.491 -53.329   6.576  1.00 39.21           N  
ATOM    761  CA  ALA A 743     -23.603 -52.124   5.764  1.00 46.26           C  
ATOM    762  C   ALA A 743     -25.014 -51.554   5.977  1.00 50.02           C  
ATOM    763  O   ALA A 743     -25.994 -52.297   5.912  1.00 53.60           O  
ATOM    764  CB  ALA A 743     -23.398 -52.488   4.289  1.00 43.70           C  
ATOM    765  H   ALA A 743     -24.176 -54.052   6.392  1.00  0.00           H  
ATOM    766  HA  ALA A 743     -22.846 -51.400   6.054  1.00  0.00           H  
ATOM    767  HB1 ALA A 743     -23.502 -51.615   3.645  1.00  0.00           H  
ATOM    768  HB2 ALA A 743     -22.399 -52.893   4.130  1.00  0.00           H  
ATOM    769  HB3 ALA A 743     -24.115 -53.237   3.955  1.00  0.00           H  
ATOM    770  N   ILE A 744     -25.105 -50.246   6.264  1.00 59.98           N  
ATOM    771  CA  ILE A 744     -26.322 -49.521   6.639  1.00 47.58           C  
ATOM    772  C   ILE A 744     -26.523 -48.395   5.609  1.00 53.39           C  
ATOM    773  O   ILE A 744     -25.713 -47.472   5.585  1.00 60.45           O  
ATOM    774  CB  ILE A 744     -26.161 -48.951   8.082  1.00 51.32           C  
ATOM    775  CG1 ILE A 744     -25.835 -50.027   9.150  1.00 53.98           C  
ATOM    776  CG2 ILE A 744     -27.395 -48.132   8.526  1.00 61.48           C  
ATOM    777  CD1 ILE A 744     -25.023 -49.470  10.327  1.00 56.34           C  
ATOM    778  H   ILE A 744     -24.243 -49.715   6.286  1.00  0.00           H  
ATOM    779  HA  ILE A 744     -27.182 -50.186   6.632  1.00  0.00           H  
ATOM    780  HB  ILE A 744     -25.312 -48.267   8.060  1.00  0.00           H  
ATOM    781 HG13 ILE A 744     -25.256 -50.847   8.731  1.00  0.00           H  
ATOM    782 HG12 ILE A 744     -26.753 -50.483   9.518  1.00  0.00           H  
ATOM    783 HG21 ILE A 744     -27.271 -47.738   9.535  1.00  0.00           H  
ATOM    784 HG22 ILE A 744     -27.579 -47.273   7.880  1.00  0.00           H  
ATOM    785 HG23 ILE A 744     -28.295 -48.746   8.525  1.00  0.00           H  
ATOM    786 HD11 ILE A 744     -24.844 -50.241  11.076  1.00  0.00           H  
ATOM    787 HD12 ILE A 744     -24.053 -49.099   9.994  1.00  0.00           H  
ATOM    788 HD13 ILE A 744     -25.542 -48.647  10.818  1.00  0.00           H  
ATOM    789  N   LYS A 745     -27.583 -48.451   4.782  1.00 53.11           N  
ATOM    790  CA  LYS A 745     -27.876 -47.473   3.727  1.00 60.24           C  
ATOM    791  C   LYS A 745     -29.127 -46.653   4.056  1.00 70.39           C  
ATOM    792  O   LYS A 745     -30.181 -47.226   4.315  1.00 70.61           O  
ATOM    793  CB  LYS A 745     -28.085 -48.216   2.393  1.00 56.20           C  
ATOM    794  CG  LYS A 745     -28.403 -47.283   1.206  1.00 64.70           C  
ATOM    795  CD  LYS A 745     -28.304 -47.970  -0.160  1.00 57.86           C  
ATOM    796  CE  LYS A 745     -29.441 -48.956  -0.449  1.00 67.51           C  
ATOM    797  NZ  LYS A 745     -29.331 -49.476  -1.821  1.00 72.81           N1+
ATOM    798  H   LYS A 745     -28.224 -49.229   4.883  1.00  0.00           H  
ATOM    799  HA  LYS A 745     -27.040 -46.790   3.598  1.00  0.00           H  
ATOM    800  HB3 LYS A 745     -28.871 -48.966   2.494  1.00  0.00           H  
ATOM    801  HB2 LYS A 745     -27.171 -48.763   2.168  1.00  0.00           H  
ATOM    802  HG3 LYS A 745     -27.705 -46.445   1.218  1.00  0.00           H  
ATOM    803  HG2 LYS A 745     -29.396 -46.844   1.312  1.00  0.00           H  
ATOM    804  HD3 LYS A 745     -27.340 -48.471  -0.253  1.00  0.00           H  
ATOM    805  HD2 LYS A 745     -28.318 -47.197  -0.926  1.00  0.00           H  
ATOM    806  HE3 LYS A 745     -30.411 -48.469  -0.338  1.00  0.00           H  
ATOM    807  HE2 LYS A 745     -29.417 -49.792   0.249  1.00  0.00           H  
ATOM    808  HZ1 LYS A 745     -30.104 -50.109  -2.007  1.00  0.00           H  
ATOM    809  HZ2 LYS A 745     -29.373 -48.716  -2.483  1.00  0.00           H  
ATOM    810  HZ3 LYS A 745     -28.461 -49.980  -1.942  1.00  0.00           H  
ATOM    811  N   GLU A 746     -29.012 -45.320   3.946  1.00 88.10           N  
ATOM    812  CA  GLU A 746     -30.067 -44.328   4.150  1.00 87.40           C  
ATOM    813  C   GLU A 746     -29.920 -43.193   3.124  1.00 92.81           C  
ATOM    814  O   GLU A 746     -28.798 -42.829   2.773  1.00 97.15           O  
ATOM    815  CB  GLU A 746     -30.051 -43.882   5.634  1.00 82.63           C  
ATOM    816  CG  GLU A 746     -29.069 -42.735   5.982  1.00 86.43           C  
ATOM    817  CD  GLU A 746     -28.981 -42.440   7.482  1.00 99.78           C  
ATOM    818  OE1 GLU A 746     -30.039 -42.478   8.146  1.00101.62           O  
ATOM    819  OE2 GLU A 746     -27.856 -42.161   7.950  1.00 97.13           O1-
ATOM    820  H   GLU A 746     -28.105 -44.949   3.696  1.00  0.00           H  
ATOM    821  HA  GLU A 746     -31.025 -44.813   3.955  1.00  0.00           H  
ATOM    822  HB3 GLU A 746     -29.841 -44.745   6.266  1.00  0.00           H  
ATOM    823  HB2 GLU A 746     -31.060 -43.563   5.899  1.00  0.00           H  
ATOM    824  HG3 GLU A 746     -29.363 -41.811   5.483  1.00  0.00           H  
ATOM    825  HG2 GLU A 746     -28.072 -42.987   5.619  1.00  0.00           H  
ATOM    826  N   LEU A 747     -31.045 -42.596   2.692  1.00103.74           N  
ATOM    827  CA  LEU A 747     -31.069 -41.331   1.945  1.00109.81           C  
ATOM    828  C   LEU A 747     -31.075 -40.152   2.935  1.00106.15           C  
ATOM    829  O   LEU A 747     -31.399 -40.330   4.110  1.00109.86           O  
ATOM    830  CB  LEU A 747     -32.320 -41.262   1.028  1.00108.20           C  
ATOM    831  CG  LEU A 747     -31.967 -41.283  -0.477  1.00116.76           C  
ATOM    832  CD1 LEU A 747     -33.212 -41.525  -1.341  1.00118.59           C  
ATOM    833  CD2 LEU A 747     -31.243 -40.005  -0.943  1.00112.38           C  
ATOM    834  H   LEU A 747     -31.930 -42.944   3.032  1.00  0.00           H  
ATOM    835  HA  LEU A 747     -30.164 -41.249   1.347  1.00  0.00           H  
ATOM    836  HB3 LEU A 747     -32.925 -40.376   1.232  1.00  0.00           H  
ATOM    837  HB2 LEU A 747     -32.979 -42.103   1.250  1.00  0.00           H  
ATOM    838  HG  LEU A 747     -31.301 -42.129  -0.639  1.00  0.00           H  
ATOM    839 HD11 LEU A 747     -32.950 -41.595  -2.398  1.00  0.00           H  
ATOM    840 HD12 LEU A 747     -33.709 -42.457  -1.068  1.00  0.00           H  
ATOM    841 HD13 LEU A 747     -33.936 -40.718  -1.230  1.00  0.00           H  
ATOM    842 HD21 LEU A 747     -30.984 -40.067  -2.000  1.00  0.00           H  
ATOM    843 HD22 LEU A 747     -31.872 -39.124  -0.807  1.00  0.00           H  
ATOM    844 HD23 LEU A 747     -30.318 -39.836  -0.398  1.00  0.00           H  
ATOM    845  N   ARG A 748     -30.674 -38.967   2.439  1.00105.97           N  
ATOM    846  CA  ARG A 748     -30.352 -37.725   3.158  1.00110.63           C  
ATOM    847  C   ARG A 748     -31.274 -37.394   4.345  1.00101.47           C  
ATOM    848  O   ARG A 748     -32.502 -37.405   4.292  1.00 90.21           O  
ATOM    849  CB  ARG A 748     -30.229 -36.539   2.175  1.00109.34           C  
ATOM    850  CG  ARG A 748     -29.338 -36.770   0.936  1.00112.81           C  
ATOM    851  CD  ARG A 748     -27.955 -37.375   1.239  1.00123.64           C  
ATOM    852  NE  ARG A 748     -26.970 -37.046   0.200  1.00128.45           N  
ATOM    853  CZ  ARG A 748     -26.944 -37.501  -1.064  1.00125.54           C  
ATOM    854  NH1 ARG A 748     -27.887 -38.327  -1.540  1.00119.78           N  
ATOM    855  NH2 ARG A 748     -25.951 -37.107  -1.869  1.00119.93           N1+
ATOM    856  H   ARG A 748     -30.489 -38.947   1.448  1.00  0.00           H  
ATOM    857  HA  ARG A 748     -29.363 -37.898   3.585  1.00  0.00           H  
ATOM    858  HXT ARG A 748     -30.724 -37.164   5.258  1.00  0.00           H  
ATOM    859  HB3 ARG A 748     -29.845 -35.675   2.719  1.00  0.00           H  
ATOM    860  HB2 ARG A 748     -31.223 -36.250   1.830  1.00  0.00           H  
ATOM    861  HG3 ARG A 748     -29.223 -35.822   0.408  1.00  0.00           H  
ATOM    862  HG2 ARG A 748     -29.866 -37.425   0.243  1.00  0.00           H  
ATOM    863  HD3 ARG A 748     -28.013 -38.456   1.369  1.00  0.00           H  
ATOM    864  HD2 ARG A 748     -27.570 -36.967   2.174  1.00  0.00           H  
ATOM    865  HE  ARG A 748     -26.247 -36.400   0.484  1.00  0.00           H  
ATOM    866 HH12 ARG A 748     -27.859 -38.642  -2.499  1.00  0.00           H  
ATOM    867 HH11 ARG A 748     -28.646 -38.622  -0.945  1.00  0.00           H  
ATOM    868 HH22 ARG A 748     -25.872 -37.486  -2.801  1.00  0.00           H  
ATOM    869 HH21 ARG A 748     -25.234 -36.481  -1.532  1.00  0.00           H  
ATOM    870  N   ALA A 750     -33.573 -34.889   3.223  1.00115.35           N  
ATOM    871  CA  ALA A 750     -35.029 -34.826   3.124  1.00120.86           C  
ATOM    872  C   ALA A 750     -35.645 -36.158   2.676  1.00127.33           C  
ATOM    873  O   ALA A 750     -34.978 -36.997   2.067  1.00113.75           O  
ATOM    874  CB  ALA A 750     -35.430 -33.703   2.155  1.00107.96           C  
ATOM    875  H1  ALA A 750     -33.192 -34.057   3.649  1.00  0.00           H  
ATOM    876  H2  ALA A 750     -33.278 -35.670   3.797  1.00  0.00           H  
ATOM    877  HA  ALA A 750     -35.418 -34.595   4.117  1.00  0.00           H  
ATOM    878  HB1 ALA A 750     -36.514 -33.604   2.085  1.00  0.00           H  
ATOM    879  HB2 ALA A 750     -35.038 -32.741   2.485  1.00  0.00           H  
ATOM    880  HB3 ALA A 750     -35.048 -33.887   1.149  1.00  0.00           H  
ATOM    881  N   THR A 751     -36.949 -36.324   2.954  1.00121.36           N  
ATOM    882  CA  THR A 751     -37.767 -37.425   2.452  1.00111.87           C  
ATOM    883  C   THR A 751     -38.250 -37.010   1.052  1.00121.59           C  
ATOM    884  O   THR A 751     -39.208 -36.247   0.913  1.00111.40           O  
ATOM    885  CB  THR A 751     -38.989 -37.630   3.392  1.00108.46           C  
ATOM    886  OG1 THR A 751     -38.529 -37.979   4.683  1.00 97.00           O  
ATOM    887  CG2 THR A 751     -39.935 -38.762   2.945  1.00109.55           C  
ATOM    888  H   THR A 751     -37.426 -35.602   3.473  1.00  0.00           H  
ATOM    889  HA  THR A 751     -37.188 -38.349   2.395  1.00  0.00           H  
ATOM    890  HB  THR A 751     -39.558 -36.704   3.489  1.00  0.00           H  
ATOM    891  HG1 THR A 751     -38.060 -38.799   4.629  1.00  0.00           H  
ATOM    892 HG21 THR A 751     -40.746 -38.900   3.661  1.00  0.00           H  
ATOM    893 HG22 THR A 751     -40.394 -38.557   1.978  1.00  0.00           H  
ATOM    894 HG23 THR A 751     -39.403 -39.710   2.864  1.00  0.00           H  
ATOM    895  N   SER A 752     -37.588 -37.541   0.011  1.00128.79           N  
ATOM    896  CA  SER A 752     -38.064 -37.491  -1.371  1.00126.28           C  
ATOM    897  C   SER A 752     -39.279 -38.445  -1.479  1.00124.87           C  
ATOM    898  O   SER A 752     -39.193 -39.574  -0.987  1.00114.55           O  
ATOM    899  CB  SER A 752     -36.904 -37.888  -2.305  1.00128.72           C  
ATOM    900  OG  SER A 752     -37.330 -38.127  -3.635  1.00133.14           O  
ATOM    901  H   SER A 752     -36.790 -38.129   0.205  1.00  0.00           H  
ATOM    902  HA  SER A 752     -38.338 -36.461  -1.595  1.00  0.00           H  
ATOM    903  HB3 SER A 752     -36.376 -38.758  -1.923  1.00  0.00           H  
ATOM    904  HB2 SER A 752     -36.167 -37.085  -2.327  1.00  0.00           H  
ATOM    905  HG  SER A 752     -36.568 -38.311  -4.164  1.00  0.00           H  
ATOM    906  N   PRO A 753     -40.424 -37.994  -2.039  1.00133.01           N  
ATOM    907  CA  PRO A 753     -41.724 -38.653  -1.846  1.00130.52           C  
ATOM    908  C   PRO A 753     -41.869 -40.008  -2.555  1.00118.92           C  
ATOM    909  O   PRO A 753     -42.462 -40.921  -1.978  1.00 99.47           O  
ATOM    910  CB  PRO A 753     -42.763 -37.630  -2.332  1.00125.19           C  
ATOM    911  CG  PRO A 753     -42.013 -36.737  -3.307  1.00125.36           C  
ATOM    912  CD  PRO A 753     -40.564 -36.768  -2.827  1.00125.31           C  
ATOM    913  HA  PRO A 753     -41.876 -38.823  -0.778  1.00  0.00           H  
ATOM    914  HB3 PRO A 753     -43.100 -37.032  -1.483  1.00  0.00           H  
ATOM    915  HB2 PRO A 753     -43.651 -38.082  -2.778  1.00  0.00           H  
ATOM    916  HG3 PRO A 753     -42.422 -35.727  -3.356  1.00  0.00           H  
ATOM    917  HG2 PRO A 753     -42.071 -37.163  -4.305  1.00  0.00           H  
ATOM    918  HD2 PRO A 753     -39.862 -36.735  -3.661  1.00  0.00           H  
ATOM    919  HD3 PRO A 753     -40.383 -35.902  -2.189  1.00  0.00           H  
ATOM    920  N   LYS A 754     -41.284 -40.161  -3.754  1.00128.92           N  
ATOM    921  CA  LYS A 754     -41.236 -41.435  -4.470  1.00122.74           C  
ATOM    922  C   LYS A 754     -40.092 -42.304  -3.926  1.00119.74           C  
ATOM    923  O   LYS A 754     -40.278 -43.509  -3.792  1.00125.36           O  
ATOM    924  CB  LYS A 754     -40.958 -41.209  -5.973  1.00120.64           C  
ATOM    925  CG  LYS A 754     -42.129 -40.620  -6.787  1.00126.28           C  
ATOM    926  CD  LYS A 754     -42.348 -39.102  -6.655  1.00130.21           C  
ATOM    927  CE  LYS A 754     -41.122 -38.261  -7.052  1.00131.21           C  
ATOM    928  NZ  LYS A 754     -41.431 -36.822  -7.074  1.00127.28           N1+
ATOM    929  H   LYS A 754     -40.798 -39.375  -4.159  1.00  0.00           H  
ATOM    930  HA  LYS A 754     -42.178 -41.975  -4.353  1.00  0.00           H  
ATOM    931  HB3 LYS A 754     -40.742 -42.180  -6.423  1.00  0.00           H  
ATOM    932  HB2 LYS A 754     -40.046 -40.630  -6.119  1.00  0.00           H  
ATOM    933  HG3 LYS A 754     -43.050 -41.145  -6.531  1.00  0.00           H  
ATOM    934  HG2 LYS A 754     -41.953 -40.840  -7.840  1.00  0.00           H  
ATOM    935  HD3 LYS A 754     -42.666 -38.863  -5.642  1.00  0.00           H  
ATOM    936  HD2 LYS A 754     -43.187 -38.828  -7.295  1.00  0.00           H  
ATOM    937  HE3 LYS A 754     -40.764 -38.554  -8.039  1.00  0.00           H  
ATOM    938  HE2 LYS A 754     -40.302 -38.413  -6.350  1.00  0.00           H  
ATOM    939  HZ1 LYS A 754     -41.735 -36.523  -6.158  1.00  0.00           H  
ATOM    940  HZ2 LYS A 754     -40.606 -36.303  -7.339  1.00  0.00           H  
ATOM    941  HZ3 LYS A 754     -42.166 -36.645  -7.744  1.00  0.00           H  
ATOM    942  N   ALA A 755     -38.927 -41.709  -3.601  1.00118.33           N  
ATOM    943  CA  ALA A 755     -37.705 -42.424  -3.223  1.00115.38           C  
ATOM    944  C   ALA A 755     -37.786 -43.146  -1.867  1.00106.31           C  
ATOM    945  O   ALA A 755     -37.045 -44.106  -1.655  1.00 90.26           O  
ATOM    946  CB  ALA A 755     -36.530 -41.445  -3.182  1.00110.00           C  
ATOM    947  H   ALA A 755     -38.860 -40.706  -3.700  1.00  0.00           H  
ATOM    948  HA  ALA A 755     -37.497 -43.157  -3.997  1.00  0.00           H  
ATOM    949  HB1 ALA A 755     -35.581 -41.978  -3.119  1.00  0.00           H  
ATOM    950  HB2 ALA A 755     -36.495 -40.819  -4.074  1.00  0.00           H  
ATOM    951  HB3 ALA A 755     -36.600 -40.805  -2.307  1.00  0.00           H  
ATOM    952  N   ASN A 756     -38.702 -42.729  -0.974  1.00108.33           N  
ATOM    953  CA  ASN A 756     -38.982 -43.412   0.290  1.00103.62           C  
ATOM    954  C   ASN A 756     -39.841 -44.674   0.057  1.00 90.53           C  
ATOM    955  O   ASN A 756     -39.748 -45.613   0.844  1.00 77.59           O  
ATOM    956  CB  ASN A 756     -39.736 -42.446   1.231  1.00107.66           C  
ATOM    957  CG  ASN A 756     -39.711 -42.923   2.689  1.00115.98           C  
ATOM    958  OD1 ASN A 756     -38.714 -42.749   3.386  1.00122.55           O  
ATOM    959  ND2 ASN A 756     -40.798 -43.544   3.149  1.00115.87           N  
ATOM    960  H   ASN A 756     -39.259 -41.917  -1.203  1.00  0.00           H  
ATOM    961  HA  ASN A 756     -38.033 -43.691   0.751  1.00  0.00           H  
ATOM    962  HB3 ASN A 756     -40.764 -42.285   0.898  1.00  0.00           H  
ATOM    963  HB2 ASN A 756     -39.257 -41.467   1.205  1.00  0.00           H  
ATOM    964 HD22 ASN A 756     -40.809 -43.882   4.101  1.00  0.00           H  
ATOM    965 HD21 ASN A 756     -41.592 -43.695   2.545  1.00  0.00           H  
ATOM    966  N   LYS A 757     -40.634 -44.732  -1.027  1.00 93.14           N  
ATOM    967  CA  LYS A 757     -41.325 -45.949  -1.451  1.00 94.66           C  
ATOM    968  C   LYS A 757     -40.395 -46.860  -2.278  1.00 87.96           C  
ATOM    969  O   LYS A 757     -40.600 -48.070  -2.257  1.00 85.98           O  
ATOM    970  CB  LYS A 757     -42.566 -45.587  -2.298  1.00 94.09           C  
ATOM    971  CG  LYS A 757     -43.696 -44.890  -1.515  1.00110.24           C  
ATOM    972  CD  LYS A 757     -44.246 -45.727  -0.341  1.00112.40           C  
ATOM    973  CE  LYS A 757     -45.637 -45.286   0.140  1.00109.17           C  
ATOM    974  NZ  LYS A 757     -45.620 -43.933   0.722  1.00118.98           N1+
ATOM    975  H   LYS A 757     -40.660 -43.940  -1.655  1.00  0.00           H  
ATOM    976  HA  LYS A 757     -41.642 -46.525  -0.581  1.00  0.00           H  
ATOM    977  HB3 LYS A 757     -42.977 -46.497  -2.740  1.00  0.00           H  
ATOM    978  HB2 LYS A 757     -42.279 -44.963  -3.143  1.00  0.00           H  
ATOM    979  HG3 LYS A 757     -44.505 -44.683  -2.216  1.00  0.00           H  
ATOM    980  HG2 LYS A 757     -43.356 -43.919  -1.154  1.00  0.00           H  
ATOM    981  HD3 LYS A 757     -43.542 -45.711   0.493  1.00  0.00           H  
ATOM    982  HD2 LYS A 757     -44.317 -46.769  -0.656  1.00  0.00           H  
ATOM    983  HE3 LYS A 757     -46.002 -45.980   0.898  1.00  0.00           H  
ATOM    984  HE2 LYS A 757     -46.352 -45.313  -0.683  1.00  0.00           H  
ATOM    985  HZ1 LYS A 757     -45.303 -43.273   0.026  1.00  0.00           H  
ATOM    986  HZ2 LYS A 757     -46.552 -43.683   1.021  1.00  0.00           H  
ATOM    987  HZ3 LYS A 757     -44.995 -43.913   1.514  1.00  0.00           H  
ATOM    988  N   GLU A 758     -39.355 -46.313  -2.941  1.00 91.37           N  
ATOM    989  CA  GLU A 758     -38.375 -47.060  -3.742  1.00 96.87           C  
ATOM    990  C   GLU A 758     -37.410 -47.866  -2.852  1.00 82.45           C  
ATOM    991  O   GLU A 758     -37.125 -49.019  -3.172  1.00 77.35           O  
ATOM    992  CB  GLU A 758     -37.527 -46.075  -4.583  1.00107.24           C  
ATOM    993  CG  GLU A 758     -38.293 -45.323  -5.695  1.00111.30           C  
ATOM    994  CD  GLU A 758     -38.267 -46.018  -7.056  1.00117.89           C  
ATOM    995  OE1 GLU A 758     -38.486 -47.248  -7.087  1.00120.60           O  
ATOM    996  OE2 GLU A 758     -38.034 -45.296  -8.050  1.00117.75           O1-
ATOM    997  H   GLU A 758     -39.258 -45.308  -2.919  1.00  0.00           H  
ATOM    998  HA  GLU A 758     -38.902 -47.750  -4.404  1.00  0.00           H  
ATOM    999  HB3 GLU A 758     -36.691 -46.611  -5.038  1.00  0.00           H  
ATOM   1000  HB2 GLU A 758     -37.055 -45.352  -3.923  1.00  0.00           H  
ATOM   1001  HG3 GLU A 758     -37.856 -44.335  -5.831  1.00  0.00           H  
ATOM   1002  HG2 GLU A 758     -39.334 -45.167  -5.421  1.00  0.00           H  
ATOM   1003  N   ILE A 759     -36.927 -47.289  -1.732  1.00 75.41           N  
ATOM   1004  CA  ILE A 759     -36.048 -47.967  -0.766  1.00 66.89           C  
ATOM   1005  C   ILE A 759     -36.798 -49.074   0.010  1.00 66.85           C  
ATOM   1006  O   ILE A 759     -36.176 -50.058   0.404  1.00 62.64           O  
ATOM   1007  CB  ILE A 759     -35.391 -46.921   0.188  1.00 63.50           C  
ATOM   1008  CG1 ILE A 759     -34.224 -47.526   1.005  1.00 74.01           C  
ATOM   1009  CG2 ILE A 759     -36.398 -46.212   1.112  1.00 68.82           C  
ATOM   1010  CD1 ILE A 759     -33.366 -46.498   1.760  1.00 81.81           C  
ATOM   1011  H   ILE A 759     -37.184 -46.331  -1.536  1.00  0.00           H  
ATOM   1012  HA  ILE A 759     -35.252 -48.448  -1.337  1.00  0.00           H  
ATOM   1013  HB  ILE A 759     -34.956 -46.153  -0.454  1.00  0.00           H  
ATOM   1014 HG13 ILE A 759     -33.570 -48.081   0.331  1.00  0.00           H  
ATOM   1015 HG12 ILE A 759     -34.609 -48.250   1.722  1.00  0.00           H  
ATOM   1016 HG21 ILE A 759     -35.955 -45.346   1.603  1.00  0.00           H  
ATOM   1017 HG22 ILE A 759     -37.245 -45.850   0.537  1.00  0.00           H  
ATOM   1018 HG23 ILE A 759     -36.778 -46.873   1.890  1.00  0.00           H  
ATOM   1019 HD11 ILE A 759     -32.509 -46.979   2.233  1.00  0.00           H  
ATOM   1020 HD12 ILE A 759     -32.980 -45.734   1.085  1.00  0.00           H  
ATOM   1021 HD13 ILE A 759     -33.931 -46.001   2.548  1.00  0.00           H  
ATOM   1022  N   LEU A 760     -38.129 -48.950   0.176  1.00 60.25           N  
ATOM   1023  CA  LEU A 760     -38.993 -49.970   0.774  1.00 52.14           C  
ATOM   1024  C   LEU A 760     -39.334 -51.104  -0.215  1.00 49.66           C  
ATOM   1025  O   LEU A 760     -39.608 -52.214   0.241  1.00 48.17           O  
ATOM   1026  CB  LEU A 760     -40.298 -49.308   1.287  1.00 57.60           C  
ATOM   1027  CG  LEU A 760     -40.320 -49.115   2.819  1.00 53.80           C  
ATOM   1028  CD1 LEU A 760     -39.274 -48.104   3.307  1.00 64.00           C  
ATOM   1029  CD2 LEU A 760     -41.717 -48.711   3.312  1.00 63.50           C  
ATOM   1030  H   LEU A 760     -38.577 -48.119  -0.183  1.00  0.00           H  
ATOM   1031  HA  LEU A 760     -38.468 -50.430   1.613  1.00  0.00           H  
ATOM   1032  HB3 LEU A 760     -41.160 -49.924   1.024  1.00  0.00           H  
ATOM   1033  HB2 LEU A 760     -40.474 -48.355   0.786  1.00  0.00           H  
ATOM   1034  HG  LEU A 760     -40.090 -50.077   3.279  1.00  0.00           H  
ATOM   1035 HD11 LEU A 760     -39.298 -48.034   4.394  1.00  0.00           H  
ATOM   1036 HD12 LEU A 760     -38.266 -48.401   3.018  1.00  0.00           H  
ATOM   1037 HD13 LEU A 760     -39.458 -47.108   2.910  1.00  0.00           H  
ATOM   1038 HD21 LEU A 760     -41.741 -48.622   4.398  1.00  0.00           H  
ATOM   1039 HD22 LEU A 760     -42.020 -47.752   2.891  1.00  0.00           H  
ATOM   1040 HD23 LEU A 760     -42.465 -49.452   3.028  1.00  0.00           H  
ATOM   1041  N   ASP A 761     -39.263 -50.870  -1.540  1.00 58.34           N  
ATOM   1042  CA  ASP A 761     -39.364 -51.920  -2.565  1.00 48.31           C  
ATOM   1043  C   ASP A 761     -38.057 -52.725  -2.670  1.00 49.72           C  
ATOM   1044  O   ASP A 761     -38.116 -53.930  -2.910  1.00 48.52           O  
ATOM   1045  CB  ASP A 761     -39.671 -51.321  -3.960  1.00 54.23           C  
ATOM   1046  CG  ASP A 761     -41.041 -50.647  -4.082  1.00 63.45           C  
ATOM   1047  OD1 ASP A 761     -41.992 -51.138  -3.435  1.00 57.53           O  
ATOM   1048  OD2 ASP A 761     -41.121 -49.668  -4.855  1.00 65.22           O1-
ATOM   1049  H   ASP A 761     -39.065 -49.931  -1.856  1.00  0.00           H  
ATOM   1050  HA  ASP A 761     -40.161 -52.614  -2.292  1.00  0.00           H  
ATOM   1051  HB3 ASP A 761     -39.641 -52.107  -4.716  1.00  0.00           H  
ATOM   1052  HB2 ASP A 761     -38.903 -50.602  -4.243  1.00  0.00           H  
ATOM   1053  N   GLU A 762     -36.891 -52.093  -2.437  1.00 57.42           N  
ATOM   1054  CA  GLU A 762     -35.604 -52.781  -2.317  1.00 55.82           C  
ATOM   1055  C   GLU A 762     -35.536 -53.616  -1.025  1.00 51.12           C  
ATOM   1056  O   GLU A 762     -35.023 -54.733  -1.063  1.00 41.99           O  
ATOM   1057  CB  GLU A 762     -34.448 -51.759  -2.369  1.00 49.31           C  
ATOM   1058  CG  GLU A 762     -33.054 -52.384  -2.120  1.00 60.03           C  
ATOM   1059  CD  GLU A 762     -31.891 -51.435  -2.384  1.00 66.94           C  
ATOM   1060  OE1 GLU A 762     -32.103 -50.204  -2.316  1.00 58.01           O  
ATOM   1061  OE2 GLU A 762     -30.780 -51.957  -2.621  1.00 72.93           O1-
ATOM   1062  H   GLU A 762     -36.908 -51.095  -2.275  1.00  0.00           H  
ATOM   1063  HA  GLU A 762     -35.494 -53.460  -3.165  1.00  0.00           H  
ATOM   1064  HB3 GLU A 762     -34.621 -50.971  -1.636  1.00  0.00           H  
ATOM   1065  HB2 GLU A 762     -34.459 -51.270  -3.345  1.00  0.00           H  
ATOM   1066  HG3 GLU A 762     -32.928 -53.259  -2.758  1.00  0.00           H  
ATOM   1067  HG2 GLU A 762     -32.957 -52.730  -1.091  1.00  0.00           H  
ATOM   1068  N   ALA A 763     -36.095 -53.101   0.087  1.00 53.86           N  
ATOM   1069  CA  ALA A 763     -36.196 -53.784   1.379  1.00 44.72           C  
ATOM   1070  C   ALA A 763     -37.073 -55.038   1.291  1.00 44.42           C  
ATOM   1071  O   ALA A 763     -36.713 -56.072   1.850  1.00 44.37           O  
ATOM   1072  CB  ALA A 763     -36.817 -52.836   2.417  1.00 52.97           C  
ATOM   1073  H   ALA A 763     -36.477 -52.167   0.032  1.00  0.00           H  
ATOM   1074  HA  ALA A 763     -35.191 -54.064   1.700  1.00  0.00           H  
ATOM   1075  HB1 ALA A 763     -36.705 -53.234   3.426  1.00  0.00           H  
ATOM   1076  HB2 ALA A 763     -36.348 -51.859   2.391  1.00  0.00           H  
ATOM   1077  HB3 ALA A 763     -37.882 -52.679   2.246  1.00  0.00           H  
ATOM   1078  N   TYR A 764     -38.193 -54.943   0.552  1.00 43.24           N  
ATOM   1079  CA  TYR A 764     -39.114 -56.034   0.257  1.00 43.76           C  
ATOM   1080  C   TYR A 764     -38.403 -57.187  -0.470  1.00 47.31           C  
ATOM   1081  O   TYR A 764     -38.450 -58.313   0.019  1.00 47.22           O  
ATOM   1082  CB  TYR A 764     -40.315 -55.490  -0.548  1.00 44.60           C  
ATOM   1083  CG  TYR A 764     -41.332 -56.540  -0.958  1.00 49.25           C  
ATOM   1084  CD1 TYR A 764     -41.275 -57.105  -2.247  1.00 52.56           C  
ATOM   1085  CD2 TYR A 764     -42.314 -56.978  -0.046  1.00 48.75           C  
ATOM   1086  CE1 TYR A 764     -42.185 -58.109  -2.619  1.00 44.68           C  
ATOM   1087  CE2 TYR A 764     -43.225 -57.987  -0.419  1.00 55.68           C  
ATOM   1088  CZ  TYR A 764     -43.158 -58.556  -1.706  1.00 51.93           C  
ATOM   1089  OH  TYR A 764     -44.031 -59.543  -2.065  1.00 52.49           O  
ATOM   1090  H   TYR A 764     -38.410 -54.042   0.146  1.00  0.00           H  
ATOM   1091  HA  TYR A 764     -39.487 -56.417   1.209  1.00  0.00           H  
ATOM   1092  HB3 TYR A 764     -39.969 -54.978  -1.444  1.00  0.00           H  
ATOM   1093  HB2 TYR A 764     -40.831 -54.731   0.041  1.00  0.00           H  
ATOM   1094  HD1 TYR A 764     -40.528 -56.774  -2.953  1.00  0.00           H  
ATOM   1095  HD2 TYR A 764     -42.362 -56.554   0.947  1.00  0.00           H  
ATOM   1096  HE1 TYR A 764     -42.128 -58.522  -3.611  1.00  0.00           H  
ATOM   1097  HE2 TYR A 764     -43.970 -58.326   0.286  1.00  0.00           H  
ATOM   1098  HH  TYR A 764     -43.958 -59.787  -2.975  1.00  0.00           H  
ATOM   1099  N   VAL A 765     -37.724 -56.906  -1.597  1.00 49.22           N  
ATOM   1100  CA  VAL A 765     -37.035 -57.910  -2.411  1.00 50.14           C  
ATOM   1101  C   VAL A 765     -35.800 -58.504  -1.703  1.00 50.89           C  
ATOM   1102  O   VAL A 765     -35.604 -59.715  -1.795  1.00 50.81           O  
ATOM   1103  CB  VAL A 765     -36.666 -57.315  -3.798  1.00 44.19           C  
ATOM   1104  CG1 VAL A 765     -35.724 -58.231  -4.603  1.00 47.60           C  
ATOM   1105  CG2 VAL A 765     -37.927 -57.012  -4.629  1.00 45.52           C  
ATOM   1106  H   VAL A 765     -37.714 -55.951  -1.929  1.00  0.00           H  
ATOM   1107  HA  VAL A 765     -37.733 -58.734  -2.577  1.00  0.00           H  
ATOM   1108  HB  VAL A 765     -36.144 -56.369  -3.643  1.00  0.00           H  
ATOM   1109 HG11 VAL A 765     -35.673 -57.948  -5.655  1.00  0.00           H  
ATOM   1110 HG12 VAL A 765     -34.710 -58.201  -4.208  1.00  0.00           H  
ATOM   1111 HG13 VAL A 765     -36.038 -59.267  -4.535  1.00  0.00           H  
ATOM   1112 HG21 VAL A 765     -37.666 -56.575  -5.594  1.00  0.00           H  
ATOM   1113 HG22 VAL A 765     -38.505 -57.916  -4.820  1.00  0.00           H  
ATOM   1114 HG23 VAL A 765     -38.578 -56.299  -4.126  1.00  0.00           H  
ATOM   1115  N   MET A 766     -34.991 -57.696  -0.992  1.00 50.41           N  
ATOM   1116  CA  MET A 766     -33.802 -58.176  -0.276  1.00 44.67           C  
ATOM   1117  C   MET A 766     -34.153 -59.065   0.930  1.00 48.78           C  
ATOM   1118  O   MET A 766     -33.380 -59.961   1.259  1.00 55.93           O  
ATOM   1119  CB  MET A 766     -32.938 -57.002   0.217  1.00 47.99           C  
ATOM   1120  CG  MET A 766     -32.047 -56.394  -0.860  1.00 52.93           C  
ATOM   1121  SD  MET A 766     -30.856 -55.182  -0.239  1.00 49.47           S  
ATOM   1122  CE  MET A 766     -29.601 -56.270   0.491  1.00 50.91           C  
ATOM   1123  H   MET A 766     -35.194 -56.705  -0.956  1.00  0.00           H  
ATOM   1124  HA  MET A 766     -33.203 -58.774  -0.964  1.00  0.00           H  
ATOM   1125  HB3 MET A 766     -32.246 -57.376   0.968  1.00  0.00           H  
ATOM   1126  HB2 MET A 766     -33.547 -56.234   0.697  1.00  0.00           H  
ATOM   1127  HG3 MET A 766     -32.672 -55.906  -1.603  1.00  0.00           H  
ATOM   1128  HG2 MET A 766     -31.495 -57.186  -1.362  1.00  0.00           H  
ATOM   1129  HE1 MET A 766     -28.771 -55.676   0.872  1.00  0.00           H  
ATOM   1130  HE2 MET A 766     -30.013 -56.850   1.315  1.00  0.00           H  
ATOM   1131  HE3 MET A 766     -29.210 -56.956  -0.261  1.00  0.00           H  
ATOM   1132  N   ALA A 767     -35.322 -58.863   1.560  1.00 42.33           N  
ATOM   1133  CA  ALA A 767     -35.832 -59.726   2.626  1.00 47.92           C  
ATOM   1134  C   ALA A 767     -36.418 -61.042   2.077  1.00 46.63           C  
ATOM   1135  O   ALA A 767     -36.488 -62.021   2.818  1.00 43.16           O  
ATOM   1136  CB  ALA A 767     -36.947 -58.971   3.368  1.00 51.39           C  
ATOM   1137  H   ALA A 767     -35.908 -58.096   1.260  1.00  0.00           H  
ATOM   1138  HA  ALA A 767     -35.031 -59.963   3.329  1.00  0.00           H  
ATOM   1139  HB1 ALA A 767     -37.361 -59.569   4.181  1.00  0.00           H  
ATOM   1140  HB2 ALA A 767     -36.566 -58.050   3.810  1.00  0.00           H  
ATOM   1141  HB3 ALA A 767     -37.769 -58.701   2.703  1.00  0.00           H  
ATOM   1142  N   SER A 768     -36.819 -61.071   0.794  1.00 46.53           N  
ATOM   1143  CA  SER A 768     -37.503 -62.189   0.139  1.00 47.35           C  
ATOM   1144  C   SER A 768     -36.545 -63.184  -0.548  1.00 47.29           C  
ATOM   1145  O   SER A 768     -37.014 -64.183  -1.094  1.00 51.11           O  
ATOM   1146  CB  SER A 768     -38.424 -61.604  -0.950  1.00 50.39           C  
ATOM   1147  OG  SER A 768     -39.464 -60.852  -0.371  1.00 53.37           O  
ATOM   1148  H   SER A 768     -36.691 -60.233   0.245  1.00  0.00           H  
ATOM   1149  HA  SER A 768     -38.102 -62.745   0.861  1.00  0.00           H  
ATOM   1150  HB3 SER A 768     -38.908 -62.398  -1.513  1.00  0.00           H  
ATOM   1151  HB2 SER A 768     -37.879 -60.991  -1.667  1.00  0.00           H  
ATOM   1152  HG  SER A 768     -39.092 -60.059  -0.004  1.00  0.00           H  
ATOM   1153  N   VAL A 769     -35.227 -62.933  -0.527  1.00 49.44           N  
ATOM   1154  CA  VAL A 769     -34.192 -63.767  -1.142  1.00 43.55           C  
ATOM   1155  C   VAL A 769     -33.297 -64.365  -0.050  1.00 38.10           C  
ATOM   1156  O   VAL A 769     -32.928 -63.668   0.892  1.00 40.84           O  
ATOM   1157  CB  VAL A 769     -33.368 -62.927  -2.154  1.00 44.26           C  
ATOM   1158  CG1 VAL A 769     -34.200 -62.578  -3.399  1.00 43.44           C  
ATOM   1159  CG2 VAL A 769     -32.733 -61.655  -1.560  1.00 42.76           C  
ATOM   1160  H   VAL A 769     -34.910 -62.106  -0.040  1.00  0.00           H  
ATOM   1161  HA  VAL A 769     -34.646 -64.598  -1.685  1.00  0.00           H  
ATOM   1162  HB  VAL A 769     -32.546 -63.553  -2.499  1.00  0.00           H  
ATOM   1163 HG11 VAL A 769     -33.611 -62.010  -4.118  1.00  0.00           H  
ATOM   1164 HG12 VAL A 769     -34.558 -63.477  -3.901  1.00  0.00           H  
ATOM   1165 HG13 VAL A 769     -35.071 -61.974  -3.146  1.00  0.00           H  
ATOM   1166 HG21 VAL A 769     -32.218 -61.071  -2.323  1.00  0.00           H  
ATOM   1167 HG22 VAL A 769     -33.493 -61.014  -1.130  1.00  0.00           H  
ATOM   1168 HG23 VAL A 769     -32.005 -61.878  -0.780  1.00  0.00           H  
ATOM   1169  N   ASP A 770     -32.940 -65.650  -0.200  1.00 42.38           N  
ATOM   1170  CA  ASP A 770     -32.039 -66.397   0.671  1.00 45.63           C  
ATOM   1171  C   ASP A 770     -31.249 -67.413  -0.166  1.00 48.18           C  
ATOM   1172  O   ASP A 770     -31.742 -68.504  -0.454  1.00 50.47           O  
ATOM   1173  CB  ASP A 770     -32.801 -66.975   1.890  1.00 45.52           C  
ATOM   1174  CG  ASP A 770     -31.923 -67.742   2.889  1.00 55.05           C  
ATOM   1175  OD1 ASP A 770     -30.748 -67.346   3.055  1.00 62.35           O  
ATOM   1176  OD2 ASP A 770     -32.455 -68.699   3.492  1.00 69.76           O1-
ATOM   1177  H   ASP A 770     -33.314 -66.155  -0.993  1.00  0.00           H  
ATOM   1178  HA  ASP A 770     -31.306 -65.687   1.062  1.00  0.00           H  
ATOM   1179  HB3 ASP A 770     -33.591 -67.642   1.542  1.00  0.00           H  
ATOM   1180  HB2 ASP A 770     -33.300 -66.175   2.436  1.00  0.00           H  
ATOM   1181  N   ASN A 771     -30.027 -67.032  -0.564  1.00 46.15           N  
ATOM   1182  CA  ASN A 771     -29.089 -67.836  -1.343  1.00 44.63           C  
ATOM   1183  C   ASN A 771     -27.661 -67.380  -1.004  1.00 44.06           C  
ATOM   1184  O   ASN A 771     -27.457 -66.175  -0.841  1.00 44.54           O  
ATOM   1185  CB  ASN A 771     -29.435 -67.725  -2.844  1.00 45.37           C  
ATOM   1186  CG  ASN A 771     -28.642 -68.674  -3.748  1.00 39.58           C  
ATOM   1187  OD1 ASN A 771     -27.579 -68.316  -4.250  1.00 39.13           O  
ATOM   1188  ND2 ASN A 771     -29.158 -69.886  -3.959  1.00 48.37           N  
ATOM   1189  H   ASN A 771     -29.700 -66.120  -0.278  1.00  0.00           H  
ATOM   1190  HA  ASN A 771     -29.235 -68.869  -1.033  1.00  0.00           H  
ATOM   1191  HB3 ASN A 771     -29.299 -66.705  -3.201  1.00  0.00           H  
ATOM   1192  HB2 ASN A 771     -30.491 -67.952  -2.962  1.00  0.00           H  
ATOM   1193 HD22 ASN A 771     -28.670 -70.540  -4.554  1.00  0.00           H  
ATOM   1194 HD21 ASN A 771     -30.040 -70.141  -3.537  1.00  0.00           H  
ATOM   1195  N   PRO A 772     -26.663 -68.295  -0.938  1.00 38.07           N  
ATOM   1196  CA  PRO A 772     -25.236 -67.967  -0.788  1.00 34.66           C  
ATOM   1197  C   PRO A 772     -24.657 -66.907  -1.743  1.00 31.55           C  
ATOM   1198  O   PRO A 772     -23.670 -66.282  -1.378  1.00 36.88           O  
ATOM   1199  CB  PRO A 772     -24.492 -69.293  -0.999  1.00 27.78           C  
ATOM   1200  CG  PRO A 772     -25.488 -70.359  -0.593  1.00 31.05           C  
ATOM   1201  CD  PRO A 772     -26.853 -69.750  -0.903  1.00 26.71           C  
ATOM   1202  HA  PRO A 772     -25.090 -67.629   0.239  1.00  0.00           H  
ATOM   1203  HB3 PRO A 772     -23.565 -69.350  -0.426  1.00  0.00           H  
ATOM   1204  HB2 PRO A 772     -24.236 -69.437  -2.050  1.00  0.00           H  
ATOM   1205  HG3 PRO A 772     -25.407 -70.538   0.480  1.00  0.00           H  
ATOM   1206  HG2 PRO A 772     -25.323 -71.311  -1.100  1.00  0.00           H  
ATOM   1207  HD2 PRO A 772     -27.198 -70.107  -1.871  1.00  0.00           H  
ATOM   1208  HD3 PRO A 772     -27.580 -70.051  -0.147  1.00  0.00           H  
ATOM   1209  N   HIS A 773     -25.244 -66.693  -2.933  1.00 35.14           N  
ATOM   1210  CA  HIS A 773     -24.744 -65.785  -3.973  1.00 44.73           C  
ATOM   1211  C   HIS A 773     -25.683 -64.595  -4.215  1.00 42.13           C  
ATOM   1212  O   HIS A 773     -25.656 -63.989  -5.286  1.00 39.84           O  
ATOM   1213  CB  HIS A 773     -24.446 -66.589  -5.248  1.00 38.96           C  
ATOM   1214  CG  HIS A 773     -23.505 -67.740  -5.001  1.00 46.00           C  
ATOM   1215  ND1 HIS A 773     -22.217 -67.561  -4.525  1.00 50.48           N  
ATOM   1216  CD2 HIS A 773     -23.687 -69.102  -5.082  1.00 38.71           C  
ATOM   1217  CE1 HIS A 773     -21.712 -68.776  -4.303  1.00 43.79           C  
ATOM   1218  NE2 HIS A 773     -22.537 -69.760  -4.644  1.00 49.54           N  
ATOM   1219  H   HIS A 773     -26.058 -67.245  -3.169  1.00  0.00           H  
ATOM   1220  HA  HIS A 773     -23.798 -65.344  -3.664  1.00  0.00           H  
ATOM   1221  HB3 HIS A 773     -24.003 -65.938  -6.002  1.00  0.00           H  
ATOM   1222  HB2 HIS A 773     -25.368 -66.988  -5.670  1.00  0.00           H  
ATOM   1223  HD1 HIS A 773     -21.760 -66.676  -4.352  1.00  0.00           H  
ATOM   1224  HD2 HIS A 773     -24.566 -69.655  -5.378  1.00  0.00           H  
ATOM   1225  HE1 HIS A 773     -20.719 -68.941  -3.909  1.00  0.00           H  
ATOM   1226  N   VAL A 774     -26.482 -64.241  -3.197  1.00 46.26           N  
ATOM   1227  CA  VAL A 774     -27.387 -63.099  -3.153  1.00 44.01           C  
ATOM   1228  C   VAL A 774     -27.275 -62.433  -1.772  1.00 34.84           C  
ATOM   1229  O   VAL A 774     -27.321 -63.115  -0.747  1.00 45.52           O  
ATOM   1230  CB  VAL A 774     -28.824 -63.531  -3.563  1.00 45.73           C  
ATOM   1231  CG1 VAL A 774     -29.881 -62.480  -3.196  1.00 55.23           C  
ATOM   1232  CG2 VAL A 774     -28.934 -63.881  -5.060  1.00 46.57           C  
ATOM   1233  H   VAL A 774     -26.440 -64.801  -2.356  1.00  0.00           H  
ATOM   1234  HA  VAL A 774     -27.046 -62.358  -3.878  1.00  0.00           H  
ATOM   1235  HB  VAL A 774     -29.081 -64.429  -3.002  1.00  0.00           H  
ATOM   1236 HG11 VAL A 774     -30.829 -62.672  -3.697  1.00  0.00           H  
ATOM   1237 HG12 VAL A 774     -30.069 -62.475  -2.123  1.00  0.00           H  
ATOM   1238 HG13 VAL A 774     -29.553 -61.481  -3.471  1.00  0.00           H  
ATOM   1239 HG21 VAL A 774     -29.956 -64.142  -5.331  1.00  0.00           H  
ATOM   1240 HG22 VAL A 774     -28.631 -63.044  -5.690  1.00  0.00           H  
ATOM   1241 HG23 VAL A 774     -28.316 -64.739  -5.320  1.00  0.00           H  
ATOM   1242  N   CYS A 775     -27.164 -61.094  -1.752  0.92 36.27           N  
ATOM   1243  CA  CYS A 775     -27.169 -60.269  -0.547  0.92 40.67           C  
ATOM   1244  C   CYS A 775     -28.612 -60.138  -0.038  0.92 44.04           C  
ATOM   1245  O   CYS A 775     -29.486 -59.636  -0.746  0.92 50.82           O  
ATOM   1246  CB  CYS A 775     -26.634 -58.860  -0.883  0.92 42.90           C  
ATOM   1247  SG  CYS A 775     -24.831 -58.910  -1.076  0.92 46.36           S  
ATOM   1248  H   CYS A 775     -27.131 -60.605  -2.639  1.00  0.00           H  
ATOM   1249  HA  CYS A 775     -26.544 -60.724   0.225  1.00  0.00           H  
ATOM   1250  HB3 CYS A 775     -26.853 -58.160  -0.075  1.00  0.00           H  
ATOM   1251  HB2 CYS A 775     -27.093 -58.458  -1.787  1.00  0.00           H  
ATOM   1252  HG  CYS A 775     -24.829 -59.739  -2.124  1.00  0.00           H  
ATOM   1253  N   ARG A 776     -28.839 -60.618   1.192  1.00 50.10           N  
ATOM   1254  CA  ARG A 776     -30.120 -60.619   1.887  1.00 56.77           C  
ATOM   1255  C   ARG A 776     -30.147 -59.483   2.922  1.00 61.68           C  
ATOM   1256  O   ARG A 776     -29.125 -59.165   3.534  1.00 44.33           O  
ATOM   1257  CB  ARG A 776     -30.268 -61.998   2.574  1.00 59.79           C  
ATOM   1258  CG  ARG A 776     -31.490 -62.167   3.498  1.00 62.61           C  
ATOM   1259  CD  ARG A 776     -31.710 -63.629   3.913  1.00 74.49           C  
ATOM   1260  NE  ARG A 776     -32.392 -63.726   5.209  1.00100.42           N  
ATOM   1261  CZ  ARG A 776     -31.805 -64.026   6.380  1.00111.55           C  
ATOM   1262  NH1 ARG A 776     -30.480 -64.212   6.474  1.00101.73           N  
ATOM   1263  NH2 ARG A 776     -32.560 -64.138   7.479  1.00130.19           N1+
ATOM   1264  H   ARG A 776     -28.055 -61.009   1.695  1.00  0.00           H  
ATOM   1265  HA  ARG A 776     -30.933 -60.487   1.174  1.00  0.00           H  
ATOM   1266  HB3 ARG A 776     -29.368 -62.222   3.150  1.00  0.00           H  
ATOM   1267  HB2 ARG A 776     -30.318 -62.758   1.793  1.00  0.00           H  
ATOM   1268  HG3 ARG A 776     -32.387 -61.802   2.997  1.00  0.00           H  
ATOM   1269  HG2 ARG A 776     -31.358 -61.555   4.389  1.00  0.00           H  
ATOM   1270  HD3 ARG A 776     -30.765 -64.170   3.944  1.00  0.00           H  
ATOM   1271  HD2 ARG A 776     -32.318 -64.155   3.185  1.00  0.00           H  
ATOM   1272  HE  ARG A 776     -33.389 -63.563   5.193  1.00  0.00           H  
ATOM   1273 HH12 ARG A 776     -30.051 -64.447   7.356  1.00  0.00           H  
ATOM   1274 HH11 ARG A 776     -29.907 -64.148   5.645  1.00  0.00           H  
ATOM   1275 HH22 ARG A 776     -32.139 -64.369   8.367  1.00  0.00           H  
ATOM   1276 HH21 ARG A 776     -33.558 -63.999   7.427  1.00  0.00           H  
ATOM   1277  N   LEU A 777     -31.337 -58.902   3.144  1.00 55.14           N  
ATOM   1278  CA  LEU A 777     -31.600 -57.893   4.168  1.00 48.20           C  
ATOM   1279  C   LEU A 777     -31.646 -58.581   5.542  1.00 46.67           C  
ATOM   1280  O   LEU A 777     -32.357 -59.571   5.718  1.00 52.29           O  
ATOM   1281  CB  LEU A 777     -32.986 -57.261   3.902  1.00 53.17           C  
ATOM   1282  CG  LEU A 777     -33.266 -55.975   4.701  1.00 53.93           C  
ATOM   1283  CD1 LEU A 777     -32.661 -54.732   4.028  1.00 51.16           C  
ATOM   1284  CD2 LEU A 777     -34.768 -55.799   4.932  1.00 58.01           C  
ATOM   1285  H   LEU A 777     -32.129 -59.231   2.607  1.00  0.00           H  
ATOM   1286  HA  LEU A 777     -30.820 -57.130   4.134  1.00  0.00           H  
ATOM   1287  HB3 LEU A 777     -33.762 -58.001   4.106  1.00  0.00           H  
ATOM   1288  HB2 LEU A 777     -33.112 -57.021   2.855  1.00  0.00           H  
ATOM   1289  HG  LEU A 777     -32.812 -56.064   5.684  1.00  0.00           H  
ATOM   1290 HD11 LEU A 777     -32.836 -53.840   4.630  1.00  0.00           H  
ATOM   1291 HD12 LEU A 777     -31.582 -54.833   3.902  1.00  0.00           H  
ATOM   1292 HD13 LEU A 777     -33.095 -54.559   3.043  1.00  0.00           H  
ATOM   1293 HD21 LEU A 777     -34.946 -54.959   5.594  1.00  0.00           H  
ATOM   1294 HD22 LEU A 777     -35.301 -55.617   4.000  1.00  0.00           H  
ATOM   1295 HD23 LEU A 777     -35.202 -56.679   5.407  1.00  0.00           H  
ATOM   1296  N   LEU A 778     -30.917 -58.025   6.518  1.00 41.15           N  
ATOM   1297  CA  LEU A 778     -30.957 -58.451   7.917  1.00 47.06           C  
ATOM   1298  C   LEU A 778     -32.094 -57.745   8.675  1.00 54.56           C  
ATOM   1299  O   LEU A 778     -32.646 -58.323   9.610  1.00 45.81           O  
ATOM   1300  CB  LEU A 778     -29.623 -58.073   8.594  1.00 47.23           C  
ATOM   1301  CG  LEU A 778     -28.389 -58.815   8.038  1.00 40.99           C  
ATOM   1302  CD1 LEU A 778     -27.110 -58.252   8.667  1.00 41.62           C  
ATOM   1303  CD2 LEU A 778     -28.461 -60.336   8.252  1.00 44.06           C  
ATOM   1304  H   LEU A 778     -30.374 -57.199   6.302  1.00  0.00           H  
ATOM   1305  HA  LEU A 778     -31.124 -59.527   7.989  1.00  0.00           H  
ATOM   1306  HB3 LEU A 778     -29.689 -58.266   9.666  1.00  0.00           H  
ATOM   1307  HB2 LEU A 778     -29.468 -56.998   8.496  1.00  0.00           H  
ATOM   1308  HG  LEU A 778     -28.325 -58.636   6.965  1.00  0.00           H  
ATOM   1309 HD11 LEU A 778     -26.219 -58.701   8.228  1.00  0.00           H  
ATOM   1310 HD12 LEU A 778     -27.052 -57.176   8.511  1.00  0.00           H  
ATOM   1311 HD13 LEU A 778     -27.081 -58.434   9.740  1.00  0.00           H  
ATOM   1312 HD21 LEU A 778     -27.544 -60.820   7.916  1.00  0.00           H  
ATOM   1313 HD22 LEU A 778     -28.600 -60.583   9.305  1.00  0.00           H  
ATOM   1314 HD23 LEU A 778     -29.280 -60.785   7.689  1.00  0.00           H  
ATOM   1315  N   GLY A 779     -32.468 -56.529   8.251  1.00 52.95           N  
ATOM   1316  CA  GLY A 779     -33.602 -55.782   8.767  1.00 45.32           C  
ATOM   1317  C   GLY A 779     -33.604 -54.339   8.263  1.00 51.08           C  
ATOM   1318  O   GLY A 779     -32.719 -53.923   7.515  1.00 44.10           O  
ATOM   1319  H   GLY A 779     -31.954 -56.105   7.491  1.00  0.00           H  
ATOM   1320  HA3 GLY A 779     -33.579 -55.776   9.858  1.00  0.00           H  
ATOM   1321  HA2 GLY A 779     -34.525 -56.273   8.456  1.00  0.00           H  
ATOM   1322  N   ILE A 780     -34.611 -53.577   8.704  1.00 51.66           N  
ATOM   1323  CA  ILE A 780     -34.718 -52.130   8.530  1.00 47.89           C  
ATOM   1324  C   ILE A 780     -34.749 -51.457   9.905  1.00 58.06           C  
ATOM   1325  O   ILE A 780     -35.083 -52.089  10.905  1.00 62.73           O  
ATOM   1326  CB  ILE A 780     -35.947 -51.743   7.661  1.00 53.15           C  
ATOM   1327  CG1 ILE A 780     -37.313 -52.141   8.273  1.00 62.33           C  
ATOM   1328  CG2 ILE A 780     -35.805 -52.264   6.224  1.00 54.66           C  
ATOM   1329  CD1 ILE A 780     -38.513 -51.599   7.486  1.00 70.34           C  
ATOM   1330  H   ILE A 780     -35.298 -54.008   9.310  1.00  0.00           H  
ATOM   1331  HA  ILE A 780     -33.819 -51.770   8.033  1.00  0.00           H  
ATOM   1332  HB  ILE A 780     -35.936 -50.654   7.585  1.00  0.00           H  
ATOM   1333 HG13 ILE A 780     -37.392 -51.763   9.292  1.00  0.00           H  
ATOM   1334 HG12 ILE A 780     -37.389 -53.227   8.346  1.00  0.00           H  
ATOM   1335 HG21 ILE A 780     -36.410 -51.684   5.527  1.00  0.00           H  
ATOM   1336 HG22 ILE A 780     -34.772 -52.218   5.882  1.00  0.00           H  
ATOM   1337 HG23 ILE A 780     -36.135 -53.296   6.161  1.00  0.00           H  
ATOM   1338 HD11 ILE A 780     -39.447 -51.813   8.005  1.00  0.00           H  
ATOM   1339 HD12 ILE A 780     -38.439 -50.520   7.356  1.00  0.00           H  
ATOM   1340 HD13 ILE A 780     -38.576 -52.047   6.495  1.00  0.00           H  
ATOM   1341  N   CYS A 781     -34.434 -50.158   9.935  1.00 62.38           N  
ATOM   1342  CA  CYS A 781     -34.544 -49.304  11.109  1.00 65.16           C  
ATOM   1343  C   CYS A 781     -35.371 -48.081  10.716  1.00 62.95           C  
ATOM   1344  O   CYS A 781     -35.010 -47.352   9.790  1.00 53.28           O  
ATOM   1345  CB  CYS A 781     -33.139 -48.971  11.633  1.00 70.74           C  
ATOM   1346  SG  CYS A 781     -33.231 -48.118  13.225  1.00 72.78           S  
ATOM   1347  H   CYS A 781     -34.156 -49.714   9.070  1.00  0.00           H  
ATOM   1348  HA  CYS A 781     -35.080 -49.830  11.900  1.00  0.00           H  
ATOM   1349  HB3 CYS A 781     -32.591 -48.343  10.934  1.00  0.00           H  
ATOM   1350  HB2 CYS A 781     -32.567 -49.888  11.770  1.00  0.00           H  
ATOM   1351  HG  CYS A 781     -33.855 -49.111  13.871  1.00  0.00           H  
ATOM   1352  N   LEU A 782     -36.491 -47.884  11.426  1.00 67.69           N  
ATOM   1353  CA  LEU A 782     -37.472 -46.830  11.191  1.00 63.55           C  
ATOM   1354  C   LEU A 782     -37.168 -45.619  12.091  1.00 61.06           C  
ATOM   1355  O   LEU A 782     -37.982 -45.213  12.922  1.00 80.47           O  
ATOM   1356  CB  LEU A 782     -38.887 -47.389  11.484  1.00 70.27           C  
ATOM   1357  CG  LEU A 782     -39.336 -48.560  10.580  1.00 61.14           C  
ATOM   1358  CD1 LEU A 782     -40.729 -49.053  11.001  1.00 64.75           C  
ATOM   1359  CD2 LEU A 782     -39.329 -48.192   9.086  1.00 64.61           C  
ATOM   1360  H   LEU A 782     -36.694 -48.530  12.176  1.00  0.00           H  
ATOM   1361  HA  LEU A 782     -37.427 -46.482  10.158  1.00  0.00           H  
ATOM   1362  HB3 LEU A 782     -39.618 -46.585  11.383  1.00  0.00           H  
ATOM   1363  HB2 LEU A 782     -38.940 -47.712  12.525  1.00  0.00           H  
ATOM   1364  HG  LEU A 782     -38.646 -49.394  10.717  1.00  0.00           H  
ATOM   1365 HD11 LEU A 782     -41.040 -49.911  10.404  1.00  0.00           H  
ATOM   1366 HD12 LEU A 782     -40.735 -49.365  12.046  1.00  0.00           H  
ATOM   1367 HD13 LEU A 782     -41.481 -48.273  10.881  1.00  0.00           H  
ATOM   1368 HD21 LEU A 782     -39.778 -48.983   8.486  1.00  0.00           H  
ATOM   1369 HD22 LEU A 782     -39.896 -47.280   8.899  1.00  0.00           H  
ATOM   1370 HD23 LEU A 782     -38.316 -48.043   8.714  1.00  0.00           H  
ATOM   1371  N   THR A 783     -35.995 -45.007  11.870  1.00 70.90           N  
ATOM   1372  CA  THR A 783     -35.644 -43.655  12.315  1.00 73.85           C  
ATOM   1373  C   THR A 783     -36.267 -42.613  11.358  1.00 73.94           C  
ATOM   1374  O   THR A 783     -37.012 -42.969  10.442  1.00 73.40           O  
ATOM   1375  CB  THR A 783     -34.095 -43.535  12.345  1.00 77.82           C  
ATOM   1376  OG1 THR A 783     -33.489 -43.973  11.144  1.00 65.77           O  
ATOM   1377  CG2 THR A 783     -33.476 -44.312  13.506  1.00 78.38           C  
ATOM   1378  H   THR A 783     -35.366 -45.426  11.199  1.00  0.00           H  
ATOM   1379  HA  THR A 783     -36.043 -43.472  13.314  1.00  0.00           H  
ATOM   1380  HB  THR A 783     -33.804 -42.493  12.482  1.00  0.00           H  
ATOM   1381  HG1 THR A 783     -33.835 -43.484  10.410  1.00  0.00           H  
ATOM   1382 HG21 THR A 783     -32.391 -44.215  13.499  1.00  0.00           H  
ATOM   1383 HG22 THR A 783     -33.835 -43.941  14.466  1.00  0.00           H  
ATOM   1384 HG23 THR A 783     -33.721 -45.370  13.448  1.00  0.00           H  
ATOM   1385  N   SER A 784     -35.970 -41.320  11.593  1.00 78.76           N  
ATOM   1386  CA  SER A 784     -36.388 -40.140  10.817  1.00 81.50           C  
ATOM   1387  C   SER A 784     -36.350 -40.298   9.281  1.00 85.25           C  
ATOM   1388  O   SER A 784     -37.280 -39.879   8.595  1.00 88.72           O  
ATOM   1389  CB  SER A 784     -35.618 -38.905  11.324  1.00 84.70           C  
ATOM   1390  OG  SER A 784     -34.247 -38.946  10.970  1.00 91.99           O  
ATOM   1391  H   SER A 784     -35.383 -41.130  12.392  1.00  0.00           H  
ATOM   1392  HA  SER A 784     -37.437 -39.987  11.076  1.00  0.00           H  
ATOM   1393  HB3 SER A 784     -35.708 -38.809  12.407  1.00  0.00           H  
ATOM   1394  HB2 SER A 784     -36.049 -38.000  10.895  1.00  0.00           H  
ATOM   1395  HG  SER A 784     -33.836 -39.673  11.411  1.00  0.00           H  
ATOM   1396  N   THR A 785     -35.311 -40.983   8.781  1.00 93.72           N  
ATOM   1397  CA  THR A 785     -35.180 -41.521   7.432  1.00101.93           C  
ATOM   1398  C   THR A 785     -34.911 -43.029   7.568  1.00 92.08           C  
ATOM   1399  O   THR A 785     -34.170 -43.440   8.463  1.00 91.26           O  
ATOM   1400  CB  THR A 785     -34.092 -40.733   6.659  1.00102.50           C  
ATOM   1401  OG1 THR A 785     -34.038 -41.168   5.315  1.00 95.64           O  
ATOM   1402  CG2 THR A 785     -32.676 -40.859   7.244  1.00 90.27           C  
ATOM   1403  H   THR A 785     -34.600 -41.277   9.433  1.00  0.00           H  
ATOM   1404  HA  THR A 785     -36.129 -41.403   6.904  1.00  0.00           H  
ATOM   1405  HB  THR A 785     -34.368 -39.678   6.643  1.00  0.00           H  
ATOM   1406  HG1 THR A 785     -33.318 -40.724   4.888  1.00  0.00           H  
ATOM   1407 HG21 THR A 785     -31.972 -40.215   6.717  1.00  0.00           H  
ATOM   1408 HG22 THR A 785     -32.646 -40.575   8.295  1.00  0.00           H  
ATOM   1409 HG23 THR A 785     -32.309 -41.881   7.162  1.00  0.00           H  
ATOM   1410  N   VAL A 786     -35.522 -43.854   6.701  1.00 76.78           N  
ATOM   1411  CA  VAL A 786     -35.410 -45.316   6.725  1.00 81.18           C  
ATOM   1412  C   VAL A 786     -33.983 -45.758   6.367  1.00 79.78           C  
ATOM   1413  O   VAL A 786     -33.368 -45.220   5.444  1.00 71.71           O  
ATOM   1414  CB  VAL A 786     -36.445 -45.947   5.753  1.00 83.43           C  
ATOM   1415  CG1 VAL A 786     -36.291 -47.479   5.611  1.00 79.88           C  
ATOM   1416  CG2 VAL A 786     -37.884 -45.614   6.186  1.00 89.16           C  
ATOM   1417  H   VAL A 786     -36.101 -43.447   5.981  1.00  0.00           H  
ATOM   1418  HA  VAL A 786     -35.637 -45.652   7.740  1.00  0.00           H  
ATOM   1419  HB  VAL A 786     -36.294 -45.517   4.761  1.00  0.00           H  
ATOM   1420 HG11 VAL A 786     -37.084 -47.903   5.002  1.00  0.00           H  
ATOM   1421 HG12 VAL A 786     -35.355 -47.761   5.129  1.00  0.00           H  
ATOM   1422 HG13 VAL A 786     -36.330 -47.973   6.583  1.00  0.00           H  
ATOM   1423 HG21 VAL A 786     -38.612 -46.034   5.493  1.00  0.00           H  
ATOM   1424 HG22 VAL A 786     -38.101 -46.013   7.178  1.00  0.00           H  
ATOM   1425 HG23 VAL A 786     -38.061 -44.539   6.215  1.00  0.00           H  
ATOM   1426  N   GLN A 787     -33.492 -46.760   7.109  1.00 70.86           N  
ATOM   1427  CA  GLN A 787     -32.183 -47.371   6.934  1.00 69.37           C  
ATOM   1428  C   GLN A 787     -32.388 -48.849   6.583  1.00 61.40           C  
ATOM   1429  O   GLN A 787     -33.160 -49.527   7.260  1.00 63.79           O  
ATOM   1430  CB  GLN A 787     -31.372 -47.239   8.236  1.00 71.78           C  
ATOM   1431  CG  GLN A 787     -31.380 -45.812   8.819  1.00 79.22           C  
ATOM   1432  CD  GLN A 787     -30.433 -45.632   9.999  1.00 77.23           C  
ATOM   1433  OE1 GLN A 787     -30.075 -46.587  10.679  1.00 76.00           O  
ATOM   1434  NE2 GLN A 787     -30.023 -44.393  10.255  1.00 92.19           N  
ATOM   1435  H   GLN A 787     -34.071 -47.129   7.851  1.00  0.00           H  
ATOM   1436  HA  GLN A 787     -31.642 -46.860   6.145  1.00  0.00           H  
ATOM   1437  HB3 GLN A 787     -30.345 -47.546   8.034  1.00  0.00           H  
ATOM   1438  HB2 GLN A 787     -31.750 -47.935   8.982  1.00  0.00           H  
ATOM   1439  HG3 GLN A 787     -32.380 -45.558   9.169  1.00  0.00           H  
ATOM   1440  HG2 GLN A 787     -31.133 -45.087   8.046  1.00  0.00           H  
ATOM   1441 HE22 GLN A 787     -29.476 -44.222  11.081  1.00  0.00           H  
ATOM   1442 HE21 GLN A 787     -30.273 -43.632   9.629  1.00  0.00           H  
ATOM   1443  N   LEU A 788     -31.690 -49.349   5.552  1.00 63.10           N  
ATOM   1444  CA  LEU A 788     -31.616 -50.770   5.204  1.00 58.60           C  
ATOM   1445  C   LEU A 788     -30.300 -51.319   5.758  1.00 51.53           C  
ATOM   1446  O   LEU A 788     -29.237 -50.780   5.454  1.00 52.51           O  
ATOM   1447  CB  LEU A 788     -31.565 -50.950   3.668  1.00 50.05           C  
ATOM   1448  CG  LEU A 788     -32.756 -50.385   2.873  1.00 55.09           C  
ATOM   1449  CD1 LEU A 788     -32.698 -50.879   1.417  1.00 62.45           C  
ATOM   1450  CD2 LEU A 788     -34.117 -50.715   3.497  1.00 66.28           C  
ATOM   1451  H   LEU A 788     -31.090 -48.717   5.036  1.00  0.00           H  
ATOM   1452  HA  LEU A 788     -32.452 -51.334   5.621  1.00  0.00           H  
ATOM   1453  HB3 LEU A 788     -31.483 -52.017   3.454  1.00  0.00           H  
ATOM   1454  HB2 LEU A 788     -30.659 -50.494   3.264  1.00  0.00           H  
ATOM   1455  HG  LEU A 788     -32.660 -49.300   2.864  1.00  0.00           H  
ATOM   1456 HD11 LEU A 788     -33.507 -50.460   0.819  1.00  0.00           H  
ATOM   1457 HD12 LEU A 788     -31.760 -50.596   0.940  1.00  0.00           H  
ATOM   1458 HD13 LEU A 788     -32.784 -51.965   1.363  1.00  0.00           H  
ATOM   1459 HD21 LEU A 788     -34.920 -50.285   2.902  1.00  0.00           H  
ATOM   1460 HD22 LEU A 788     -34.270 -51.793   3.560  1.00  0.00           H  
ATOM   1461 HD23 LEU A 788     -34.221 -50.294   4.496  1.00  0.00           H  
ATOM   1462  N   ILE A 789     -30.378 -52.401   6.544  1.00 42.70           N  
ATOM   1463  CA  ILE A 789     -29.241 -53.088   7.144  1.00 47.05           C  
ATOM   1464  C   ILE A 789     -29.103 -54.444   6.432  1.00 43.17           C  
ATOM   1465  O   ILE A 789     -30.068 -55.198   6.307  1.00 40.70           O  
ATOM   1466  CB  ILE A 789     -29.446 -53.226   8.685  1.00 55.86           C  
ATOM   1467  CG1 ILE A 789     -29.538 -51.844   9.386  1.00 58.17           C  
ATOM   1468  CG2 ILE A 789     -28.310 -54.034   9.349  1.00 47.73           C  
ATOM   1469  CD1 ILE A 789     -30.951 -51.254   9.498  1.00 60.80           C  
ATOM   1470  H   ILE A 789     -31.291 -52.794   6.734  1.00  0.00           H  
ATOM   1471  HA  ILE A 789     -28.325 -52.518   6.985  1.00  0.00           H  
ATOM   1472  HB  ILE A 789     -30.370 -53.774   8.876  1.00  0.00           H  
ATOM   1473 HG13 ILE A 789     -28.888 -51.130   8.881  1.00  0.00           H  
ATOM   1474 HG12 ILE A 789     -29.151 -51.917  10.404  1.00  0.00           H  
ATOM   1475 HG21 ILE A 789     -28.474 -54.138  10.422  1.00  0.00           H  
ATOM   1476 HG22 ILE A 789     -28.226 -55.044   8.951  1.00  0.00           H  
ATOM   1477 HG23 ILE A 789     -27.350 -53.539   9.209  1.00  0.00           H  
ATOM   1478 HD11 ILE A 789     -30.920 -50.293  10.011  1.00  0.00           H  
ATOM   1479 HD12 ILE A 789     -31.406 -51.081   8.527  1.00  0.00           H  
ATOM   1480 HD13 ILE A 789     -31.617 -51.907  10.060  1.00  0.00           H  
ATOM   1481  N   THR A 790     -27.877 -54.737   5.982  1.00 46.54           N  
ATOM   1482  CA  THR A 790     -27.451 -55.959   5.303  1.00 36.77           C  
ATOM   1483  C   THR A 790     -26.081 -56.383   5.854  1.00 39.56           C  
ATOM   1484  O   THR A 790     -25.447 -55.625   6.586  1.00 46.31           O  
ATOM   1485  CB  THR A 790     -27.515 -55.761   3.763  1.00 41.94           C  
ATOM   1486  OG1 THR A 790     -27.328 -56.984   3.078  1.00 48.90           O  
ATOM   1487  CG2 THR A 790     -26.452 -54.792   3.225  1.00 50.92           C  
ATOM   1488  H   THR A 790     -27.152 -54.048   6.135  1.00  0.00           H  
ATOM   1489  HA  THR A 790     -28.148 -56.755   5.568  1.00  0.00           H  
ATOM   1490  HB  THR A 790     -28.504 -55.388   3.491  1.00  0.00           H  
ATOM   1491  HG1 THR A 790     -28.037 -57.574   3.297  1.00  0.00           H  
ATOM   1492 HG21 THR A 790     -26.579 -54.619   2.156  1.00  0.00           H  
ATOM   1493 HG22 THR A 790     -26.513 -53.830   3.728  1.00  0.00           H  
ATOM   1494 HG23 THR A 790     -25.444 -55.176   3.376  1.00  0.00           H  
ATOM   1495  N   GLN A 791     -25.608 -57.580   5.477  1.00 54.89           N  
ATOM   1496  CA  GLN A 791     -24.262 -58.080   5.758  1.00 37.59           C  
ATOM   1497  C   GLN A 791     -23.217 -57.211   5.037  1.00 43.28           C  
ATOM   1498  O   GLN A 791     -23.381 -56.916   3.853  1.00 51.61           O  
ATOM   1499  CB  GLN A 791     -24.186 -59.539   5.253  1.00 45.06           C  
ATOM   1500  CG  GLN A 791     -22.819 -60.228   5.471  1.00 56.74           C  
ATOM   1501  CD  GLN A 791     -22.703 -61.584   4.776  1.00 55.62           C  
ATOM   1502  OE1 GLN A 791     -23.261 -61.798   3.702  1.00 49.35           O  
ATOM   1503  NE2 GLN A 791     -21.965 -62.511   5.388  1.00 57.85           N  
ATOM   1504  H   GLN A 791     -26.176 -58.131   4.849  1.00  0.00           H  
ATOM   1505  HA  GLN A 791     -24.088 -58.054   6.836  1.00  0.00           H  
ATOM   1506  HB3 GLN A 791     -24.436 -59.550   4.190  1.00  0.00           H  
ATOM   1507  HB2 GLN A 791     -24.959 -60.130   5.746  1.00  0.00           H  
ATOM   1508  HG3 GLN A 791     -22.628 -60.333   6.540  1.00  0.00           H  
ATOM   1509  HG2 GLN A 791     -22.010 -59.624   5.070  1.00  0.00           H  
ATOM   1510 HE22 GLN A 791     -21.868 -63.427   4.979  1.00  0.00           H  
ATOM   1511 HE21 GLN A 791     -21.520 -62.294   6.269  1.00  0.00           H  
ATOM   1512  N   LEU A 792     -22.133 -56.840   5.739  1.00 53.90           N  
ATOM   1513  CA  LEU A 792     -20.994 -56.125   5.163  1.00 45.79           C  
ATOM   1514  C   LEU A 792     -20.230 -57.063   4.221  1.00 40.39           C  
ATOM   1515  O   LEU A 792     -19.966 -58.216   4.562  1.00 43.60           O  
ATOM   1516  CB  LEU A 792     -20.050 -55.657   6.294  1.00 51.75           C  
ATOM   1517  CG  LEU A 792     -18.833 -54.802   5.865  1.00 46.20           C  
ATOM   1518  CD1 LEU A 792     -19.247 -53.476   5.205  1.00 40.29           C  
ATOM   1519  CD2 LEU A 792     -17.919 -54.536   7.070  1.00 52.67           C  
ATOM   1520  H   LEU A 792     -22.061 -57.123   6.707  1.00  0.00           H  
ATOM   1521  HA  LEU A 792     -21.376 -55.262   4.617  1.00  0.00           H  
ATOM   1522  HB3 LEU A 792     -19.692 -56.533   6.838  1.00  0.00           H  
ATOM   1523  HB2 LEU A 792     -20.621 -55.081   7.016  1.00  0.00           H  
ATOM   1524  HG  LEU A 792     -18.239 -55.363   5.143  1.00  0.00           H  
ATOM   1525 HD11 LEU A 792     -18.373 -52.874   4.956  1.00  0.00           H  
ATOM   1526 HD12 LEU A 792     -19.793 -53.640   4.276  1.00  0.00           H  
ATOM   1527 HD13 LEU A 792     -19.881 -52.883   5.866  1.00  0.00           H  
ATOM   1528 HD21 LEU A 792     -17.048 -53.948   6.780  1.00  0.00           H  
ATOM   1529 HD22 LEU A 792     -18.445 -53.991   7.855  1.00  0.00           H  
ATOM   1530 HD23 LEU A 792     -17.554 -55.470   7.497  1.00  0.00           H  
ATOM   1531  N   MET A 793     -19.874 -56.536   3.046  1.00 38.17           N  
ATOM   1532  CA  MET A 793     -19.069 -57.181   2.019  1.00 45.78           C  
ATOM   1533  C   MET A 793     -17.768 -56.352   1.951  1.00 43.04           C  
ATOM   1534  O   MET A 793     -17.743 -55.355   1.227  1.00 37.56           O  
ATOM   1535  CB  MET A 793     -19.871 -57.153   0.698  1.00 46.61           C  
ATOM   1536  CG  MET A 793     -21.250 -57.843   0.787  1.00 41.36           C  
ATOM   1537  SD  MET A 793     -21.216 -59.641   0.999  1.00 43.29           S  
ATOM   1538  CE  MET A 793     -20.834 -60.094  -0.708  1.00 45.01           C  
ATOM   1539  H   MET A 793     -20.185 -55.595   2.842  1.00  0.00           H  
ATOM   1540  HA  MET A 793     -18.859 -58.222   2.259  1.00  0.00           H  
ATOM   1541  HB3 MET A 793     -19.277 -57.612  -0.091  1.00  0.00           H  
ATOM   1542  HB2 MET A 793     -20.033 -56.122   0.383  1.00  0.00           H  
ATOM   1543  HG3 MET A 793     -21.824 -57.633  -0.113  1.00  0.00           H  
ATOM   1544  HG2 MET A 793     -21.840 -57.422   1.601  1.00  0.00           H  
ATOM   1545  HE1 MET A 793     -20.688 -61.166  -0.801  1.00  0.00           H  
ATOM   1546  HE2 MET A 793     -21.639 -59.786  -1.370  1.00  0.00           H  
ATOM   1547  HE3 MET A 793     -19.925 -59.601  -1.036  1.00  0.00           H  
ATOM   1548  N   PRO A 794     -16.733 -56.681   2.769  1.00 44.04           N  
ATOM   1549  CA  PRO A 794     -15.574 -55.815   3.070  1.00 41.74           C  
ATOM   1550  C   PRO A 794     -14.779 -55.257   1.880  1.00 43.01           C  
ATOM   1551  O   PRO A 794     -14.245 -54.154   1.978  1.00 48.85           O  
ATOM   1552  CB  PRO A 794     -14.625 -56.681   3.915  1.00 52.84           C  
ATOM   1553  CG  PRO A 794     -15.508 -57.725   4.558  1.00 51.48           C  
ATOM   1554  CD  PRO A 794     -16.679 -57.889   3.598  1.00 46.15           C  
ATOM   1555  HA  PRO A 794     -15.942 -54.982   3.672  1.00  0.00           H  
ATOM   1556  HB3 PRO A 794     -14.073 -56.096   4.651  1.00  0.00           H  
ATOM   1557  HB2 PRO A 794     -13.890 -57.192   3.290  1.00  0.00           H  
ATOM   1558  HG3 PRO A 794     -15.875 -57.344   5.513  1.00  0.00           H  
ATOM   1559  HG2 PRO A 794     -14.987 -58.663   4.753  1.00  0.00           H  
ATOM   1560  HD2 PRO A 794     -16.517 -58.747   2.951  1.00  0.00           H  
ATOM   1561  HD3 PRO A 794     -17.581 -58.065   4.172  1.00  0.00           H  
ATOM   1562  N   PHE A 795     -14.680 -56.020   0.782  1.00 45.47           N  
ATOM   1563  CA  PHE A 795     -13.846 -55.711  -0.381  1.00 45.34           C  
ATOM   1564  C   PHE A 795     -14.606 -54.900  -1.453  1.00 41.60           C  
ATOM   1565  O   PHE A 795     -14.069 -54.688  -2.542  1.00 42.63           O  
ATOM   1566  CB  PHE A 795     -13.369 -57.051  -0.981  1.00 43.47           C  
ATOM   1567  CG  PHE A 795     -12.429 -57.837  -0.086  1.00 41.95           C  
ATOM   1568  CD1 PHE A 795     -12.948 -58.758   0.846  1.00 44.97           C  
ATOM   1569  CD2 PHE A 795     -11.035 -57.640  -0.171  1.00 46.31           C  
ATOM   1570  CE1 PHE A 795     -12.084 -59.470   1.699  1.00 53.48           C  
ATOM   1571  CE2 PHE A 795     -10.168 -58.361   0.674  1.00 51.21           C  
ATOM   1572  CZ  PHE A 795     -10.692 -59.273   1.611  1.00 54.67           C  
ATOM   1573  H   PHE A 795     -15.168 -56.905   0.770  1.00  0.00           H  
ATOM   1574  HA  PHE A 795     -12.974 -55.127  -0.083  1.00  0.00           H  
ATOM   1575  HB3 PHE A 795     -12.870 -56.901  -1.939  1.00  0.00           H  
ATOM   1576  HB2 PHE A 795     -14.228 -57.684  -1.182  1.00  0.00           H  
ATOM   1577  HD1 PHE A 795     -14.015 -58.906   0.917  1.00  0.00           H  
ATOM   1578  HD2 PHE A 795     -10.628 -56.934  -0.880  1.00  0.00           H  
ATOM   1579  HE1 PHE A 795     -12.489 -60.168   2.417  1.00  0.00           H  
ATOM   1580  HE2 PHE A 795      -9.101 -58.210   0.605  1.00  0.00           H  
ATOM   1581  HZ  PHE A 795     -10.027 -59.822   2.261  1.00  0.00           H  
ATOM   1582  N   GLY A 796     -15.828 -54.423  -1.150  1.00 51.35           N  
ATOM   1583  CA  GLY A 796     -16.662 -53.597  -2.023  1.00 43.75           C  
ATOM   1584  C   GLY A 796     -17.198 -54.368  -3.230  1.00 46.87           C  
ATOM   1585  O   GLY A 796     -17.338 -55.588  -3.168  1.00 54.10           O  
ATOM   1586  H   GLY A 796     -16.205 -54.645  -0.239  1.00  0.00           H  
ATOM   1587  HA3 GLY A 796     -16.099 -52.721  -2.350  1.00  0.00           H  
ATOM   1588  HA2 GLY A 796     -17.512 -53.236  -1.447  1.00  0.00           H  
ATOM   1589  N   CYS A 797     -17.500 -53.655  -4.327  1.00 48.96           N  
ATOM   1590  CA  CYS A 797     -17.917 -54.256  -5.595  1.00 49.66           C  
ATOM   1591  C   CYS A 797     -16.767 -54.965  -6.316  1.00 55.30           C  
ATOM   1592  O   CYS A 797     -15.591 -54.649  -6.124  1.00 48.18           O  
ATOM   1593  CB  CYS A 797     -18.521 -53.211  -6.540  1.00 45.78           C  
ATOM   1594  SG  CYS A 797     -17.292 -51.959  -6.977  1.00 78.02           S  
ATOM   1595  H   CYS A 797     -17.367 -52.653  -4.312  1.00  0.00           H  
ATOM   1596  HA  CYS A 797     -18.688 -54.984  -5.394  1.00  0.00           H  
ATOM   1597  HB3 CYS A 797     -19.408 -52.758  -6.105  1.00  0.00           H  
ATOM   1598  HB2 CYS A 797     -18.857 -53.692  -7.459  1.00  0.00           H  
ATOM   1599  HG  CYS A 797     -16.280 -52.818  -7.115  1.00  0.00           H  
ATOM   1600  N   LEU A 798     -17.146 -55.894  -7.198  1.00 50.52           N  
ATOM   1601  CA  LEU A 798     -16.243 -56.672  -8.022  1.00 51.39           C  
ATOM   1602  C   LEU A 798     -15.625 -55.832  -9.158  1.00 47.90           C  
ATOM   1603  O   LEU A 798     -14.513 -56.149  -9.567  1.00 52.11           O  
ATOM   1604  CB  LEU A 798     -17.034 -57.885  -8.558  1.00 55.57           C  
ATOM   1605  CG  LEU A 798     -16.193 -58.986  -9.234  1.00 45.97           C  
ATOM   1606  CD1 LEU A 798     -15.057 -59.514  -8.345  1.00 52.39           C  
ATOM   1607  CD2 LEU A 798     -17.093 -60.149  -9.683  1.00 46.85           C  
ATOM   1608  H   LEU A 798     -18.136 -56.094  -7.285  1.00  0.00           H  
ATOM   1609  HA  LEU A 798     -15.443 -57.015  -7.369  1.00  0.00           H  
ATOM   1610  HB3 LEU A 798     -17.805 -57.541  -9.249  1.00  0.00           H  
ATOM   1611  HB2 LEU A 798     -17.571 -58.342  -7.725  1.00  0.00           H  
ATOM   1612  HG  LEU A 798     -15.733 -58.554 -10.121  1.00  0.00           H  
ATOM   1613 HD11 LEU A 798     -14.519 -60.305  -8.855  1.00  0.00           H  
ATOM   1614 HD12 LEU A 798     -14.319 -58.749  -8.111  1.00  0.00           H  
ATOM   1615 HD13 LEU A 798     -15.431 -59.928  -7.411  1.00  0.00           H  
ATOM   1616 HD21 LEU A 798     -16.528 -60.887 -10.252  1.00  0.00           H  
ATOM   1617 HD22 LEU A 798     -17.537 -60.659  -8.829  1.00  0.00           H  
ATOM   1618 HD23 LEU A 798     -17.913 -59.801 -10.312  1.00  0.00           H  
ATOM   1619  N   LEU A 799     -16.280 -54.741  -9.611  1.00 50.24           N  
ATOM   1620  CA  LEU A 799     -15.773 -53.815 -10.633  1.00 50.75           C  
ATOM   1621  C   LEU A 799     -14.511 -53.066 -10.173  1.00 54.21           C  
ATOM   1622  O   LEU A 799     -13.517 -53.057 -10.898  1.00 55.45           O  
ATOM   1623  CB  LEU A 799     -16.876 -52.807 -11.031  1.00 51.94           C  
ATOM   1624  CG  LEU A 799     -16.503 -51.798 -12.146  1.00 54.78           C  
ATOM   1625  CD1 LEU A 799     -16.055 -52.493 -13.442  1.00 53.29           C  
ATOM   1626  CD2 LEU A 799     -17.675 -50.848 -12.426  1.00 50.24           C  
ATOM   1627  H   LEU A 799     -17.194 -54.549  -9.226  1.00  0.00           H  
ATOM   1628  HA  LEU A 799     -15.524 -54.418 -11.506  1.00  0.00           H  
ATOM   1629  HB3 LEU A 799     -17.201 -52.258 -10.146  1.00  0.00           H  
ATOM   1630  HB2 LEU A 799     -17.744 -53.364 -11.368  1.00  0.00           H  
ATOM   1631  HG  LEU A 799     -15.676 -51.177 -11.799  1.00  0.00           H  
ATOM   1632 HD11 LEU A 799     -15.866 -51.771 -14.236  1.00  0.00           H  
ATOM   1633 HD12 LEU A 799     -15.131 -53.047 -13.289  1.00  0.00           H  
ATOM   1634 HD13 LEU A 799     -16.808 -53.192 -13.805  1.00  0.00           H  
ATOM   1635 HD21 LEU A 799     -17.409 -50.103 -13.176  1.00  0.00           H  
ATOM   1636 HD22 LEU A 799     -18.545 -51.394 -12.794  1.00  0.00           H  
ATOM   1637 HD23 LEU A 799     -17.973 -50.314 -11.524  1.00  0.00           H  
ATOM   1638  N   ASP A 800     -14.533 -52.470  -8.969  1.00 53.31           N  
ATOM   1639  CA  ASP A 800     -13.374 -51.806  -8.360  1.00 53.19           C  
ATOM   1640  C   ASP A 800     -12.291 -52.820  -7.969  1.00 49.81           C  
ATOM   1641  O   ASP A 800     -11.111 -52.493  -8.059  1.00 61.95           O  
ATOM   1642  CB  ASP A 800     -13.775 -50.992  -7.103  1.00 53.46           C  
ATOM   1643  CG  ASP A 800     -14.727 -49.815  -7.353  1.00 62.60           C  
ATOM   1644  OD1 ASP A 800     -15.057 -49.555  -8.533  1.00 56.96           O  
ATOM   1645  OD2 ASP A 800     -15.132 -49.197  -6.344  1.00 65.30           O1-
ATOM   1646  H   ASP A 800     -15.391 -52.483  -8.439  1.00  0.00           H  
ATOM   1647  HA  ASP A 800     -12.937 -51.124  -9.093  1.00  0.00           H  
ATOM   1648  HB3 ASP A 800     -12.882 -50.583  -6.628  1.00  0.00           H  
ATOM   1649  HB2 ASP A 800     -14.235 -51.650  -6.364  1.00  0.00           H  
ATOM   1650  N   TYR A 801     -12.678 -54.053  -7.596  1.00 46.52           N  
ATOM   1651  CA  TYR A 801     -11.759 -55.126  -7.228  1.00 51.44           C  
ATOM   1652  C   TYR A 801     -10.917 -55.617  -8.424  1.00 55.95           C  
ATOM   1653  O   TYR A 801      -9.711 -55.789  -8.254  1.00 52.41           O  
ATOM   1654  CB  TYR A 801     -12.549 -56.294  -6.601  1.00 43.51           C  
ATOM   1655  CG  TYR A 801     -11.660 -57.336  -5.948  1.00 45.39           C  
ATOM   1656  CD1 TYR A 801     -11.193 -58.438  -6.695  1.00 48.31           C  
ATOM   1657  CD2 TYR A 801     -11.240 -57.164  -4.613  1.00 44.87           C  
ATOM   1658  CE1 TYR A 801     -10.265 -59.330  -6.129  1.00 42.82           C  
ATOM   1659  CE2 TYR A 801     -10.322 -58.066  -4.043  1.00 47.65           C  
ATOM   1660  CZ  TYR A 801      -9.816 -59.133  -4.810  1.00 48.14           C  
ATOM   1661  OH  TYR A 801      -8.872 -59.964  -4.284  1.00 53.63           O  
ATOM   1662  H   TYR A 801     -13.668 -54.249  -7.545  1.00  0.00           H  
ATOM   1663  HA  TYR A 801     -11.081 -54.728  -6.470  1.00  0.00           H  
ATOM   1664  HB3 TYR A 801     -13.169 -56.781  -7.351  1.00  0.00           H  
ATOM   1665  HB2 TYR A 801     -13.234 -55.916  -5.840  1.00  0.00           H  
ATOM   1666  HD1 TYR A 801     -11.510 -58.575  -7.719  1.00  0.00           H  
ATOM   1667  HD2 TYR A 801     -11.593 -56.322  -4.035  1.00  0.00           H  
ATOM   1668  HE1 TYR A 801      -9.881 -60.150  -6.718  1.00  0.00           H  
ATOM   1669  HE2 TYR A 801      -9.979 -57.918  -3.030  1.00  0.00           H  
ATOM   1670  HH  TYR A 801      -8.553 -60.603  -4.902  1.00  0.00           H  
ATOM   1671  N   VAL A 802     -11.517 -55.817  -9.617  1.00 49.83           N  
ATOM   1672  CA  VAL A 802     -10.795 -56.246 -10.826  1.00 54.67           C  
ATOM   1673  C   VAL A 802      -9.853 -55.164 -11.390  1.00 57.68           C  
ATOM   1674  O   VAL A 802      -8.867 -55.507 -12.041  1.00 58.44           O  
ATOM   1675  CB  VAL A 802     -11.749 -56.769 -11.939  1.00 43.72           C  
ATOM   1676  CG1 VAL A 802     -12.442 -58.082 -11.546  1.00 44.26           C  
ATOM   1677  CG2 VAL A 802     -12.773 -55.751 -12.464  1.00 42.95           C  
ATOM   1678  H   VAL A 802     -12.515 -55.673  -9.693  1.00  0.00           H  
ATOM   1679  HA  VAL A 802     -10.156 -57.073 -10.537  1.00  0.00           H  
ATOM   1680  HB  VAL A 802     -11.116 -57.025 -12.789  1.00  0.00           H  
ATOM   1681 HG11 VAL A 802     -13.061 -58.458 -12.360  1.00  0.00           H  
ATOM   1682 HG12 VAL A 802     -11.705 -58.850 -11.325  1.00  0.00           H  
ATOM   1683 HG13 VAL A 802     -13.075 -57.970 -10.668  1.00  0.00           H  
ATOM   1684 HG21 VAL A 802     -13.289 -56.139 -13.343  1.00  0.00           H  
ATOM   1685 HG22 VAL A 802     -13.530 -55.531 -11.722  1.00  0.00           H  
ATOM   1686 HG23 VAL A 802     -12.307 -54.809 -12.748  1.00  0.00           H  
ATOM   1687  N   ARG A 803     -10.128 -53.879 -11.108  1.00 53.92           N  
ATOM   1688  CA  ARG A 803      -9.294 -52.742 -11.492  1.00 48.34           C  
ATOM   1689  C   ARG A 803      -8.107 -52.584 -10.527  1.00 49.47           C  
ATOM   1690  O   ARG A 803      -6.975 -52.437 -10.986  1.00 56.00           O  
ATOM   1691  CB  ARG A 803     -10.145 -51.456 -11.434  1.00 44.40           C  
ATOM   1692  CG  ARG A 803     -11.197 -51.372 -12.549  1.00 47.51           C  
ATOM   1693  CD  ARG A 803     -12.167 -50.203 -12.337  1.00 48.20           C  
ATOM   1694  NE  ARG A 803     -13.063 -50.034 -13.487  1.00 46.33           N  
ATOM   1695  CZ  ARG A 803     -14.134 -49.227 -13.545  1.00 49.01           C  
ATOM   1696  NH1 ARG A 803     -14.508 -48.490 -12.490  1.00 52.59           N  
ATOM   1697  NH2 ARG A 803     -14.840 -49.159 -14.680  1.00 57.15           N1+
ATOM   1698  H   ARG A 803     -10.955 -53.682 -10.563  1.00  0.00           H  
ATOM   1699  HA  ARG A 803      -8.911 -52.881 -12.506  1.00  0.00           H  
ATOM   1700  HB3 ARG A 803      -9.501 -50.578 -11.507  1.00  0.00           H  
ATOM   1701  HB2 ARG A 803     -10.639 -51.384 -10.464  1.00  0.00           H  
ATOM   1702  HG3 ARG A 803     -11.761 -52.301 -12.593  1.00  0.00           H  
ATOM   1703  HG2 ARG A 803     -10.698 -51.279 -13.515  1.00  0.00           H  
ATOM   1704  HD3 ARG A 803     -11.615 -49.274 -12.192  1.00  0.00           H  
ATOM   1705  HD2 ARG A 803     -12.761 -50.371 -11.439  1.00  0.00           H  
ATOM   1706  HE  ARG A 803     -12.829 -50.563 -14.319  1.00  0.00           H  
ATOM   1707 HH12 ARG A 803     -15.315 -47.887 -12.538  1.00  0.00           H  
ATOM   1708 HH11 ARG A 803     -13.994 -48.559 -11.622  1.00  0.00           H  
ATOM   1709 HH22 ARG A 803     -15.664 -48.581 -14.748  1.00  0.00           H  
ATOM   1710 HH21 ARG A 803     -14.567 -49.740 -15.465  1.00  0.00           H  
ATOM   1711  N   GLU A 804      -8.353 -52.648  -9.205  1.00 49.79           N  
ATOM   1712  CA  GLU A 804      -7.348 -52.487  -8.148  1.00 58.85           C  
ATOM   1713  C   GLU A 804      -6.438 -53.723  -7.986  1.00 60.91           C  
ATOM   1714  O   GLU A 804      -5.425 -53.626  -7.294  1.00 66.30           O  
ATOM   1715  CB  GLU A 804      -8.073 -52.243  -6.805  1.00 65.26           C  
ATOM   1716  CG  GLU A 804      -8.674 -50.826  -6.686  1.00 78.49           C  
ATOM   1717  CD  GLU A 804      -9.472 -50.612  -5.396  1.00 94.18           C  
ATOM   1718  OE1 GLU A 804      -9.080 -51.195  -4.361  1.00 97.76           O  
ATOM   1719  OE2 GLU A 804     -10.459 -49.848  -5.465  1.00 85.79           O1-
ATOM   1720  H   GLU A 804      -9.311 -52.771  -8.903  1.00  0.00           H  
ATOM   1721  HA  GLU A 804      -6.710 -51.632  -8.378  1.00  0.00           H  
ATOM   1722  HB3 GLU A 804      -7.374 -52.377  -5.977  1.00  0.00           H  
ATOM   1723  HB2 GLU A 804      -8.849 -52.996  -6.658  1.00  0.00           H  
ATOM   1724  HG3 GLU A 804      -9.323 -50.618  -7.537  1.00  0.00           H  
ATOM   1725  HG2 GLU A 804      -7.877 -50.083  -6.719  1.00  0.00           H  
ATOM   1726  N   HIS A 805      -6.774 -54.862  -8.618  1.00 59.42           N  
ATOM   1727  CA  HIS A 805      -6.050 -56.132  -8.527  1.00 56.01           C  
ATOM   1728  C   HIS A 805      -5.871 -56.821  -9.886  1.00 58.27           C  
ATOM   1729  O   HIS A 805      -5.773 -58.047  -9.914  1.00 60.31           O  
ATOM   1730  CB  HIS A 805      -6.641 -57.068  -7.445  1.00 57.75           C  
ATOM   1731  CG  HIS A 805      -6.760 -56.492  -6.060  1.00 60.55           C  
ATOM   1732  ND1 HIS A 805      -7.876 -55.795  -5.632  1.00 54.93           N  
ATOM   1733  CD2 HIS A 805      -5.885 -56.487  -4.997  1.00 60.00           C  
ATOM   1734  CE1 HIS A 805      -7.639 -55.409  -4.376  1.00 57.92           C  
ATOM   1735  NE2 HIS A 805      -6.451 -55.796  -3.924  1.00 61.86           N  
ATOM   1736  H   HIS A 805      -7.627 -54.861  -9.159  1.00  0.00           H  
ATOM   1737  HA  HIS A 805      -5.026 -55.916  -8.219  1.00  0.00           H  
ATOM   1738  HB3 HIS A 805      -6.022 -57.962  -7.356  1.00  0.00           H  
ATOM   1739  HB2 HIS A 805      -7.627 -57.418  -7.746  1.00  0.00           H  
ATOM   1740  HD1 HIS A 805      -8.707 -55.606  -6.176  1.00  0.00           H  
ATOM   1741  HD2 HIS A 805      -4.897 -56.917  -4.924  1.00  0.00           H  
ATOM   1742  HE1 HIS A 805      -8.341 -54.835  -3.789  1.00  0.00           H  
ATOM   1743  N   LYS A 806      -5.806 -56.062 -11.000  1.00 63.49           N  
ATOM   1744  CA  LYS A 806      -5.617 -56.554 -12.377  1.00 63.37           C  
ATOM   1745  C   LYS A 806      -4.504 -57.607 -12.509  1.00 69.32           C  
ATOM   1746  O   LYS A 806      -4.727 -58.684 -13.063  1.00 78.13           O  
ATOM   1747  CB  LYS A 806      -5.405 -55.360 -13.345  1.00 62.27           C  
ATOM   1748  CG  LYS A 806      -5.457 -55.723 -14.848  1.00 78.32           C  
ATOM   1749  CD  LYS A 806      -4.141 -56.214 -15.489  1.00 90.02           C  
ATOM   1750  CE  LYS A 806      -4.366 -56.867 -16.860  1.00 87.40           C  
ATOM   1751  NZ  LYS A 806      -3.178 -57.621 -17.295  1.00 88.84           N1+
ATOM   1752  H   LYS A 806      -5.902 -55.063 -10.888  1.00  0.00           H  
ATOM   1753  HA  LYS A 806      -6.554 -57.043 -12.647  1.00  0.00           H  
ATOM   1754  HB3 LYS A 806      -4.475 -54.836 -13.117  1.00  0.00           H  
ATOM   1755  HB2 LYS A 806      -6.202 -54.639 -13.157  1.00  0.00           H  
ATOM   1756  HG3 LYS A 806      -5.806 -54.856 -15.410  1.00  0.00           H  
ATOM   1757  HG2 LYS A 806      -6.216 -56.486 -14.979  1.00  0.00           H  
ATOM   1758  HD3 LYS A 806      -3.644 -56.942 -14.856  1.00  0.00           H  
ATOM   1759  HD2 LYS A 806      -3.441 -55.382 -15.577  1.00  0.00           H  
ATOM   1760  HE3 LYS A 806      -4.619 -56.113 -17.606  1.00  0.00           H  
ATOM   1761  HE2 LYS A 806      -5.198 -57.568 -16.814  1.00  0.00           H  
ATOM   1762  HZ1 LYS A 806      -2.990 -58.359 -16.632  1.00  0.00           H  
ATOM   1763  HZ2 LYS A 806      -3.344 -58.020 -18.208  1.00  0.00           H  
ATOM   1764  HZ3 LYS A 806      -2.382 -57.000 -17.336  1.00  0.00           H  
ATOM   1765  N   ASP A 807      -3.316 -57.275 -11.980  1.00 77.54           N  
ATOM   1766  CA  ASP A 807      -2.071 -58.042 -12.088  1.00 77.34           C  
ATOM   1767  C   ASP A 807      -2.006 -59.248 -11.125  1.00 68.06           C  
ATOM   1768  O   ASP A 807      -1.018 -59.979 -11.146  1.00 80.60           O  
ATOM   1769  CB  ASP A 807      -0.870 -57.108 -11.767  1.00 85.20           C  
ATOM   1770  CG  ASP A 807      -0.797 -55.799 -12.569  1.00 95.18           C  
ATOM   1771  OD1 ASP A 807      -1.380 -55.746 -13.675  1.00 86.97           O  
ATOM   1772  OD2 ASP A 807      -0.136 -54.869 -12.059  1.00 93.58           O1-
ATOM   1773  H   ASP A 807      -3.244 -56.366 -11.547  1.00  0.00           H  
ATOM   1774  HA  ASP A 807      -1.974 -58.416 -13.109  1.00  0.00           H  
ATOM   1775  HB3 ASP A 807       0.069 -57.638 -11.931  1.00  0.00           H  
ATOM   1776  HB2 ASP A 807      -0.887 -56.843 -10.708  1.00  0.00           H  
ATOM   1777  N   ASN A 808      -3.039 -59.461 -10.290  1.00 67.33           N  
ATOM   1778  CA  ASN A 808      -3.116 -60.470  -9.228  1.00 69.05           C  
ATOM   1779  C   ASN A 808      -4.428 -61.270  -9.228  1.00 65.26           C  
ATOM   1780  O   ASN A 808      -4.760 -61.902  -8.225  1.00 66.17           O  
ATOM   1781  CB  ASN A 808      -2.721 -59.862  -7.857  1.00 76.68           C  
ATOM   1782  CG  ASN A 808      -1.209 -59.849  -7.624  1.00 87.84           C  
ATOM   1783  OD1 ASN A 808      -0.654 -60.822  -7.118  1.00 94.99           O  
ATOM   1784  ND2 ASN A 808      -0.540 -58.751  -7.980  1.00 85.09           N  
ATOM   1785  H   ASN A 808      -3.827 -58.831 -10.362  1.00  0.00           H  
ATOM   1786  HA  ASN A 808      -2.390 -61.253  -9.456  1.00  0.00           H  
ATOM   1787  HB3 ASN A 808      -3.151 -60.428  -7.030  1.00  0.00           H  
ATOM   1788  HB2 ASN A 808      -3.125 -58.853  -7.757  1.00  0.00           H  
ATOM   1789 HD22 ASN A 808       0.459 -58.711  -7.844  1.00  0.00           H  
ATOM   1790 HD21 ASN A 808      -1.029 -57.973  -8.398  1.00  0.00           H  
ATOM   1791  N   ILE A 809      -5.155 -61.279 -10.357  1.00 62.72           N  
ATOM   1792  CA  ILE A 809      -6.361 -62.076 -10.567  1.00 59.88           C  
ATOM   1793  C   ILE A 809      -6.051 -63.094 -11.667  1.00 54.61           C  
ATOM   1794  O   ILE A 809      -5.833 -62.733 -12.825  1.00 52.31           O  
ATOM   1795  CB  ILE A 809      -7.563 -61.144 -10.875  1.00 61.65           C  
ATOM   1796  CG1 ILE A 809      -7.994 -60.410  -9.586  1.00 58.61           C  
ATOM   1797  CG2 ILE A 809      -8.772 -61.884 -11.491  1.00 57.08           C  
ATOM   1798  CD1 ILE A 809      -8.874 -59.190  -9.850  1.00 58.42           C  
ATOM   1799  H   ILE A 809      -4.816 -60.746 -11.146  1.00  0.00           H  
ATOM   1800  HA  ILE A 809      -6.617 -62.640  -9.667  1.00  0.00           H  
ATOM   1801  HB  ILE A 809      -7.229 -60.397 -11.598  1.00  0.00           H  
ATOM   1802 HG13 ILE A 809      -7.123 -60.071  -9.028  1.00  0.00           H  
ATOM   1803 HG12 ILE A 809      -8.508 -61.103  -8.919  1.00  0.00           H  
ATOM   1804 HG21 ILE A 809      -9.604 -61.210 -11.685  1.00  0.00           H  
ATOM   1805 HG22 ILE A 809      -8.522 -62.330 -12.453  1.00  0.00           H  
ATOM   1806 HG23 ILE A 809      -9.132 -62.679 -10.836  1.00  0.00           H  
ATOM   1807 HD11 ILE A 809      -9.111 -58.673  -8.922  1.00  0.00           H  
ATOM   1808 HD12 ILE A 809      -8.374 -58.485 -10.514  1.00  0.00           H  
ATOM   1809 HD13 ILE A 809      -9.819 -59.471 -10.307  1.00  0.00           H  
ATOM   1810  N   GLY A 810      -6.057 -64.373 -11.271  1.00 50.87           N  
ATOM   1811  CA  GLY A 810      -5.888 -65.523 -12.141  1.00 54.12           C  
ATOM   1812  C   GLY A 810      -7.209 -65.967 -12.771  1.00 50.87           C  
ATOM   1813  O   GLY A 810      -8.294 -65.516 -12.392  1.00 52.28           O  
ATOM   1814  H   GLY A 810      -6.238 -64.565 -10.296  1.00  0.00           H  
ATOM   1815  HA3 GLY A 810      -5.483 -66.347 -11.553  1.00  0.00           H  
ATOM   1816  HA2 GLY A 810      -5.158 -65.303 -12.922  1.00  0.00           H  
ATOM   1817  N   SER A 811      -7.087 -66.882 -13.741  1.00 53.40           N  
ATOM   1818  CA  SER A 811      -8.170 -67.480 -14.517  1.00 55.16           C  
ATOM   1819  C   SER A 811      -9.217 -68.219 -13.671  1.00 50.67           C  
ATOM   1820  O   SER A 811     -10.402 -68.170 -13.998  1.00 50.29           O  
ATOM   1821  CB  SER A 811      -7.553 -68.409 -15.580  1.00 51.37           C  
ATOM   1822  OG  SER A 811      -6.673 -69.362 -15.023  1.00 54.29           O  
ATOM   1823  H   SER A 811      -6.148 -67.184 -13.970  1.00  0.00           H  
ATOM   1824  HA  SER A 811      -8.688 -66.671 -15.034  1.00  0.00           H  
ATOM   1825  HB3 SER A 811      -7.011 -67.832 -16.329  1.00  0.00           H  
ATOM   1826  HB2 SER A 811      -8.341 -68.957 -16.095  1.00  0.00           H  
ATOM   1827  HG  SER A 811      -5.841 -68.936 -14.862  1.00  0.00           H  
ATOM   1828  N   GLN A 812      -8.791 -68.872 -12.576  1.00 52.35           N  
ATOM   1829  CA  GLN A 812      -9.661 -69.655 -11.704  1.00 50.86           C  
ATOM   1830  C   GLN A 812     -10.617 -68.764 -10.897  1.00 44.77           C  
ATOM   1831  O   GLN A 812     -11.763 -69.152 -10.700  1.00 48.24           O  
ATOM   1832  CB  GLN A 812      -8.790 -70.506 -10.759  1.00 50.54           C  
ATOM   1833  CG  GLN A 812      -9.575 -71.661 -10.105  1.00 60.49           C  
ATOM   1834  CD  GLN A 812      -8.650 -72.709  -9.486  1.00 75.15           C  
ATOM   1835  OE1 GLN A 812      -7.893 -72.406  -8.568  1.00 80.04           O  
ATOM   1836  NE2 GLN A 812      -8.715 -73.948  -9.978  1.00 73.74           N  
ATOM   1837  H   GLN A 812      -7.802 -68.864 -12.373  1.00  0.00           H  
ATOM   1838  HA  GLN A 812     -10.256 -70.318 -12.336  1.00  0.00           H  
ATOM   1839  HB3 GLN A 812      -8.329 -69.882  -9.991  1.00  0.00           H  
ATOM   1840  HB2 GLN A 812      -7.960 -70.922 -11.332  1.00  0.00           H  
ATOM   1841  HG3 GLN A 812     -10.223 -72.142 -10.838  1.00  0.00           H  
ATOM   1842  HG2 GLN A 812     -10.228 -71.273  -9.325  1.00  0.00           H  
ATOM   1843 HE22 GLN A 812      -8.119 -74.666  -9.593  1.00  0.00           H  
ATOM   1844 HE21 GLN A 812      -9.358 -74.165 -10.727  1.00  0.00           H  
ATOM   1845  N   TYR A 813     -10.178 -67.561 -10.489  1.00 44.14           N  
ATOM   1846  CA  TYR A 813     -10.994 -66.592  -9.755  1.00 41.83           C  
ATOM   1847  C   TYR A 813     -12.044 -65.949 -10.672  1.00 39.10           C  
ATOM   1848  O   TYR A 813     -13.191 -65.819 -10.254  1.00 44.02           O  
ATOM   1849  CB  TYR A 813     -10.089 -65.501  -9.136  1.00 43.05           C  
ATOM   1850  CG  TYR A 813      -9.486 -65.851  -7.780  1.00 46.62           C  
ATOM   1851  CD1 TYR A 813      -8.988 -67.146  -7.506  1.00 58.15           C  
ATOM   1852  CD2 TYR A 813      -9.422 -64.866  -6.772  1.00 52.46           C  
ATOM   1853  CE1 TYR A 813      -8.465 -67.459  -6.238  1.00 62.36           C  
ATOM   1854  CE2 TYR A 813      -8.879 -65.174  -5.511  1.00 62.61           C  
ATOM   1855  CZ  TYR A 813      -8.415 -66.474  -5.235  1.00 69.52           C  
ATOM   1856  OH  TYR A 813      -7.914 -66.778  -4.003  1.00 73.12           O  
ATOM   1857  H   TYR A 813      -9.234 -67.291 -10.723  1.00  0.00           H  
ATOM   1858  HA  TYR A 813     -11.532 -67.103  -8.953  1.00  0.00           H  
ATOM   1859  HB3 TYR A 813     -10.667 -64.585  -9.000  1.00  0.00           H  
ATOM   1860  HB2 TYR A 813      -9.282 -65.235  -9.820  1.00  0.00           H  
ATOM   1861  HD1 TYR A 813      -9.008 -67.923  -8.254  1.00  0.00           H  
ATOM   1862  HD2 TYR A 813      -9.787 -63.866  -6.962  1.00  0.00           H  
ATOM   1863  HE1 TYR A 813      -8.101 -68.456  -6.037  1.00  0.00           H  
ATOM   1864  HE2 TYR A 813      -8.812 -64.408  -4.757  1.00  0.00           H  
ATOM   1865  HH  TYR A 813      -7.879 -66.031  -3.424  1.00  0.00           H  
ATOM   1866  N   LEU A 814     -11.683 -65.617 -11.926  1.00 37.63           N  
ATOM   1867  CA  LEU A 814     -12.590 -65.069 -12.939  1.00 40.45           C  
ATOM   1868  C   LEU A 814     -13.710 -66.048 -13.320  1.00 39.81           C  
ATOM   1869  O   LEU A 814     -14.871 -65.646 -13.358  1.00 43.83           O  
ATOM   1870  CB  LEU A 814     -11.794 -64.680 -14.202  1.00 45.74           C  
ATOM   1871  CG  LEU A 814     -10.931 -63.415 -14.038  1.00 44.41           C  
ATOM   1872  CD1 LEU A 814      -9.875 -63.335 -15.144  1.00 48.59           C  
ATOM   1873  CD2 LEU A 814     -11.774 -62.132 -14.026  1.00 48.51           C  
ATOM   1874  H   LEU A 814     -10.723 -65.771 -12.201  1.00  0.00           H  
ATOM   1875  HA  LEU A 814     -13.070 -64.184 -12.523  1.00  0.00           H  
ATOM   1876  HB3 LEU A 814     -12.469 -64.529 -15.046  1.00  0.00           H  
ATOM   1877  HB2 LEU A 814     -11.159 -65.521 -14.487  1.00  0.00           H  
ATOM   1878  HG  LEU A 814     -10.403 -63.490 -13.089  1.00  0.00           H  
ATOM   1879 HD11 LEU A 814      -9.226 -62.469 -15.015  1.00  0.00           H  
ATOM   1880 HD12 LEU A 814      -9.248 -64.223 -15.127  1.00  0.00           H  
ATOM   1881 HD13 LEU A 814     -10.338 -63.266 -16.128  1.00  0.00           H  
ATOM   1882 HD21 LEU A 814     -11.143 -61.249 -13.924  1.00  0.00           H  
ATOM   1883 HD22 LEU A 814     -12.339 -62.034 -14.952  1.00  0.00           H  
ATOM   1884 HD23 LEU A 814     -12.484 -62.116 -13.202  1.00  0.00           H  
ATOM   1885  N   LEU A 815     -13.371 -67.327 -13.561  1.00 39.76           N  
ATOM   1886  CA  LEU A 815     -14.325 -68.369 -13.943  1.00 37.51           C  
ATOM   1887  C   LEU A 815     -15.173 -68.843 -12.750  1.00 39.22           C  
ATOM   1888  O   LEU A 815     -16.338 -69.169 -12.961  1.00 41.64           O  
ATOM   1889  CB  LEU A 815     -13.571 -69.576 -14.544  1.00 37.23           C  
ATOM   1890  CG  LEU A 815     -12.858 -69.271 -15.882  1.00 47.60           C  
ATOM   1891  CD1 LEU A 815     -11.836 -70.361 -16.218  1.00 43.09           C  
ATOM   1892  CD2 LEU A 815     -13.825 -69.075 -17.060  1.00 38.91           C  
ATOM   1893  H   LEU A 815     -12.395 -67.586 -13.506  1.00  0.00           H  
ATOM   1894  HA  LEU A 815     -15.010 -67.965 -14.689  1.00  0.00           H  
ATOM   1895  HB3 LEU A 815     -14.256 -70.412 -14.699  1.00  0.00           H  
ATOM   1896  HB2 LEU A 815     -12.837 -69.927 -13.816  1.00  0.00           H  
ATOM   1897  HG  LEU A 815     -12.304 -68.345 -15.762  1.00  0.00           H  
ATOM   1898 HD11 LEU A 815     -11.279 -70.119 -17.124  1.00  0.00           H  
ATOM   1899 HD12 LEU A 815     -11.116 -70.473 -15.410  1.00  0.00           H  
ATOM   1900 HD13 LEU A 815     -12.322 -71.323 -16.370  1.00  0.00           H  
ATOM   1901 HD21 LEU A 815     -13.282 -68.832 -17.975  1.00  0.00           H  
ATOM   1902 HD22 LEU A 815     -14.395 -69.984 -17.253  1.00  0.00           H  
ATOM   1903 HD23 LEU A 815     -14.526 -68.262 -16.880  1.00  0.00           H  
ATOM   1904  N   ASN A 816     -14.649 -68.826 -11.508  1.00 41.54           N  
ATOM   1905  CA  ASN A 816     -15.431 -69.122 -10.300  1.00 41.64           C  
ATOM   1906  C   ASN A 816     -16.411 -67.994  -9.945  1.00 41.44           C  
ATOM   1907  O   ASN A 816     -17.491 -68.296  -9.448  1.00 41.71           O  
ATOM   1908  CB  ASN A 816     -14.527 -69.391  -9.072  1.00 44.62           C  
ATOM   1909  CG  ASN A 816     -13.846 -70.765  -9.078  1.00 53.86           C  
ATOM   1910  OD1 ASN A 816     -14.268 -71.685  -9.775  1.00 56.43           O  
ATOM   1911  ND2 ASN A 816     -12.775 -70.909  -8.296  1.00 56.28           N  
ATOM   1912  H   ASN A 816     -13.679 -68.565 -11.389  1.00  0.00           H  
ATOM   1913  HA  ASN A 816     -16.042 -70.006 -10.491  1.00  0.00           H  
ATOM   1914  HB3 ASN A 816     -15.117 -69.350  -8.154  1.00  0.00           H  
ATOM   1915  HB2 ASN A 816     -13.775 -68.605  -8.980  1.00  0.00           H  
ATOM   1916 HD22 ASN A 816     -12.296 -71.797  -8.270  1.00  0.00           H  
ATOM   1917 HD21 ASN A 816     -12.442 -70.133  -7.744  1.00  0.00           H  
ATOM   1918  N   TRP A 817     -16.095 -66.722 -10.248  1.00 40.24           N  
ATOM   1919  CA  TRP A 817     -17.038 -65.608 -10.114  1.00 39.97           C  
ATOM   1920  C   TRP A 817     -18.161 -65.695 -11.155  1.00 38.87           C  
ATOM   1921  O   TRP A 817     -19.301 -65.386 -10.821  1.00 44.32           O  
ATOM   1922  CB  TRP A 817     -16.310 -64.259 -10.264  1.00 40.10           C  
ATOM   1923  CG  TRP A 817     -15.328 -63.895  -9.191  1.00 41.04           C  
ATOM   1924  CD1 TRP A 817     -15.334 -64.337  -7.911  1.00 41.21           C  
ATOM   1925  CD2 TRP A 817     -14.151 -63.039  -9.310  1.00 40.31           C  
ATOM   1926  NE1 TRP A 817     -14.264 -63.797  -7.232  1.00 38.64           N  
ATOM   1927  CE2 TRP A 817     -13.497 -62.990  -8.042  1.00 42.33           C  
ATOM   1928  CE3 TRP A 817     -13.556 -62.314 -10.367  1.00 40.64           C  
ATOM   1929  CZ2 TRP A 817     -12.324 -62.245  -7.827  1.00 37.99           C  
ATOM   1930  CZ3 TRP A 817     -12.369 -61.581 -10.171  1.00 46.02           C  
ATOM   1931  CH2 TRP A 817     -11.759 -61.538  -8.902  1.00 46.09           C  
ATOM   1932  H   TRP A 817     -15.181 -66.522 -10.633  1.00  0.00           H  
ATOM   1933  HA  TRP A 817     -17.505 -65.652  -9.128  1.00  0.00           H  
ATOM   1934  HB3 TRP A 817     -17.035 -63.444 -10.310  1.00  0.00           H  
ATOM   1935  HB2 TRP A 817     -15.780 -64.239 -11.216  1.00  0.00           H  
ATOM   1936  HD1 TRP A 817     -16.066 -65.009  -7.489  1.00  0.00           H  
ATOM   1937  HE1 TRP A 817     -14.053 -64.013  -6.266  1.00  0.00           H  
ATOM   1938  HE3 TRP A 817     -14.018 -62.328 -11.343  1.00  0.00           H  
ATOM   1939  HZ2 TRP A 817     -11.858 -62.225  -6.853  1.00  0.00           H  
ATOM   1940  HZ3 TRP A 817     -11.927 -61.050 -11.000  1.00  0.00           H  
ATOM   1941  HH2 TRP A 817     -10.856 -60.968  -8.755  1.00  0.00           H  
ATOM   1942  N   CYS A 818     -17.870 -66.179 -12.377  1.00 37.12           N  
ATOM   1943  CA  CYS A 818     -18.866 -66.427 -13.423  1.00 40.34           C  
ATOM   1944  C   CYS A 818     -19.856 -67.537 -13.020  1.00 40.19           C  
ATOM   1945  O   CYS A 818     -21.057 -67.359 -13.214  1.00 34.76           O  
ATOM   1946  CB  CYS A 818     -18.178 -66.792 -14.751  1.00 35.61           C  
ATOM   1947  SG  CYS A 818     -17.284 -65.366 -15.417  1.00 38.33           S  
ATOM   1948  H   CYS A 818     -16.909 -66.414 -12.583  1.00  0.00           H  
ATOM   1949  HA  CYS A 818     -19.442 -65.510 -13.571  1.00  0.00           H  
ATOM   1950  HB3 CYS A 818     -18.920 -67.082 -15.494  1.00  0.00           H  
ATOM   1951  HB2 CYS A 818     -17.494 -67.632 -14.642  1.00  0.00           H  
ATOM   1952  HG  CYS A 818     -16.394 -65.279 -14.421  1.00  0.00           H  
ATOM   1953  N   VAL A 819     -19.375 -68.631 -12.394  1.00 33.83           N  
ATOM   1954  CA  VAL A 819     -20.199 -69.694 -11.797  1.00 36.47           C  
ATOM   1955  C   VAL A 819     -21.123 -69.143 -10.697  1.00 41.11           C  
ATOM   1956  O   VAL A 819     -22.316 -69.433 -10.712  1.00 36.76           O  
ATOM   1957  CB  VAL A 819     -19.303 -70.847 -11.251  1.00 37.59           C  
ATOM   1958  CG1 VAL A 819     -20.055 -71.874 -10.378  1.00 37.65           C  
ATOM   1959  CG2 VAL A 819     -18.609 -71.610 -12.383  1.00 39.74           C  
ATOM   1960  H   VAL A 819     -18.374 -68.708 -12.277  1.00  0.00           H  
ATOM   1961  HA  VAL A 819     -20.839 -70.098 -12.585  1.00  0.00           H  
ATOM   1962  HB  VAL A 819     -18.523 -70.412 -10.627  1.00  0.00           H  
ATOM   1963 HG11 VAL A 819     -19.407 -72.707 -10.104  1.00  0.00           H  
ATOM   1964 HG12 VAL A 819     -20.412 -71.441  -9.444  1.00  0.00           H  
ATOM   1965 HG13 VAL A 819     -20.912 -72.286 -10.911  1.00  0.00           H  
ATOM   1966 HG21 VAL A 819     -17.946 -72.383 -11.995  1.00  0.00           H  
ATOM   1967 HG22 VAL A 819     -19.342 -72.090 -13.031  1.00  0.00           H  
ATOM   1968 HG23 VAL A 819     -18.004 -70.955 -12.999  1.00  0.00           H  
ATOM   1969  N   GLN A 820     -20.572 -68.359  -9.756  1.00 39.50           N  
ATOM   1970  CA  GLN A 820     -21.272 -67.855  -8.575  1.00 37.56           C  
ATOM   1971  C   GLN A 820     -22.342 -66.808  -8.907  1.00 38.43           C  
ATOM   1972  O   GLN A 820     -23.415 -66.844  -8.308  1.00 42.33           O  
ATOM   1973  CB  GLN A 820     -20.245 -67.239  -7.614  1.00 38.22           C  
ATOM   1974  CG  GLN A 820     -19.399 -68.311  -6.906  1.00 42.13           C  
ATOM   1975  CD  GLN A 820     -18.330 -67.693  -6.012  1.00 35.00           C  
ATOM   1976  OE1 GLN A 820     -18.559 -66.658  -5.393  1.00 42.78           O  
ATOM   1977  NE2 GLN A 820     -17.159 -68.325  -5.939  1.00 42.12           N  
ATOM   1978  H   GLN A 820     -19.582 -68.162  -9.822  1.00  0.00           H  
ATOM   1979  HA  GLN A 820     -21.766 -68.691  -8.076  1.00  0.00           H  
ATOM   1980  HB3 GLN A 820     -20.760 -66.645  -6.857  1.00  0.00           H  
ATOM   1981  HB2 GLN A 820     -19.600 -66.543  -8.154  1.00  0.00           H  
ATOM   1982  HG3 GLN A 820     -18.939 -68.986  -7.623  1.00  0.00           H  
ATOM   1983  HG2 GLN A 820     -20.035 -68.947  -6.298  1.00  0.00           H  
ATOM   1984 HE22 GLN A 820     -16.437 -67.969  -5.325  1.00  0.00           H  
ATOM   1985 HE21 GLN A 820     -17.004 -69.169  -6.471  1.00  0.00           H  
ATOM   1986  N   ILE A 821     -22.088 -65.915  -9.880  1.00 35.83           N  
ATOM   1987  CA  ILE A 821     -23.073 -64.947 -10.370  1.00 38.00           C  
ATOM   1988  C   ILE A 821     -24.187 -65.688 -11.141  1.00 38.15           C  
ATOM   1989  O   ILE A 821     -25.352 -65.350 -10.963  1.00 41.92           O  
ATOM   1990  CB  ILE A 821     -22.384 -63.849 -11.236  1.00 37.67           C  
ATOM   1991  CG1 ILE A 821     -21.350 -63.034 -10.420  1.00 47.94           C  
ATOM   1992  CG2 ILE A 821     -23.396 -62.865 -11.868  1.00 44.39           C  
ATOM   1993  CD1 ILE A 821     -20.323 -62.297 -11.294  1.00 49.75           C  
ATOM   1994  H   ILE A 821     -21.178 -65.924 -10.324  1.00  0.00           H  
ATOM   1995  HA  ILE A 821     -23.531 -64.458  -9.507  1.00  0.00           H  
ATOM   1996  HB  ILE A 821     -21.855 -64.357 -12.045  1.00  0.00           H  
ATOM   1997 HG13 ILE A 821     -20.801 -63.677  -9.734  1.00  0.00           H  
ATOM   1998 HG12 ILE A 821     -21.864 -62.321  -9.775  1.00  0.00           H  
ATOM   1999 HG21 ILE A 821     -22.903 -62.143 -12.518  1.00  0.00           H  
ATOM   2000 HG22 ILE A 821     -24.144 -63.366 -12.477  1.00  0.00           H  
ATOM   2001 HG23 ILE A 821     -23.930 -62.304 -11.100  1.00  0.00           H  
ATOM   2002 HD11 ILE A 821     -19.547 -61.840 -10.680  1.00  0.00           H  
ATOM   2003 HD12 ILE A 821     -19.829 -62.978 -11.987  1.00  0.00           H  
ATOM   2004 HD13 ILE A 821     -20.785 -61.504 -11.881  1.00  0.00           H  
ATOM   2005  N   ALA A 822     -23.865 -66.733 -11.926  1.00 41.25           N  
ATOM   2006  CA  ALA A 822     -24.855 -67.554 -12.630  1.00 38.29           C  
ATOM   2007  C   ALA A 822     -25.721 -68.396 -11.672  1.00 35.72           C  
ATOM   2008  O   ALA A 822     -26.891 -68.610 -11.972  1.00 47.23           O  
ATOM   2009  CB  ALA A 822     -24.143 -68.478 -13.631  1.00 36.30           C  
ATOM   2010  H   ALA A 822     -22.892 -66.987 -12.025  1.00  0.00           H  
ATOM   2011  HA  ALA A 822     -25.513 -66.888 -13.192  1.00  0.00           H  
ATOM   2012  HB1 ALA A 822     -24.863 -69.040 -14.226  1.00  0.00           H  
ATOM   2013  HB2 ALA A 822     -23.543 -67.903 -14.333  1.00  0.00           H  
ATOM   2014  HB3 ALA A 822     -23.482 -69.191 -13.138  1.00  0.00           H  
ATOM   2015  N   LYS A 823     -25.183 -68.816 -10.511  1.00 44.70           N  
ATOM   2016  CA  LYS A 823     -25.898 -69.518  -9.438  1.00 43.55           C  
ATOM   2017  C   LYS A 823     -26.869 -68.591  -8.699  1.00 42.83           C  
ATOM   2018  O   LYS A 823     -28.006 -68.982  -8.436  1.00 36.48           O  
ATOM   2019  CB  LYS A 823     -24.893 -70.075  -8.408  1.00 44.42           C  
ATOM   2020  CG  LYS A 823     -24.268 -71.415  -8.810  1.00 39.14           C  
ATOM   2021  CD  LYS A 823     -23.247 -71.909  -7.780  1.00 38.74           C  
ATOM   2022  CE  LYS A 823     -22.717 -73.306  -8.121  1.00 50.19           C  
ATOM   2023  NZ  LYS A 823     -21.735 -73.759  -7.124  1.00 61.16           N1+
ATOM   2024  H   LYS A 823     -24.204 -68.618 -10.352  1.00  0.00           H  
ATOM   2025  HA  LYS A 823     -26.484 -70.337  -9.849  1.00  0.00           H  
ATOM   2026  HB3 LYS A 823     -25.397 -70.237  -7.454  1.00  0.00           H  
ATOM   2027  HB2 LYS A 823     -24.110 -69.346  -8.208  1.00  0.00           H  
ATOM   2028  HG3 LYS A 823     -23.782 -71.330  -9.779  1.00  0.00           H  
ATOM   2029  HG2 LYS A 823     -25.058 -72.158  -8.921  1.00  0.00           H  
ATOM   2030  HD3 LYS A 823     -23.708 -71.926  -6.791  1.00  0.00           H  
ATOM   2031  HD2 LYS A 823     -22.420 -71.200  -7.723  1.00  0.00           H  
ATOM   2032  HE3 LYS A 823     -22.250 -73.309  -9.105  1.00  0.00           H  
ATOM   2033  HE2 LYS A 823     -23.537 -74.024  -8.155  1.00  0.00           H  
ATOM   2034  HZ1 LYS A 823     -22.169 -73.788  -6.212  1.00  0.00           H  
ATOM   2035  HZ2 LYS A 823     -21.405 -74.682  -7.369  1.00  0.00           H  
ATOM   2036  HZ3 LYS A 823     -20.955 -73.118  -7.102  1.00  0.00           H  
ATOM   2037  N   GLY A 824     -26.428 -67.361  -8.394  1.00 45.49           N  
ATOM   2038  CA  GLY A 824     -27.238 -66.348  -7.738  1.00 41.25           C  
ATOM   2039  C   GLY A 824     -28.351 -65.808  -8.641  1.00 42.68           C  
ATOM   2040  O   GLY A 824     -29.442 -65.553  -8.145  1.00 40.27           O  
ATOM   2041  H   GLY A 824     -25.477 -67.115  -8.635  1.00  0.00           H  
ATOM   2042  HA3 GLY A 824     -26.586 -65.536  -7.428  1.00  0.00           H  
ATOM   2043  HA2 GLY A 824     -27.672 -66.759  -6.825  1.00  0.00           H  
ATOM   2044  N   MET A 825     -28.113 -65.707  -9.960  1.00 44.04           N  
ATOM   2045  CA  MET A 825     -29.111 -65.290 -10.943  1.00 42.06           C  
ATOM   2046  C   MET A 825     -30.083 -66.423 -11.320  1.00 44.95           C  
ATOM   2047  O   MET A 825     -31.236 -66.128 -11.631  1.00 35.65           O  
ATOM   2048  CB  MET A 825     -28.407 -64.831 -12.233  1.00 43.03           C  
ATOM   2049  CG  MET A 825     -27.722 -63.457 -12.152  1.00 50.02           C  
ATOM   2050  SD  MET A 825     -28.728 -62.054 -11.588  1.00 51.71           S  
ATOM   2051  CE  MET A 825     -30.141 -62.193 -12.705  1.00 47.47           C  
ATOM   2052  H   MET A 825     -27.185 -65.924 -10.301  1.00  0.00           H  
ATOM   2053  HA  MET A 825     -29.707 -64.475 -10.533  1.00  0.00           H  
ATOM   2054  HB3 MET A 825     -29.145 -64.775 -13.030  1.00  0.00           H  
ATOM   2055  HB2 MET A 825     -27.684 -65.582 -12.555  1.00  0.00           H  
ATOM   2056  HG3 MET A 825     -27.326 -63.218 -13.138  1.00  0.00           H  
ATOM   2057  HG2 MET A 825     -26.860 -63.500 -11.496  1.00  0.00           H  
ATOM   2058  HE1 MET A 825     -30.735 -61.280 -12.683  1.00  0.00           H  
ATOM   2059  HE2 MET A 825     -29.790 -62.364 -13.719  1.00  0.00           H  
ATOM   2060  HE3 MET A 825     -30.779 -63.028 -12.416  1.00  0.00           H  
ATOM   2061  N   ASN A 826     -29.659 -67.701 -11.254  1.00 36.70           N  
ATOM   2062  CA  ASN A 826     -30.537 -68.863 -11.435  1.00 39.68           C  
ATOM   2063  C   ASN A 826     -31.474 -69.022 -10.226  1.00 49.78           C  
ATOM   2064  O   ASN A 826     -32.616 -69.437 -10.409  1.00 51.70           O  
ATOM   2065  CB  ASN A 826     -29.693 -70.151 -11.603  1.00 38.44           C  
ATOM   2066  CG  ASN A 826     -30.509 -71.384 -12.009  1.00 43.67           C  
ATOM   2067  OD1 ASN A 826     -30.431 -72.420 -11.355  1.00 47.90           O  
ATOM   2068  ND2 ASN A 826     -31.274 -71.291 -13.100  1.00 53.19           N  
ATOM   2069  H   ASN A 826     -28.691 -67.880 -11.020  1.00  0.00           H  
ATOM   2070  HA  ASN A 826     -31.135 -68.696 -12.333  1.00  0.00           H  
ATOM   2071  HB3 ASN A 826     -29.139 -70.367 -10.688  1.00  0.00           H  
ATOM   2072  HB2 ASN A 826     -28.947 -70.018 -12.381  1.00  0.00           H  
ATOM   2073 HD22 ASN A 826     -31.845 -72.079 -13.369  1.00  0.00           H  
ATOM   2074 HD21 ASN A 826     -31.340 -70.420 -13.605  1.00  0.00           H  
ATOM   2075  N   TYR A 827     -31.025 -68.641  -9.017  1.00 46.26           N  
ATOM   2076  CA  TYR A 827     -31.856 -68.589  -7.818  1.00 45.70           C  
ATOM   2077  C   TYR A 827     -32.927 -67.492  -7.922  1.00 44.45           C  
ATOM   2078  O   TYR A 827     -34.072 -67.746  -7.550  1.00 47.35           O  
ATOM   2079  CB  TYR A 827     -30.979 -68.338  -6.576  1.00 47.35           C  
ATOM   2080  CG  TYR A 827     -31.796 -68.086  -5.321  1.00 46.15           C  
ATOM   2081  CD1 TYR A 827     -32.424 -69.164  -4.664  1.00 39.12           C  
ATOM   2082  CD2 TYR A 827     -32.011 -66.765  -4.871  1.00 41.55           C  
ATOM   2083  CE1 TYR A 827     -33.273 -68.922  -3.569  1.00 45.53           C  
ATOM   2084  CE2 TYR A 827     -32.867 -66.525  -3.782  1.00 45.22           C  
ATOM   2085  CZ  TYR A 827     -33.503 -67.602  -3.135  1.00 46.79           C  
ATOM   2086  OH  TYR A 827     -34.363 -67.368  -2.104  1.00 44.30           O  
ATOM   2087  H   TYR A 827     -30.067 -68.329  -8.936  1.00  0.00           H  
ATOM   2088  HA  TYR A 827     -32.361 -69.550  -7.703  1.00  0.00           H  
ATOM   2089  HB3 TYR A 827     -30.311 -67.493  -6.734  1.00  0.00           H  
ATOM   2090  HB2 TYR A 827     -30.331 -69.200  -6.412  1.00  0.00           H  
ATOM   2091  HD1 TYR A 827     -32.278 -70.174  -5.017  1.00  0.00           H  
ATOM   2092  HD2 TYR A 827     -31.551 -65.933  -5.384  1.00  0.00           H  
ATOM   2093  HE1 TYR A 827     -33.762 -69.750  -3.078  1.00  0.00           H  
ATOM   2094  HE2 TYR A 827     -33.052 -65.513  -3.460  1.00  0.00           H  
ATOM   2095  HH  TYR A 827     -34.678 -68.164  -1.702  1.00  0.00           H  
ATOM   2096  N   LEU A 828     -32.572 -66.292  -8.419  1.00 40.57           N  
ATOM   2097  CA  LEU A 828     -33.520 -65.197  -8.633  1.00 40.62           C  
ATOM   2098  C   LEU A 828     -34.561 -65.574  -9.699  1.00 44.43           C  
ATOM   2099  O   LEU A 828     -35.733 -65.261  -9.517  1.00 49.93           O  
ATOM   2100  CB  LEU A 828     -32.788 -63.895  -9.023  1.00 40.41           C  
ATOM   2101  CG  LEU A 828     -31.886 -63.291  -7.921  1.00 42.69           C  
ATOM   2102  CD1 LEU A 828     -31.063 -62.123  -8.482  1.00 43.07           C  
ATOM   2103  CD2 LEU A 828     -32.645 -62.876  -6.652  1.00 39.15           C  
ATOM   2104  H   LEU A 828     -31.609 -66.141  -8.686  1.00  0.00           H  
ATOM   2105  HA  LEU A 828     -34.065 -65.032  -7.704  1.00  0.00           H  
ATOM   2106  HB3 LEU A 828     -33.519 -63.141  -9.317  1.00  0.00           H  
ATOM   2107  HB2 LEU A 828     -32.187 -64.081  -9.915  1.00  0.00           H  
ATOM   2108  HG  LEU A 828     -31.185 -64.050  -7.598  1.00  0.00           H  
ATOM   2109 HD11 LEU A 828     -30.388 -61.714  -7.729  1.00  0.00           H  
ATOM   2110 HD12 LEU A 828     -30.450 -62.451  -9.319  1.00  0.00           H  
ATOM   2111 HD13 LEU A 828     -31.706 -61.317  -8.837  1.00  0.00           H  
ATOM   2112 HD21 LEU A 828     -31.969 -62.418  -5.931  1.00  0.00           H  
ATOM   2113 HD22 LEU A 828     -33.434 -62.158  -6.866  1.00  0.00           H  
ATOM   2114 HD23 LEU A 828     -33.099 -63.732  -6.155  1.00  0.00           H  
ATOM   2115  N   GLU A 829     -34.167 -66.322 -10.747  1.00 52.27           N  
ATOM   2116  CA  GLU A 829     -35.074 -66.924 -11.724  1.00 55.77           C  
ATOM   2117  C   GLU A 829     -36.059 -67.944 -11.109  1.00 54.86           C  
ATOM   2118  O   GLU A 829     -37.243 -67.904 -11.447  1.00 58.69           O  
ATOM   2119  CB  GLU A 829     -34.269 -67.500 -12.913  1.00 59.83           C  
ATOM   2120  CG  GLU A 829     -35.089 -68.413 -13.851  1.00 68.70           C  
ATOM   2121  CD  GLU A 829     -34.463 -68.678 -15.218  1.00 71.67           C  
ATOM   2122  OE1 GLU A 829     -33.262 -68.383 -15.407  1.00 73.75           O  
ATOM   2123  OE2 GLU A 829     -35.218 -69.197 -16.068  1.00 64.00           O1-
ATOM   2124  H   GLU A 829     -33.183 -66.534 -10.839  1.00  0.00           H  
ATOM   2125  HA  GLU A 829     -35.685 -66.115 -12.116  1.00  0.00           H  
ATOM   2126  HB3 GLU A 829     -33.416 -68.068 -12.543  1.00  0.00           H  
ATOM   2127  HB2 GLU A 829     -33.849 -66.665 -13.476  1.00  0.00           H  
ATOM   2128  HG3 GLU A 829     -36.064 -67.960 -14.033  1.00  0.00           H  
ATOM   2129  HG2 GLU A 829     -35.276 -69.377 -13.377  1.00  0.00           H  
ATOM   2130  N   ASP A 830     -35.601 -68.814 -10.188  1.00 53.57           N  
ATOM   2131  CA  ASP A 830     -36.440 -69.779  -9.455  1.00 55.02           C  
ATOM   2132  C   ASP A 830     -37.412 -69.097  -8.473  1.00 49.48           C  
ATOM   2133  O   ASP A 830     -38.523 -69.591  -8.280  1.00 57.44           O  
ATOM   2134  CB  ASP A 830     -35.571 -70.791  -8.665  1.00 55.75           C  
ATOM   2135  CG  ASP A 830     -34.719 -71.740  -9.515  1.00 61.56           C  
ATOM   2136  OD1 ASP A 830     -35.053 -71.930 -10.705  1.00 52.90           O  
ATOM   2137  OD2 ASP A 830     -33.758 -72.292  -8.936  1.00 58.97           O1-
ATOM   2138  H   ASP A 830     -34.610 -68.818  -9.985  1.00  0.00           H  
ATOM   2139  HA  ASP A 830     -37.047 -70.323 -10.182  1.00  0.00           H  
ATOM   2140  HB3 ASP A 830     -36.209 -71.420  -8.042  1.00  0.00           H  
ATOM   2141  HB2 ASP A 830     -34.910 -70.260  -7.980  1.00  0.00           H  
ATOM   2142  N   ARG A 831     -37.024 -67.944  -7.904  1.00 63.48           N  
ATOM   2143  CA  ARG A 831     -37.866 -67.063  -7.090  1.00 65.97           C  
ATOM   2144  C   ARG A 831     -38.729 -66.111  -7.941  1.00 60.12           C  
ATOM   2145  O   ARG A 831     -39.477 -65.312  -7.376  1.00 64.35           O  
ATOM   2146  CB  ARG A 831     -36.946 -66.240  -6.162  1.00 64.34           C  
ATOM   2147  CG  ARG A 831     -36.557 -67.032  -4.899  1.00 63.79           C  
ATOM   2148  CD  ARG A 831     -37.421 -66.735  -3.656  1.00 78.50           C  
ATOM   2149  NE  ARG A 831     -38.846 -66.534  -3.984  1.00 93.22           N  
ATOM   2150  CZ  ARG A 831     -39.551 -65.397  -3.831  1.00 88.43           C  
ATOM   2151  NH1 ARG A 831     -39.019 -64.303  -3.275  1.00 77.76           N  
ATOM   2152  NH2 ARG A 831     -40.820 -65.345  -4.252  1.00 77.12           N1+
ATOM   2153  H   ARG A 831     -36.083 -67.628  -8.095  1.00  0.00           H  
ATOM   2154  HA  ARG A 831     -38.556 -67.661  -6.492  1.00  0.00           H  
ATOM   2155  HB3 ARG A 831     -37.388 -65.287  -5.866  1.00  0.00           H  
ATOM   2156  HB2 ARG A 831     -36.043 -65.962  -6.707  1.00  0.00           H  
ATOM   2157  HG3 ARG A 831     -35.535 -66.752  -4.658  1.00  0.00           H  
ATOM   2158  HG2 ARG A 831     -36.522 -68.103  -5.101  1.00  0.00           H  
ATOM   2159  HD3 ARG A 831     -37.020 -65.854  -3.158  1.00  0.00           H  
ATOM   2160  HD2 ARG A 831     -37.332 -67.550  -2.937  1.00  0.00           H  
ATOM   2161  HE  ARG A 831     -39.312 -67.333  -4.389  1.00  0.00           H  
ATOM   2162 HH12 ARG A 831     -39.562 -63.458  -3.180  1.00  0.00           H  
ATOM   2163 HH11 ARG A 831     -38.085 -64.337  -2.887  1.00  0.00           H  
ATOM   2164 HH22 ARG A 831     -41.360 -64.498  -4.149  1.00  0.00           H  
ATOM   2165 HH21 ARG A 831     -41.235 -66.142  -4.708  1.00  0.00           H  
ATOM   2166  N   ARG A 832     -38.657 -66.223  -9.281  1.00 62.85           N  
ATOM   2167  CA  ARG A 832     -39.515 -65.583 -10.280  1.00 56.82           C  
ATOM   2168  C   ARG A 832     -39.248 -64.071 -10.350  1.00 54.16           C  
ATOM   2169  O   ARG A 832     -40.180 -63.271 -10.350  1.00 61.08           O  
ATOM   2170  CB  ARG A 832     -41.004 -65.945 -10.076  1.00 73.39           C  
ATOM   2171  CG  ARG A 832     -41.309 -67.450 -10.005  1.00 79.26           C  
ATOM   2172  CD  ARG A 832     -42.714 -67.743  -9.453  1.00 87.77           C  
ATOM   2173  NE  ARG A 832     -42.720 -67.757  -7.980  1.00102.88           N  
ATOM   2174  CZ  ARG A 832     -42.255 -68.750  -7.199  1.00101.39           C  
ATOM   2175  NH1 ARG A 832     -41.700 -69.852  -7.723  1.00101.42           N  
ATOM   2176  NH2 ARG A 832     -42.345 -68.637  -5.868  1.00 88.31           N1+
ATOM   2177  H   ARG A 832     -37.993 -66.894  -9.644  1.00  0.00           H  
ATOM   2178  HA  ARG A 832     -39.210 -65.988 -11.245  1.00  0.00           H  
ATOM   2179  HB3 ARG A 832     -41.563 -65.545 -10.919  1.00  0.00           H  
ATOM   2180  HB2 ARG A 832     -41.388 -65.451  -9.182  1.00  0.00           H  
ATOM   2181  HG3 ARG A 832     -40.575 -67.962  -9.385  1.00  0.00           H  
ATOM   2182  HG2 ARG A 832     -41.204 -67.885 -10.999  1.00  0.00           H  
ATOM   2183  HD3 ARG A 832     -43.062 -68.713  -9.808  1.00  0.00           H  
ATOM   2184  HD2 ARG A 832     -43.434 -67.008  -9.816  1.00  0.00           H  
ATOM   2185  HE  ARG A 832     -43.114 -66.935  -7.544  1.00  0.00           H  
ATOM   2186 HH12 ARG A 832     -41.335 -70.585  -7.132  1.00  0.00           H  
ATOM   2187 HH11 ARG A 832     -41.605 -69.938  -8.725  1.00  0.00           H  
ATOM   2188 HH22 ARG A 832     -42.010 -69.379  -5.270  1.00  0.00           H  
ATOM   2189 HH21 ARG A 832     -42.819 -67.846  -5.459  1.00  0.00           H  
ATOM   2190  N   LEU A 833     -37.963 -63.693 -10.329  1.00 54.58           N  
ATOM   2191  CA  LEU A 833     -37.478 -62.353 -10.033  1.00 58.86           C  
ATOM   2192  C   LEU A 833     -36.466 -61.935 -11.099  1.00 51.18           C  
ATOM   2193  O   LEU A 833     -35.450 -62.604 -11.289  1.00 54.84           O  
ATOM   2194  CB  LEU A 833     -36.914 -62.371  -8.596  1.00 56.99           C  
ATOM   2195  CG  LEU A 833     -36.751 -60.993  -7.931  1.00 62.38           C  
ATOM   2196  CD1 LEU A 833     -36.847 -61.125  -6.405  1.00 61.57           C  
ATOM   2197  CD2 LEU A 833     -35.446 -60.285  -8.333  1.00 67.64           C  
ATOM   2198  H   LEU A 833     -37.261 -64.423 -10.305  1.00  0.00           H  
ATOM   2199  HA  LEU A 833     -38.315 -61.654 -10.060  1.00  0.00           H  
ATOM   2200  HB3 LEU A 833     -35.971 -62.915  -8.548  1.00  0.00           H  
ATOM   2201  HB2 LEU A 833     -37.607 -62.961  -7.995  1.00  0.00           H  
ATOM   2202  HG  LEU A 833     -37.586 -60.363  -8.238  1.00  0.00           H  
ATOM   2203 HD11 LEU A 833     -37.217 -60.191  -5.991  1.00  0.00           H  
ATOM   2204 HD12 LEU A 833     -37.552 -61.894  -6.090  1.00  0.00           H  
ATOM   2205 HD13 LEU A 833     -35.884 -61.363  -5.953  1.00  0.00           H  
ATOM   2206 HD21 LEU A 833     -35.199 -59.491  -7.631  1.00  0.00           H  
ATOM   2207 HD22 LEU A 833     -34.601 -60.972  -8.352  1.00  0.00           H  
ATOM   2208 HD23 LEU A 833     -35.524 -59.838  -9.323  1.00  0.00           H  
ATOM   2209  N   VAL A 834     -36.762 -60.823 -11.785  1.00 39.48           N  
ATOM   2210  CA  VAL A 834     -35.927 -60.210 -12.814  1.00 44.44           C  
ATOM   2211  C   VAL A 834     -35.240 -59.005 -12.156  1.00 46.48           C  
ATOM   2212  O   VAL A 834     -35.915 -58.133 -11.607  1.00 54.48           O  
ATOM   2213  CB  VAL A 834     -36.826 -59.747 -13.992  1.00 46.49           C  
ATOM   2214  CG1 VAL A 834     -36.003 -59.142 -15.142  1.00 55.95           C  
ATOM   2215  CG2 VAL A 834     -37.679 -60.894 -14.560  1.00 48.84           C  
ATOM   2216  H   VAL A 834     -37.609 -60.328 -11.538  1.00  0.00           H  
ATOM   2217  HA  VAL A 834     -35.186 -60.920 -13.181  1.00  0.00           H  
ATOM   2218  HB  VAL A 834     -37.515 -58.979 -13.635  1.00  0.00           H  
ATOM   2219 HG11 VAL A 834     -36.648 -58.846 -15.968  1.00  0.00           H  
ATOM   2220 HG12 VAL A 834     -35.434 -58.267 -14.836  1.00  0.00           H  
ATOM   2221 HG13 VAL A 834     -35.291 -59.868 -15.530  1.00  0.00           H  
ATOM   2222 HG21 VAL A 834     -38.294 -60.539 -15.387  1.00  0.00           H  
ATOM   2223 HG22 VAL A 834     -37.052 -61.698 -14.942  1.00  0.00           H  
ATOM   2224 HG23 VAL A 834     -38.351 -61.316 -13.814  1.00  0.00           H  
ATOM   2225  N   HIS A 835     -33.900 -58.978 -12.195  1.00 49.39           N  
ATOM   2226  CA  HIS A 835     -33.063 -58.017 -11.479  1.00 43.93           C  
ATOM   2227  C   HIS A 835     -33.079 -56.627 -12.143  1.00 44.07           C  
ATOM   2228  O   HIS A 835     -33.181 -55.624 -11.438  1.00 44.12           O  
ATOM   2229  CB  HIS A 835     -31.623 -58.572 -11.443  1.00 33.14           C  
ATOM   2230  CG  HIS A 835     -30.697 -57.834 -10.510  1.00 33.31           C  
ATOM   2231  ND1 HIS A 835     -30.067 -56.638 -10.864  1.00 41.89           N  
ATOM   2232  CD2 HIS A 835     -30.340 -58.158  -9.219  1.00 41.30           C  
ATOM   2233  CE1 HIS A 835     -29.380 -56.280  -9.789  1.00 41.56           C  
ATOM   2234  NE2 HIS A 835     -29.507 -57.144  -8.784  1.00 44.70           N  
ATOM   2235  H   HIS A 835     -33.428 -59.702 -12.725  1.00  0.00           H  
ATOM   2236  HA  HIS A 835     -33.435 -57.926 -10.457  1.00  0.00           H  
ATOM   2237  HB3 HIS A 835     -31.181 -58.598 -12.441  1.00  0.00           H  
ATOM   2238  HB2 HIS A 835     -31.652 -59.608 -11.102  1.00  0.00           H  
ATOM   2239  HD2 HIS A 835     -30.611 -58.993  -8.592  1.00  0.00           H  
ATOM   2240  HE1 HIS A 835     -28.785 -55.381  -9.728  1.00  0.00           H  
ATOM   2241  HE2 HIS A 835     -29.072 -57.053  -7.874  1.00  0.00           H  
ATOM   2242  N   ARG A 836     -32.975 -56.573 -13.484  1.00 51.15           N  
ATOM   2243  CA  ARG A 836     -33.075 -55.378 -14.336  1.00 49.10           C  
ATOM   2244  C   ARG A 836     -31.834 -54.460 -14.323  1.00 55.94           C  
ATOM   2245  O   ARG A 836     -31.825 -53.462 -15.044  1.00 57.35           O  
ATOM   2246  CB  ARG A 836     -34.402 -54.598 -14.134  1.00 56.68           C  
ATOM   2247  CG  ARG A 836     -35.661 -55.435 -14.429  1.00 57.44           C  
ATOM   2248  CD  ARG A 836     -36.987 -54.660 -14.358  1.00 57.85           C  
ATOM   2249  NE  ARG A 836     -36.970 -53.438 -15.180  1.00 54.64           N  
ATOM   2250  CZ  ARG A 836     -36.965 -52.165 -14.742  1.00 60.63           C  
ATOM   2251  NH1 ARG A 836     -36.960 -51.857 -13.440  1.00 56.21           N  
ATOM   2252  NH2 ARG A 836     -36.956 -51.168 -15.633  1.00 67.36           N1+
ATOM   2253  H   ARG A 836     -32.865 -57.453 -13.973  1.00  0.00           H  
ATOM   2254  HA  ARG A 836     -33.099 -55.776 -15.352  1.00  0.00           H  
ATOM   2255  HB3 ARG A 836     -34.397 -53.732 -14.797  1.00  0.00           H  
ATOM   2256  HB2 ARG A 836     -34.462 -54.190 -13.127  1.00  0.00           H  
ATOM   2257  HG3 ARG A 836     -35.717 -56.255 -13.714  1.00  0.00           H  
ATOM   2258  HG2 ARG A 836     -35.566 -55.898 -15.408  1.00  0.00           H  
ATOM   2259  HD3 ARG A 836     -37.249 -54.434 -13.330  1.00  0.00           H  
ATOM   2260  HD2 ARG A 836     -37.789 -55.300 -14.726  1.00  0.00           H  
ATOM   2261  HE  ARG A 836     -36.946 -53.596 -16.179  1.00  0.00           H  
ATOM   2262 HH12 ARG A 836     -36.948 -50.894 -13.140  1.00  0.00           H  
ATOM   2263 HH11 ARG A 836     -36.892 -52.596 -12.748  1.00  0.00           H  
ATOM   2264 HH22 ARG A 836     -36.945 -50.206 -15.326  1.00  0.00           H  
ATOM   2265 HH21 ARG A 836     -36.927 -51.368 -16.623  1.00  0.00           H  
ATOM   2266  N   ASP A 837     -30.802 -54.772 -13.518  1.00 47.93           N  
ATOM   2267  CA  ASP A 837     -29.583 -53.976 -13.356  1.00 46.89           C  
ATOM   2268  C   ASP A 837     -28.375 -54.839 -12.950  1.00 51.70           C  
ATOM   2269  O   ASP A 837     -27.639 -54.487 -12.029  1.00 40.80           O  
ATOM   2270  CB  ASP A 837     -29.863 -52.722 -12.480  1.00 46.31           C  
ATOM   2271  CG  ASP A 837     -28.730 -51.686 -12.394  1.00 49.85           C  
ATOM   2272  OD1 ASP A 837     -27.887 -51.640 -13.319  1.00 61.28           O  
ATOM   2273  OD2 ASP A 837     -28.718 -50.947 -11.386  1.00 52.82           O1-
ATOM   2274  H   ASP A 837     -30.886 -55.595 -12.936  1.00  0.00           H  
ATOM   2275  HA  ASP A 837     -29.319 -53.615 -14.352  1.00  0.00           H  
ATOM   2276  HB3 ASP A 837     -30.125 -53.037 -11.468  1.00  0.00           H  
ATOM   2277  HB2 ASP A 837     -30.735 -52.197 -12.865  1.00  0.00           H  
ATOM   2278  N   LEU A 838     -28.168 -55.995 -13.603  1.00 49.45           N  
ATOM   2279  CA  LEU A 838     -26.999 -56.837 -13.348  1.00 46.49           C  
ATOM   2280  C   LEU A 838     -25.780 -56.213 -14.051  1.00 39.93           C  
ATOM   2281  O   LEU A 838     -25.788 -55.970 -15.257  1.00 42.79           O  
ATOM   2282  CB  LEU A 838     -27.270 -58.267 -13.855  1.00 51.74           C  
ATOM   2283  CG  LEU A 838     -26.111 -59.273 -13.664  1.00 47.46           C  
ATOM   2284  CD1 LEU A 838     -25.698 -59.453 -12.192  1.00 48.28           C  
ATOM   2285  CD2 LEU A 838     -26.496 -60.615 -14.287  1.00 50.90           C  
ATOM   2286  H   LEU A 838     -28.800 -56.264 -14.344  1.00  0.00           H  
ATOM   2287  HA  LEU A 838     -26.827 -56.883 -12.271  1.00  0.00           H  
ATOM   2288  HB3 LEU A 838     -27.538 -58.231 -14.908  1.00  0.00           H  
ATOM   2289  HB2 LEU A 838     -28.155 -58.652 -13.344  1.00  0.00           H  
ATOM   2290  HG  LEU A 838     -25.239 -58.918 -14.211  1.00  0.00           H  
ATOM   2291 HD11 LEU A 838     -24.921 -60.211 -12.095  1.00  0.00           H  
ATOM   2292 HD12 LEU A 838     -25.295 -58.534 -11.769  1.00  0.00           H  
ATOM   2293 HD13 LEU A 838     -26.543 -59.764 -11.577  1.00  0.00           H  
ATOM   2294 HD21 LEU A 838     -25.699 -61.350 -14.179  1.00  0.00           H  
ATOM   2295 HD22 LEU A 838     -27.398 -61.015 -13.833  1.00  0.00           H  
ATOM   2296 HD23 LEU A 838     -26.710 -60.493 -15.345  1.00  0.00           H  
ATOM   2297  N   ALA A 839     -24.747 -55.935 -13.251  1.00 39.25           N  
ATOM   2298  CA  ALA A 839     -23.497 -55.282 -13.619  1.00 36.22           C  
ATOM   2299  C   ALA A 839     -22.431 -55.657 -12.586  1.00 49.19           C  
ATOM   2300  O   ALA A 839     -22.771 -56.062 -11.472  1.00 45.02           O  
ATOM   2301  CB  ALA A 839     -23.719 -53.770 -13.750  1.00 43.06           C  
ATOM   2302  H   ALA A 839     -24.833 -56.187 -12.276  1.00  0.00           H  
ATOM   2303  HA  ALA A 839     -23.166 -55.652 -14.587  1.00  0.00           H  
ATOM   2304  HB1 ALA A 839     -22.795 -53.258 -14.019  1.00  0.00           H  
ATOM   2305  HB2 ALA A 839     -24.448 -53.549 -14.530  1.00  0.00           H  
ATOM   2306  HB3 ALA A 839     -24.094 -53.341 -12.821  1.00  0.00           H  
ATOM   2307  N   ALA A 840     -21.141 -55.498 -12.927  1.00 51.34           N  
ATOM   2308  CA  ALA A 840     -20.014 -55.790 -12.031  1.00 40.34           C  
ATOM   2309  C   ALA A 840     -19.949 -54.860 -10.800  1.00 42.60           C  
ATOM   2310  O   ALA A 840     -19.390 -55.247  -9.774  1.00 43.50           O  
ATOM   2311  CB  ALA A 840     -18.704 -55.695 -12.827  1.00 48.69           C  
ATOM   2312  H   ALA A 840     -20.920 -55.179 -13.864  1.00  0.00           H  
ATOM   2313  HA  ALA A 840     -20.122 -56.814 -11.669  1.00  0.00           H  
ATOM   2314  HB1 ALA A 840     -17.840 -55.936 -12.206  1.00  0.00           H  
ATOM   2315  HB2 ALA A 840     -18.705 -56.393 -13.665  1.00  0.00           H  
ATOM   2316  HB3 ALA A 840     -18.555 -54.694 -13.230  1.00  0.00           H  
ATOM   2317  N   ARG A 841     -20.561 -53.663 -10.884  1.00 51.26           N  
ATOM   2318  CA  ARG A 841     -20.756 -52.714  -9.783  1.00 52.83           C  
ATOM   2319  C   ARG A 841     -21.775 -53.208  -8.735  1.00 46.17           C  
ATOM   2320  O   ARG A 841     -21.694 -52.802  -7.577  1.00 55.45           O  
ATOM   2321  CB  ARG A 841     -21.253 -51.366 -10.358  1.00 48.19           C  
ATOM   2322  CG  ARG A 841     -22.504 -51.449 -11.247  1.00 44.84           C  
ATOM   2323  CD  ARG A 841     -23.161 -50.100 -11.552  1.00 41.15           C  
ATOM   2324  NE  ARG A 841     -24.296 -50.321 -12.456  1.00 49.54           N  
ATOM   2325  CZ  ARG A 841     -24.210 -50.459 -13.789  1.00 57.07           C  
ATOM   2326  NH1 ARG A 841     -23.059 -50.249 -14.442  1.00 70.97           N  
ATOM   2327  NH2 ARG A 841     -25.291 -50.842 -14.477  1.00 53.65           N1+
ATOM   2328  H   ARG A 841     -20.985 -53.428 -11.769  1.00  0.00           H  
ATOM   2329  HA  ARG A 841     -19.798 -52.551  -9.287  1.00  0.00           H  
ATOM   2330  HB3 ARG A 841     -20.451 -50.910 -10.938  1.00  0.00           H  
ATOM   2331  HB2 ARG A 841     -21.462 -50.686  -9.530  1.00  0.00           H  
ATOM   2332  HG3 ARG A 841     -23.258 -52.090 -10.798  1.00  0.00           H  
ATOM   2333  HG2 ARG A 841     -22.224 -51.927 -12.185  1.00  0.00           H  
ATOM   2334  HD3 ARG A 841     -22.451 -49.398 -11.989  1.00  0.00           H  
ATOM   2335  HD2 ARG A 841     -23.531 -49.648 -10.631  1.00  0.00           H  
ATOM   2336  HE  ARG A 841     -25.191 -50.490 -12.016  1.00  0.00           H  
ATOM   2337 HH12 ARG A 841     -23.002 -50.387 -15.442  1.00  0.00           H  
ATOM   2338 HH11 ARG A 841     -22.233 -49.973 -13.933  1.00  0.00           H  
ATOM   2339 HH22 ARG A 841     -25.242 -50.977 -15.476  1.00  0.00           H  
ATOM   2340 HH21 ARG A 841     -26.166 -51.047 -14.000  1.00  0.00           H  
ATOM   2341  N   ASN A 842     -22.720 -54.070  -9.148  1.00 42.49           N  
ATOM   2342  CA  ASN A 842     -23.832 -54.595  -8.350  1.00 48.52           C  
ATOM   2343  C   ASN A 842     -23.616 -56.075  -7.989  1.00 51.77           C  
ATOM   2344  O   ASN A 842     -24.559 -56.762  -7.599  1.00 46.03           O  
ATOM   2345  CB  ASN A 842     -25.164 -54.395  -9.115  1.00 42.44           C  
ATOM   2346  CG  ASN A 842     -25.531 -52.920  -9.327  1.00 49.96           C  
ATOM   2347  OD1 ASN A 842     -25.148 -52.050  -8.549  1.00 35.88           O  
ATOM   2348  ND2 ASN A 842     -26.258 -52.622 -10.400  1.00 50.42           N  
ATOM   2349  H   ASN A 842     -22.680 -54.381 -10.109  1.00  0.00           H  
ATOM   2350  HA  ASN A 842     -23.895 -54.066  -7.396  1.00  0.00           H  
ATOM   2351  HB3 ASN A 842     -25.992 -54.852  -8.572  1.00  0.00           H  
ATOM   2352  HB2 ASN A 842     -25.117 -54.898 -10.083  1.00  0.00           H  
ATOM   2353 HD22 ASN A 842     -26.589 -51.677 -10.537  1.00  0.00           H  
ATOM   2354 HD21 ASN A 842     -26.591 -53.358 -11.014  1.00  0.00           H  
ATOM   2355  N   VAL A 843     -22.362 -56.546  -8.070  1.00 45.39           N  
ATOM   2356  CA  VAL A 843     -21.871 -57.780  -7.473  1.00 48.70           C  
ATOM   2357  C   VAL A 843     -20.817 -57.338  -6.453  1.00 49.12           C  
ATOM   2358  O   VAL A 843     -19.836 -56.706  -6.836  1.00 56.28           O  
ATOM   2359  CB  VAL A 843     -21.281 -58.708  -8.570  1.00 43.93           C  
ATOM   2360  CG1 VAL A 843     -20.590 -59.952  -7.980  1.00 44.73           C  
ATOM   2361  CG2 VAL A 843     -22.355 -59.151  -9.581  1.00 44.31           C  
ATOM   2362  H   VAL A 843     -21.656 -55.916  -8.425  1.00  0.00           H  
ATOM   2363  HA  VAL A 843     -22.672 -58.305  -6.955  1.00  0.00           H  
ATOM   2364  HB  VAL A 843     -20.525 -58.150  -9.126  1.00  0.00           H  
ATOM   2365 HG11 VAL A 843     -20.225 -60.611  -8.766  1.00  0.00           H  
ATOM   2366 HG12 VAL A 843     -19.726 -59.683  -7.372  1.00  0.00           H  
ATOM   2367 HG13 VAL A 843     -21.274 -60.528  -7.355  1.00  0.00           H  
ATOM   2368 HG21 VAL A 843     -21.926 -59.772 -10.366  1.00  0.00           H  
ATOM   2369 HG22 VAL A 843     -23.140 -59.728  -9.092  1.00  0.00           H  
ATOM   2370 HG23 VAL A 843     -22.829 -58.301 -10.070  1.00  0.00           H  
ATOM   2371  N   LEU A 844     -21.026 -57.663  -5.169  1.00 46.11           N  
ATOM   2372  CA  LEU A 844     -20.116 -57.362  -4.066  1.00 46.95           C  
ATOM   2373  C   LEU A 844     -19.294 -58.597  -3.696  1.00 44.91           C  
ATOM   2374  O   LEU A 844     -19.674 -59.727  -3.994  1.00 45.36           O  
ATOM   2375  CB  LEU A 844     -20.905 -56.920  -2.823  1.00 49.74           C  
ATOM   2376  CG  LEU A 844     -21.765 -55.663  -3.011  1.00 47.73           C  
ATOM   2377  CD1 LEU A 844     -22.597 -55.400  -1.754  1.00 51.25           C  
ATOM   2378  CD2 LEU A 844     -20.981 -54.403  -3.405  1.00 49.59           C  
ATOM   2379  H   LEU A 844     -21.844 -58.217  -4.949  1.00  0.00           H  
ATOM   2380  HA  LEU A 844     -19.421 -56.581  -4.340  1.00  0.00           H  
ATOM   2381  HB3 LEU A 844     -20.208 -56.732  -2.008  1.00  0.00           H  
ATOM   2382  HB2 LEU A 844     -21.549 -57.739  -2.500  1.00  0.00           H  
ATOM   2383  HG  LEU A 844     -22.440 -55.882  -3.826  1.00  0.00           H  
ATOM   2384 HD11 LEU A 844     -23.222 -54.515  -1.865  1.00  0.00           H  
ATOM   2385 HD12 LEU A 844     -23.254 -56.238  -1.526  1.00  0.00           H  
ATOM   2386 HD13 LEU A 844     -21.944 -55.240  -0.899  1.00  0.00           H  
ATOM   2387 HD21 LEU A 844     -21.630 -53.527  -3.423  1.00  0.00           H  
ATOM   2388 HD22 LEU A 844     -20.169 -54.200  -2.706  1.00  0.00           H  
ATOM   2389 HD23 LEU A 844     -20.567 -54.497  -4.405  1.00  0.00           H  
ATOM   2390  N   VAL A 845     -18.156 -58.343  -3.040  1.00 39.63           N  
ATOM   2391  CA  VAL A 845     -17.105 -59.293  -2.711  1.00 46.19           C  
ATOM   2392  C   VAL A 845     -17.043 -59.402  -1.175  1.00 44.14           C  
ATOM   2393  O   VAL A 845     -16.647 -58.452  -0.497  1.00 43.05           O  
ATOM   2394  CB  VAL A 845     -15.782 -58.754  -3.334  1.00 52.75           C  
ATOM   2395  CG1 VAL A 845     -14.585 -59.692  -3.113  1.00 49.51           C  
ATOM   2396  CG2 VAL A 845     -15.904 -58.441  -4.836  1.00 51.89           C  
ATOM   2397  H   VAL A 845     -17.942 -57.372  -2.848  1.00  0.00           H  
ATOM   2398  HA  VAL A 845     -17.325 -60.276  -3.129  1.00  0.00           H  
ATOM   2399  HB  VAL A 845     -15.554 -57.799  -2.864  1.00  0.00           H  
ATOM   2400 HG11 VAL A 845     -13.663 -59.248  -3.490  1.00  0.00           H  
ATOM   2401 HG12 VAL A 845     -14.427 -59.909  -2.058  1.00  0.00           H  
ATOM   2402 HG13 VAL A 845     -14.732 -60.635  -3.639  1.00  0.00           H  
ATOM   2403 HG21 VAL A 845     -14.947 -58.123  -5.251  1.00  0.00           H  
ATOM   2404 HG22 VAL A 845     -16.240 -59.309  -5.397  1.00  0.00           H  
ATOM   2405 HG23 VAL A 845     -16.612 -57.636  -5.026  1.00  0.00           H  
ATOM   2406  N   LYS A 846     -17.434 -60.569  -0.631  1.00 35.14           N  
ATOM   2407  CA  LYS A 846     -17.331 -60.913   0.793  1.00 43.13           C  
ATOM   2408  C   LYS A 846     -15.878 -61.313   1.096  1.00 40.07           C  
ATOM   2409  O   LYS A 846     -15.284 -60.840   2.062  1.00 48.26           O  
ATOM   2410  CB  LYS A 846     -18.245 -62.128   1.091  1.00 41.94           C  
ATOM   2411  CG  LYS A 846     -18.281 -62.554   2.573  1.00 39.88           C  
ATOM   2412  CD  LYS A 846     -18.945 -63.922   2.772  1.00 53.66           C  
ATOM   2413  CE  LYS A 846     -18.751 -64.467   4.193  1.00 49.97           C  
ATOM   2414  NZ  LYS A 846     -19.284 -65.834   4.317  1.00 57.30           N1+
ATOM   2415  H   LYS A 846     -17.739 -61.303  -1.257  1.00  0.00           H  
ATOM   2416  HA  LYS A 846     -17.631 -60.065   1.406  1.00  0.00           H  
ATOM   2417  HB3 LYS A 846     -17.935 -62.977   0.480  1.00  0.00           H  
ATOM   2418  HB2 LYS A 846     -19.263 -61.909   0.779  1.00  0.00           H  
ATOM   2419  HG3 LYS A 846     -18.795 -61.794   3.163  1.00  0.00           H  
ATOM   2420  HG2 LYS A 846     -17.270 -62.613   2.976  1.00  0.00           H  
ATOM   2421  HD3 LYS A 846     -18.506 -64.629   2.067  1.00  0.00           H  
ATOM   2422  HD2 LYS A 846     -20.006 -63.858   2.529  1.00  0.00           H  
ATOM   2423  HE3 LYS A 846     -19.243 -63.821   4.921  1.00  0.00           H  
ATOM   2424  HE2 LYS A 846     -17.691 -64.491   4.448  1.00  0.00           H  
ATOM   2425  HZ1 LYS A 846     -18.816 -66.437   3.653  1.00  0.00           H  
ATOM   2426  HZ2 LYS A 846     -19.120 -66.178   5.252  1.00  0.00           H  
ATOM   2427  HZ3 LYS A 846     -20.275 -65.836   4.127  1.00  0.00           H  
ATOM   2428  N   THR A 847     -15.328 -62.174   0.231  1.00 50.66           N  
ATOM   2429  CA  THR A 847     -13.931 -62.570   0.125  1.00 49.22           C  
ATOM   2430  C   THR A 847     -13.604 -62.629  -1.379  1.00 50.86           C  
ATOM   2431  O   THR A 847     -14.528 -62.763  -2.184  1.00 47.52           O  
ATOM   2432  CB  THR A 847     -13.651 -63.899   0.885  1.00 41.87           C  
ATOM   2433  OG1 THR A 847     -14.166 -65.021   0.194  1.00 52.78           O  
ATOM   2434  CG2 THR A 847     -14.137 -63.936   2.342  1.00 44.62           C  
ATOM   2435  H   THR A 847     -15.916 -62.486  -0.530  1.00  0.00           H  
ATOM   2436  HA  THR A 847     -13.334 -61.781   0.579  1.00  0.00           H  
ATOM   2437  HB  THR A 847     -12.573 -64.047   0.913  1.00  0.00           H  
ATOM   2438  HG1 THR A 847     -15.110 -64.965   0.188  1.00  0.00           H  
ATOM   2439 HG21 THR A 847     -13.797 -64.844   2.841  1.00  0.00           H  
ATOM   2440 HG22 THR A 847     -13.748 -63.087   2.905  1.00  0.00           H  
ATOM   2441 HG23 THR A 847     -15.224 -63.915   2.409  1.00  0.00           H  
ATOM   2442  N   PRO A 848     -12.321 -62.587  -1.796  1.00 49.81           N  
ATOM   2443  CA  PRO A 848     -11.894 -62.848  -3.184  1.00 49.87           C  
ATOM   2444  C   PRO A 848     -12.405 -64.165  -3.818  1.00 44.01           C  
ATOM   2445  O   PRO A 848     -12.408 -64.282  -5.040  1.00 46.80           O  
ATOM   2446  CB  PRO A 848     -10.363 -62.879  -3.111  1.00 42.38           C  
ATOM   2447  CG  PRO A 848     -10.002 -62.048  -1.895  1.00 48.46           C  
ATOM   2448  CD  PRO A 848     -11.190 -62.196  -0.955  1.00 48.61           C  
ATOM   2449  HA  PRO A 848     -12.217 -62.005  -3.798  1.00  0.00           H  
ATOM   2450  HB3 PRO A 848      -9.898 -62.506  -4.023  1.00  0.00           H  
ATOM   2451  HB2 PRO A 848     -10.006 -63.896  -2.941  1.00  0.00           H  
ATOM   2452  HG3 PRO A 848      -9.917 -61.000  -2.178  1.00  0.00           H  
ATOM   2453  HG2 PRO A 848      -9.057 -62.345  -1.438  1.00  0.00           H  
ATOM   2454  HD2 PRO A 848     -10.984 -62.975  -0.222  1.00  0.00           H  
ATOM   2455  HD3 PRO A 848     -11.376 -61.261  -0.426  1.00  0.00           H  
ATOM   2456  N   GLN A 849     -12.831 -65.141  -2.996  1.00 47.52           N  
ATOM   2457  CA  GLN A 849     -13.354 -66.444  -3.400  1.00 51.96           C  
ATOM   2458  C   GLN A 849     -14.891 -66.532  -3.300  1.00 50.95           C  
ATOM   2459  O   GLN A 849     -15.444 -67.565  -3.675  1.00 46.80           O  
ATOM   2460  CB  GLN A 849     -12.756 -67.505  -2.452  1.00 54.05           C  
ATOM   2461  CG  GLN A 849     -11.216 -67.543  -2.501  1.00 68.15           C  
ATOM   2462  CD  GLN A 849     -10.615 -68.820  -1.914  1.00 74.05           C  
ATOM   2463  OE1 GLN A 849     -11.229 -69.499  -1.092  1.00 72.52           O  
ATOM   2464  NE2 GLN A 849      -9.401 -69.158  -2.350  1.00 85.61           N  
ATOM   2465  H   GLN A 849     -12.793 -64.965  -2.001  1.00  0.00           H  
ATOM   2466  HA  GLN A 849     -13.068 -66.675  -4.428  1.00  0.00           H  
ATOM   2467  HB3 GLN A 849     -13.143 -68.488  -2.729  1.00  0.00           H  
ATOM   2468  HB2 GLN A 849     -13.082 -67.328  -1.425  1.00  0.00           H  
ATOM   2469  HG3 GLN A 849     -10.795 -66.684  -1.976  1.00  0.00           H  
ATOM   2470  HG2 GLN A 849     -10.889 -67.463  -3.540  1.00  0.00           H  
ATOM   2471 HE22 GLN A 849      -8.962 -69.996  -1.997  1.00  0.00           H  
ATOM   2472 HE21 GLN A 849      -8.922 -68.575  -3.022  1.00  0.00           H  
ATOM   2473  N   HIS A 850     -15.581 -65.488  -2.804  1.00 50.44           N  
ATOM   2474  CA  HIS A 850     -17.023 -65.479  -2.561  1.00 46.38           C  
ATOM   2475  C   HIS A 850     -17.632 -64.116  -2.909  1.00 43.01           C  
ATOM   2476  O   HIS A 850     -17.400 -63.138  -2.199  1.00 41.92           O  
ATOM   2477  CB  HIS A 850     -17.331 -65.962  -1.128  1.00 39.33           C  
ATOM   2478  CG  HIS A 850     -18.779 -66.294  -0.846  1.00 46.27           C  
ATOM   2479  ND1 HIS A 850     -19.205 -66.731   0.414  1.00 41.18           N  
ATOM   2480  CD2 HIS A 850     -19.870 -66.265  -1.693  1.00 42.27           C  
ATOM   2481  CE1 HIS A 850     -20.505 -66.950   0.280  1.00 41.03           C  
ATOM   2482  NE2 HIS A 850     -20.950 -66.685  -0.946  1.00 47.01           N  
ATOM   2483  H   HIS A 850     -15.069 -64.652  -2.550  1.00  0.00           H  
ATOM   2484  HA  HIS A 850     -17.474 -66.209  -3.229  1.00  0.00           H  
ATOM   2485  HB3 HIS A 850     -17.001 -65.218  -0.402  1.00  0.00           H  
ATOM   2486  HB2 HIS A 850     -16.757 -66.866  -0.919  1.00  0.00           H  
ATOM   2487  HD2 HIS A 850     -19.967 -66.002  -2.735  1.00  0.00           H  
ATOM   2488  HE1 HIS A 850     -21.141 -67.297   1.081  1.00  0.00           H  
ATOM   2489  HE2 HIS A 850     -21.911 -66.756  -1.263  1.00  0.00           H  
ATOM   2490  N   VAL A 851     -18.450 -64.082  -3.973  1.00 37.71           N  
ATOM   2491  CA  VAL A 851     -19.184 -62.912  -4.451  1.00 43.11           C  
ATOM   2492  C   VAL A 851     -20.700 -63.161  -4.382  1.00 41.05           C  
ATOM   2493  O   VAL A 851     -21.158 -64.302  -4.479  1.00 38.87           O  
ATOM   2494  CB  VAL A 851     -18.699 -62.500  -5.869  1.00 45.37           C  
ATOM   2495  CG1 VAL A 851     -17.202 -62.153  -5.875  1.00 47.16           C  
ATOM   2496  CG2 VAL A 851     -19.019 -63.513  -6.988  1.00 38.45           C  
ATOM   2497  H   VAL A 851     -18.586 -64.940  -4.493  1.00  0.00           H  
ATOM   2498  HA  VAL A 851     -18.978 -62.083  -3.776  1.00  0.00           H  
ATOM   2499  HB  VAL A 851     -19.226 -61.581  -6.120  1.00  0.00           H  
ATOM   2500 HG11 VAL A 851     -16.891 -61.748  -6.837  1.00  0.00           H  
ATOM   2501 HG12 VAL A 851     -16.968 -61.416  -5.110  1.00  0.00           H  
ATOM   2502 HG13 VAL A 851     -16.587 -63.031  -5.674  1.00  0.00           H  
ATOM   2503 HG21 VAL A 851     -18.700 -63.131  -7.959  1.00  0.00           H  
ATOM   2504 HG22 VAL A 851     -18.505 -64.459  -6.829  1.00  0.00           H  
ATOM   2505 HG23 VAL A 851     -20.087 -63.720  -7.064  1.00  0.00           H  
ATOM   2506  N   LYS A 852     -21.467 -62.071  -4.212  1.00 43.45           N  
ATOM   2507  CA  LYS A 852     -22.926 -62.052  -4.132  1.00 38.84           C  
ATOM   2508  C   LYS A 852     -23.491 -60.866  -4.914  1.00 38.82           C  
ATOM   2509  O   LYS A 852     -22.926 -59.775  -4.872  1.00 42.38           O  
ATOM   2510  CB  LYS A 852     -23.419 -61.994  -2.674  1.00 38.64           C  
ATOM   2511  CG  LYS A 852     -22.836 -63.033  -1.710  1.00 45.90           C  
ATOM   2512  CD  LYS A 852     -23.556 -62.998  -0.357  1.00 46.18           C  
ATOM   2513  CE  LYS A 852     -22.857 -63.833   0.720  1.00 55.71           C  
ATOM   2514  NZ  LYS A 852     -23.721 -63.992   1.900  1.00 55.48           N1+
ATOM   2515  H   LYS A 852     -21.002 -61.172  -4.156  1.00  0.00           H  
ATOM   2516  HA  LYS A 852     -23.307 -62.962  -4.595  1.00  0.00           H  
ATOM   2517  HB3 LYS A 852     -24.504 -62.092  -2.679  1.00  0.00           H  
ATOM   2518  HB2 LYS A 852     -23.222 -61.005  -2.269  1.00  0.00           H  
ATOM   2519  HG3 LYS A 852     -21.770 -62.866  -1.573  1.00  0.00           H  
ATOM   2520  HG2 LYS A 852     -22.916 -64.023  -2.147  1.00  0.00           H  
ATOM   2521  HD3 LYS A 852     -24.574 -63.362  -0.501  1.00  0.00           H  
ATOM   2522  HD2 LYS A 852     -23.643 -61.968  -0.008  1.00  0.00           H  
ATOM   2523  HE3 LYS A 852     -21.919 -63.363   1.017  1.00  0.00           H  
ATOM   2524  HE2 LYS A 852     -22.609 -64.823   0.347  1.00  0.00           H  
ATOM   2525  HZ1 LYS A 852     -23.843 -63.092   2.349  1.00  0.00           H  
ATOM   2526  HZ2 LYS A 852     -24.620 -64.353   1.615  1.00  0.00           H  
ATOM   2527  HZ3 LYS A 852     -23.292 -64.630   2.553  1.00  0.00           H  
ATOM   2528  N   ILE A 853     -24.650 -61.064  -5.558  1.00 41.20           N  
ATOM   2529  CA  ILE A 853     -25.420 -60.034  -6.260  1.00 47.57           C  
ATOM   2530  C   ILE A 853     -26.200 -59.189  -5.234  1.00 44.34           C  
ATOM   2531  O   ILE A 853     -26.702 -59.710  -4.239  1.00 47.11           O  
ATOM   2532  CB  ILE A 853     -26.382 -60.746  -7.250  1.00 36.09           C  
ATOM   2533  CG1 ILE A 853     -25.585 -61.466  -8.362  1.00 32.34           C  
ATOM   2534  CG2 ILE A 853     -27.435 -59.820  -7.898  1.00 38.48           C  
ATOM   2535  CD1 ILE A 853     -26.246 -62.773  -8.787  1.00 36.03           C  
ATOM   2536  H   ILE A 853     -25.057 -61.989  -5.526  1.00  0.00           H  
ATOM   2537  HA  ILE A 853     -24.744 -59.387  -6.822  1.00  0.00           H  
ATOM   2538  HB  ILE A 853     -26.930 -61.497  -6.678  1.00  0.00           H  
ATOM   2539 HG13 ILE A 853     -24.573 -61.707  -8.038  1.00  0.00           H  
ATOM   2540 HG12 ILE A 853     -25.460 -60.812  -9.226  1.00  0.00           H  
ATOM   2541 HG21 ILE A 853     -28.028 -60.354  -8.642  1.00  0.00           H  
ATOM   2542 HG22 ILE A 853     -28.141 -59.424  -7.168  1.00  0.00           H  
ATOM   2543 HG23 ILE A 853     -26.965 -58.974  -8.401  1.00  0.00           H  
ATOM   2544 HD11 ILE A 853     -25.666 -63.250  -9.572  1.00  0.00           H  
ATOM   2545 HD12 ILE A 853     -26.294 -63.457  -7.945  1.00  0.00           H  
ATOM   2546 HD13 ILE A 853     -27.261 -62.618  -9.149  1.00  0.00           H  
ATOM   2547  N   THR A 854     -26.296 -57.882  -5.504  1.00 39.45           N  
ATOM   2548  CA  THR A 854     -26.933 -56.856  -4.680  1.00 43.24           C  
ATOM   2549  C   THR A 854     -27.681 -55.846  -5.571  1.00 42.85           C  
ATOM   2550  O   THR A 854     -27.780 -56.046  -6.781  1.00 52.82           O  
ATOM   2551  CB  THR A 854     -25.874 -56.235  -3.737  1.00 51.97           C  
ATOM   2552  OG1 THR A 854     -26.485 -55.460  -2.722  1.00 62.23           O  
ATOM   2553  CG2 THR A 854     -24.864 -55.366  -4.505  1.00 56.17           C  
ATOM   2554  H   THR A 854     -25.862 -57.548  -6.356  1.00  0.00           H  
ATOM   2555  HA  THR A 854     -27.694 -57.333  -4.062  1.00  0.00           H  
ATOM   2556  HB  THR A 854     -25.328 -57.027  -3.227  1.00  0.00           H  
ATOM   2557  HG1 THR A 854     -25.808 -55.107  -2.165  1.00  0.00           H  
ATOM   2558 HG21 THR A 854     -24.297 -54.717  -3.843  1.00  0.00           H  
ATOM   2559 HG22 THR A 854     -24.176 -55.995  -5.065  1.00  0.00           H  
ATOM   2560 HG23 THR A 854     -25.326 -54.712  -5.238  1.00  0.00           H  
ATOM   2561  N   ASP A 855     -28.183 -54.754  -4.964  0.90 50.92           N  
ATOM   2562  CA  ASP A 855     -28.834 -53.601  -5.597  0.90 45.68           C  
ATOM   2563  C   ASP A 855     -30.138 -54.036  -6.267  0.90 51.47           C  
ATOM   2564  O   ASP A 855     -30.257 -54.062  -7.492  0.90 53.56           O  
ATOM   2565  CB  ASP A 855     -27.890 -52.786  -6.520  0.90 48.10           C  
ATOM   2566  CG  ASP A 855     -26.928 -51.877  -5.746  0.90 61.79           C  
ATOM   2567  OD1 ASP A 855     -26.077 -52.406  -4.998  0.90 67.60           O  
ATOM   2568  OD2 ASP A 855     -27.079 -50.645  -5.887  0.90 63.59           O1-
ATOM   2569  H   ASP A 855     -28.010 -54.675  -3.971  1.00  0.00           H  
ATOM   2570  HA  ASP A 855     -29.137 -52.941  -4.782  1.00  0.00           H  
ATOM   2571  HB3 ASP A 855     -28.472 -52.149  -7.188  1.00  0.00           H  
ATOM   2572  HB2 ASP A 855     -27.315 -53.445  -7.164  1.00  0.00           H  
ATOM   2573  N   PHE A 856     -31.101 -54.412  -5.416  1.00 57.25           N  
ATOM   2574  CA  PHE A 856     -32.425 -54.898  -5.787  1.00 58.91           C  
ATOM   2575  C   PHE A 856     -33.462 -53.764  -5.860  1.00 63.43           C  
ATOM   2576  O   PHE A 856     -34.654 -54.026  -6.020  1.00 52.69           O  
ATOM   2577  CB  PHE A 856     -32.848 -55.946  -4.752  1.00 51.88           C  
ATOM   2578  CG  PHE A 856     -32.064 -57.238  -4.893  1.00 48.41           C  
ATOM   2579  CD1 PHE A 856     -32.434 -58.167  -5.885  1.00 50.95           C  
ATOM   2580  CD2 PHE A 856     -30.944 -57.497  -4.075  1.00 49.91           C  
ATOM   2581  CE1 PHE A 856     -31.696 -59.351  -6.053  1.00 44.65           C  
ATOM   2582  CE2 PHE A 856     -30.213 -58.690  -4.235  1.00 53.54           C  
ATOM   2583  CZ  PHE A 856     -30.582 -59.610  -5.235  1.00 52.65           C  
ATOM   2584  H   PHE A 856     -30.897 -54.355  -4.429  1.00  0.00           H  
ATOM   2585  HA  PHE A 856     -32.394 -55.362  -6.775  1.00  0.00           H  
ATOM   2586  HB3 PHE A 856     -33.904 -56.184  -4.865  1.00  0.00           H  
ATOM   2587  HB2 PHE A 856     -32.739 -55.547  -3.746  1.00  0.00           H  
ATOM   2588  HD1 PHE A 856     -33.280 -57.971  -6.526  1.00  0.00           H  
ATOM   2589  HD2 PHE A 856     -30.628 -56.772  -3.340  1.00  0.00           H  
ATOM   2590  HE1 PHE A 856     -31.985 -60.053  -6.819  1.00  0.00           H  
ATOM   2591  HE2 PHE A 856     -29.359 -58.891  -3.605  1.00  0.00           H  
ATOM   2592  HZ  PHE A 856     -30.008 -60.511  -5.389  1.00  0.00           H  
ATOM   2593  N   GLY A 857     -32.999 -52.503  -5.877  1.00 57.19           N  
ATOM   2594  CA  GLY A 857     -33.680 -51.413  -6.563  1.00 55.41           C  
ATOM   2595  C   GLY A 857     -33.665 -51.703  -8.071  1.00 62.21           C  
ATOM   2596  O   GLY A 857     -32.665 -52.199  -8.589  1.00 88.55           O  
ATOM   2597  H   GLY A 857     -32.012 -52.374  -5.705  1.00  0.00           H  
ATOM   2598  HA3 GLY A 857     -33.154 -50.479  -6.369  1.00  0.00           H  
ATOM   2599  HA2 GLY A 857     -34.699 -51.302  -6.187  1.00  0.00           H  
ATOM   2600  N   LEU A 858     -34.801 -51.461  -8.739  1.00 47.27           N  
ATOM   2601  CA  LEU A 858     -35.122 -51.835 -10.121  1.00 60.67           C  
ATOM   2602  C   LEU A 858     -35.702 -53.254 -10.246  1.00 52.79           C  
ATOM   2603  O   LEU A 858     -36.400 -53.514 -11.222  1.00 60.66           O  
ATOM   2604  CB  LEU A 858     -34.024 -51.544 -11.187  1.00 52.87           C  
ATOM   2605  CG  LEU A 858     -33.719 -50.057 -11.486  1.00 57.22           C  
ATOM   2606  CD1 LEU A 858     -32.898 -49.358 -10.390  1.00 65.09           C  
ATOM   2607  CD2 LEU A 858     -32.988 -49.923 -12.830  1.00 66.87           C  
ATOM   2608  H   LEU A 858     -35.555 -51.046  -8.210  1.00  0.00           H  
ATOM   2609  HA  LEU A 858     -35.961 -51.185 -10.372  1.00  0.00           H  
ATOM   2610  HB3 LEU A 858     -34.372 -51.981 -12.123  1.00  0.00           H  
ATOM   2611  HB2 LEU A 858     -33.101 -52.086 -10.984  1.00  0.00           H  
ATOM   2612  HG  LEU A 858     -34.669 -49.530 -11.587  1.00  0.00           H  
ATOM   2613 HD11 LEU A 858     -32.602 -48.356 -10.703  1.00  0.00           H  
ATOM   2614 HD12 LEU A 858     -33.467 -49.239  -9.470  1.00  0.00           H  
ATOM   2615 HD13 LEU A 858     -31.987 -49.912 -10.161  1.00  0.00           H  
ATOM   2616 HD21 LEU A 858     -32.890 -48.877 -13.122  1.00  0.00           H  
ATOM   2617 HD22 LEU A 858     -31.983 -50.340 -12.778  1.00  0.00           H  
ATOM   2618 HD23 LEU A 858     -33.520 -50.441 -13.628  1.00  0.00           H  
ATOM   2619  N   ALA A 859     -35.454 -54.165  -9.287  1.00 46.10           N  
ATOM   2620  CA  ALA A 859     -35.889 -55.562  -9.352  1.00 49.22           C  
ATOM   2621  C   ALA A 859     -37.416 -55.698  -9.241  1.00 48.00           C  
ATOM   2622  O   ALA A 859     -38.064 -54.944  -8.512  1.00 57.63           O  
ATOM   2623  CB  ALA A 859     -35.219 -56.362  -8.231  1.00 48.62           C  
ATOM   2624  H   ALA A 859     -34.890 -53.891  -8.494  1.00  0.00           H  
ATOM   2625  HA  ALA A 859     -35.563 -55.963 -10.311  1.00  0.00           H  
ATOM   2626  HB1 ALA A 859     -35.435 -57.421  -8.346  1.00  0.00           H  
ATOM   2627  HB2 ALA A 859     -34.135 -56.246  -8.258  1.00  0.00           H  
ATOM   2628  HB3 ALA A 859     -35.571 -56.061  -7.245  1.00  0.00           H  
ATOM   2629  N   LYS A 860     -37.977 -56.648 -10.005  1.00 51.71           N  
ATOM   2630  CA  LYS A 860     -39.410 -56.886 -10.160  1.00 54.42           C  
ATOM   2631  C   LYS A 860     -39.715 -58.378 -10.052  1.00 50.72           C  
ATOM   2632  O   LYS A 860     -38.979 -59.203 -10.593  1.00 50.38           O  
ATOM   2633  CB  LYS A 860     -39.917 -56.303 -11.499  1.00 56.10           C  
ATOM   2634  CG  LYS A 860     -39.805 -54.775 -11.624  1.00 54.45           C  
ATOM   2635  CD  LYS A 860     -40.782 -53.997 -10.727  1.00 65.51           C  
ATOM   2636  CE  LYS A 860     -40.501 -52.489 -10.716  1.00 62.46           C  
ATOM   2637  NZ  LYS A 860     -39.290 -52.173  -9.940  1.00 65.44           N1+
ATOM   2638  H   LYS A 860     -37.361 -57.229 -10.561  1.00  0.00           H  
ATOM   2639  HA  LYS A 860     -39.945 -56.407  -9.339  1.00  0.00           H  
ATOM   2640  HB3 LYS A 860     -40.957 -56.591 -11.661  1.00  0.00           H  
ATOM   2641  HB2 LYS A 860     -39.356 -56.759 -12.317  1.00  0.00           H  
ATOM   2642  HG3 LYS A 860     -39.986 -54.499 -12.661  1.00  0.00           H  
ATOM   2643  HG2 LYS A 860     -38.783 -54.468 -11.423  1.00  0.00           H  
ATOM   2644  HD3 LYS A 860     -40.757 -54.367  -9.702  1.00  0.00           H  
ATOM   2645  HD2 LYS A 860     -41.798 -54.171 -11.084  1.00  0.00           H  
ATOM   2646  HE3 LYS A 860     -41.341 -51.956 -10.270  1.00  0.00           H  
ATOM   2647  HE2 LYS A 860     -40.380 -52.108 -11.730  1.00  0.00           H  
ATOM   2648  HZ1 LYS A 860     -38.493 -52.643 -10.348  1.00  0.00           H  
ATOM   2649  HZ2 LYS A 860     -39.135 -51.175  -9.938  1.00  0.00           H  
ATOM   2650  HZ3 LYS A 860     -39.408 -52.495  -8.989  1.00  0.00           H  
ATOM   2651  N   LEU A 861     -40.837 -58.706  -9.393  1.00 64.77           N  
ATOM   2652  CA  LEU A 861     -41.386 -60.054  -9.326  1.00 62.85           C  
ATOM   2653  C   LEU A 861     -42.358 -60.282 -10.488  1.00 66.16           C  
ATOM   2654  O   LEU A 861     -43.101 -59.387 -10.893  1.00 68.98           O  
ATOM   2655  CB  LEU A 861     -42.196 -60.230  -8.023  1.00 61.82           C  
ATOM   2656  CG  LEU A 861     -41.356 -60.314  -6.734  1.00 69.98           C  
ATOM   2657  CD1 LEU A 861     -42.286 -60.435  -5.519  1.00 80.54           C  
ATOM   2658  CD2 LEU A 861     -40.373 -61.495  -6.744  1.00 80.62           C  
ATOM   2659  H   LEU A 861     -41.397 -57.965  -8.997  1.00  0.00           H  
ATOM   2660  HA  LEU A 861     -40.590 -60.795  -9.385  1.00  0.00           H  
ATOM   2661  HB3 LEU A 861     -42.792 -61.143  -8.088  1.00  0.00           H  
ATOM   2662  HB2 LEU A 861     -42.918 -59.416  -7.932  1.00  0.00           H  
ATOM   2663  HG  LEU A 861     -40.781 -59.393  -6.628  1.00  0.00           H  
ATOM   2664 HD11 LEU A 861     -41.715 -60.487  -4.592  1.00  0.00           H  
ATOM   2665 HD12 LEU A 861     -42.965 -59.585  -5.457  1.00  0.00           H  
ATOM   2666 HD13 LEU A 861     -42.894 -61.339  -5.578  1.00  0.00           H  
ATOM   2667 HD21 LEU A 861     -39.861 -61.583  -5.786  1.00  0.00           H  
ATOM   2668 HD22 LEU A 861     -40.886 -62.440  -6.929  1.00  0.00           H  
ATOM   2669 HD23 LEU A 861     -39.607 -61.381  -7.508  1.00  0.00           H  
ATOM   2670  N   LEU A 862     -42.345 -61.524 -10.976  1.00 71.06           N  
ATOM   2671  CA  LEU A 862     -43.267 -62.104 -11.933  1.00 76.81           C  
ATOM   2672  C   LEU A 862     -44.004 -63.245 -11.219  1.00 95.26           C  
ATOM   2673  O   LEU A 862     -43.395 -64.019 -10.483  1.00 96.31           O  
ATOM   2674  CB  LEU A 862     -42.455 -62.691 -13.114  1.00 72.94           C  
ATOM   2675  CG  LEU A 862     -41.538 -61.704 -13.871  1.00 65.52           C  
ATOM   2676  CD1 LEU A 862     -40.830 -62.431 -15.025  1.00 68.59           C  
ATOM   2677  CD2 LEU A 862     -42.293 -60.480 -14.404  1.00 68.74           C  
ATOM   2678  H   LEU A 862     -41.671 -62.169 -10.581  1.00  0.00           H  
ATOM   2679  HA  LEU A 862     -43.990 -61.368 -12.291  1.00  0.00           H  
ATOM   2680  HB3 LEU A 862     -43.144 -63.147 -13.825  1.00  0.00           H  
ATOM   2681  HB2 LEU A 862     -41.835 -63.513 -12.750  1.00  0.00           H  
ATOM   2682  HG  LEU A 862     -40.767 -61.345 -13.188  1.00  0.00           H  
ATOM   2683 HD11 LEU A 862     -40.234 -61.747 -15.628  1.00  0.00           H  
ATOM   2684 HD12 LEU A 862     -40.166 -63.211 -14.652  1.00  0.00           H  
ATOM   2685 HD13 LEU A 862     -41.551 -62.902 -15.694  1.00  0.00           H  
ATOM   2686 HD21 LEU A 862     -41.632 -59.850 -14.999  1.00  0.00           H  
ATOM   2687 HD22 LEU A 862     -43.123 -60.786 -15.040  1.00  0.00           H  
ATOM   2688 HD23 LEU A 862     -42.692 -59.863 -13.601  1.00  0.00           H  
ATOM   2689  N   GLY A 863     -45.306 -63.392 -11.481  1.00105.27           N  
ATOM   2690  CA  GLY A 863     -46.075 -64.599 -11.202  1.00108.77           C  
ATOM   2691  C   GLY A 863     -45.805 -65.692 -12.246  1.00107.57           C  
ATOM   2692  O   GLY A 863     -44.975 -65.527 -13.142  1.00 98.65           O  
ATOM   2693  H   GLY A 863     -45.765 -62.687 -12.044  1.00  0.00           H  
ATOM   2694  HA3 GLY A 863     -47.136 -64.345 -11.218  1.00  0.00           H  
ATOM   2695  HA2 GLY A 863     -45.849 -64.977 -10.204  1.00  0.00           H  
ATOM   2696  N   ALA A 864     -46.522 -66.818 -12.134  1.00110.24           N  
ATOM   2697  CA  ALA A 864     -46.422 -67.960 -13.044  1.00111.79           C  
ATOM   2698  C   ALA A 864     -47.023 -67.675 -14.434  1.00114.62           C  
ATOM   2699  O   ALA A 864     -46.637 -68.327 -15.405  1.00105.05           O  
ATOM   2700  CB  ALA A 864     -47.184 -69.135 -12.411  1.00100.63           C  
ATOM   2701  H   ALA A 864     -47.204 -66.878 -11.383  1.00  0.00           H  
ATOM   2702  HA  ALA A 864     -45.372 -68.233 -13.164  1.00  0.00           H  
ATOM   2703  HB1 ALA A 864     -47.138 -70.026 -13.039  1.00  0.00           H  
ATOM   2704  HB2 ALA A 864     -46.760 -69.397 -11.441  1.00  0.00           H  
ATOM   2705  HB3 ALA A 864     -48.237 -68.893 -12.254  1.00  0.00           H  
ATOM   2706  N   GLU A 865     -47.951 -66.707 -14.524  1.00122.16           N  
ATOM   2707  CA  GLU A 865     -48.718 -66.389 -15.725  1.00126.21           C  
ATOM   2708  C   GLU A 865     -47.935 -65.438 -16.645  1.00123.13           C  
ATOM   2709  O   GLU A 865     -47.804 -65.727 -17.835  1.00125.24           O  
ATOM   2710  CB  GLU A 865     -50.055 -65.725 -15.311  1.00126.54           C  
ATOM   2711  CG  GLU A 865     -50.869 -66.486 -14.238  1.00125.00           C  
ATOM   2712  CD  GLU A 865     -51.159 -67.943 -14.608  1.00118.15           C  
ATOM   2713  OE1 GLU A 865     -50.360 -68.810 -14.190  1.00112.52           O  
ATOM   2714  OE2 GLU A 865     -52.171 -68.165 -15.307  1.00105.01           O1-
ATOM   2715  H   GLU A 865     -48.196 -66.211 -13.679  1.00  0.00           H  
ATOM   2716  HA  GLU A 865     -48.929 -67.308 -16.275  1.00  0.00           H  
ATOM   2717  HB3 GLU A 865     -50.677 -65.592 -16.198  1.00  0.00           H  
ATOM   2718  HB2 GLU A 865     -49.870 -64.719 -14.929  1.00  0.00           H  
ATOM   2719  HG3 GLU A 865     -51.817 -65.974 -14.069  1.00  0.00           H  
ATOM   2720  HG2 GLU A 865     -50.347 -66.465 -13.280  1.00  0.00           H  
ATOM   2721  N   GLU A 866     -47.387 -64.336 -16.102  1.00118.39           N  
ATOM   2722  CA  GLU A 866     -46.541 -63.394 -16.830  1.00108.86           C  
ATOM   2723  C   GLU A 866     -45.108 -63.943 -16.936  1.00105.93           C  
ATOM   2724  O   GLU A 866     -44.576 -64.548 -16.005  1.00106.89           O  
ATOM   2725  CB  GLU A 866     -46.551 -62.003 -16.142  1.00104.95           C  
ATOM   2726  CG  GLU A 866     -46.006 -61.879 -14.700  1.00116.65           C  
ATOM   2727  CD  GLU A 866     -47.076 -61.986 -13.611  1.00130.91           C  
ATOM   2728  OE1 GLU A 866     -47.918 -62.907 -13.695  1.00140.91           O  
ATOM   2729  OE2 GLU A 866     -46.988 -61.175 -12.664  1.00120.17           O1-
ATOM   2730  H   GLU A 866     -47.547 -64.141 -15.120  1.00  0.00           H  
ATOM   2731  HA  GLU A 866     -46.947 -63.267 -17.836  1.00  0.00           H  
ATOM   2732  HB3 GLU A 866     -47.564 -61.599 -16.184  1.00  0.00           H  
ATOM   2733  HB2 GLU A 866     -45.968 -61.325 -16.768  1.00  0.00           H  
ATOM   2734  HG3 GLU A 866     -45.534 -60.902 -14.595  1.00  0.00           H  
ATOM   2735  HG2 GLU A 866     -45.228 -62.607 -14.490  1.00  0.00           H  
ATOM   2736  N   LYS A 867     -44.499 -63.725 -18.108  1.00103.12           N  
ATOM   2737  CA  LYS A 867     -43.132 -64.115 -18.461  1.00 92.86           C  
ATOM   2738  C   LYS A 867     -42.270 -62.869 -18.736  1.00 80.53           C  
ATOM   2739  O   LYS A 867     -41.195 -62.981 -19.326  1.00 76.29           O  
ATOM   2740  CB  LYS A 867     -43.189 -65.004 -19.728  1.00 91.63           C  
ATOM   2741  CG  LYS A 867     -44.107 -66.237 -19.629  1.00103.13           C  
ATOM   2742  CD  LYS A 867     -43.702 -67.216 -18.514  1.00105.48           C  
ATOM   2743  CE  LYS A 867     -44.536 -68.504 -18.510  1.00112.09           C  
ATOM   2744  NZ  LYS A 867     -44.190 -69.372 -19.649  1.00113.26           N1+
ATOM   2745  H   LYS A 867     -45.022 -63.236 -18.821  1.00  0.00           H  
ATOM   2746  HA  LYS A 867     -42.654 -64.664 -17.648  1.00  0.00           H  
ATOM   2747  HB3 LYS A 867     -42.183 -65.344 -19.980  1.00  0.00           H  
ATOM   2748  HB2 LYS A 867     -43.519 -64.403 -20.578  1.00  0.00           H  
ATOM   2749  HG3 LYS A 867     -44.081 -66.751 -20.590  1.00  0.00           H  
ATOM   2750  HG2 LYS A 867     -45.144 -65.929 -19.488  1.00  0.00           H  
ATOM   2751  HD3 LYS A 867     -43.829 -66.729 -17.547  1.00  0.00           H  
ATOM   2752  HD2 LYS A 867     -42.642 -67.460 -18.592  1.00  0.00           H  
ATOM   2753  HE3 LYS A 867     -45.601 -68.272 -18.532  1.00  0.00           H  
ATOM   2754  HE2 LYS A 867     -44.352 -69.059 -17.590  1.00  0.00           H  
ATOM   2755  HZ1 LYS A 867     -43.210 -69.615 -19.604  1.00  0.00           H  
ATOM   2756  HZ2 LYS A 867     -44.748 -70.213 -19.613  1.00  0.00           H  
ATOM   2757  HZ3 LYS A 867     -44.375 -68.882 -20.513  1.00  0.00           H  
ATOM   2758  N   GLU A 868     -42.780 -61.680 -18.379  1.00 78.23           N  
ATOM   2759  CA  GLU A 868     -42.406 -60.406 -18.974  1.00 77.42           C  
ATOM   2760  C   GLU A 868     -42.735 -59.264 -18.005  1.00 72.78           C  
ATOM   2761  O   GLU A 868     -43.662 -59.376 -17.201  1.00 82.13           O  
ATOM   2762  CB  GLU A 868     -43.151 -60.296 -20.329  1.00 80.70           C  
ATOM   2763  CG  GLU A 868     -42.358 -59.589 -21.437  1.00 85.10           C  
ATOM   2764  CD  GLU A 868     -42.951 -59.790 -22.841  1.00 93.37           C  
ATOM   2765  OE1 GLU A 868     -44.063 -60.355 -22.945  1.00 96.76           O  
ATOM   2766  OE2 GLU A 868     -42.271 -59.373 -23.803  1.00 98.29           O1-
ATOM   2767  H   GLU A 868     -43.631 -61.678 -17.835  1.00  0.00           H  
ATOM   2768  HA  GLU A 868     -41.326 -60.410 -19.139  1.00  0.00           H  
ATOM   2769  HB3 GLU A 868     -44.116 -59.806 -20.193  1.00  0.00           H  
ATOM   2770  HB2 GLU A 868     -43.395 -61.297 -20.691  1.00  0.00           H  
ATOM   2771  HG3 GLU A 868     -41.344 -59.989 -21.456  1.00  0.00           H  
ATOM   2772  HG2 GLU A 868     -42.283 -58.525 -21.216  1.00  0.00           H  
ATOM   2773  N   TYR A 869     -42.002 -58.149 -18.118  1.00 64.44           N  
ATOM   2774  CA  TYR A 869     -42.231 -56.910 -17.381  1.00 66.41           C  
ATOM   2775  C   TYR A 869     -42.076 -55.721 -18.328  1.00 76.13           C  
ATOM   2776  O   TYR A 869     -41.073 -55.612 -19.030  1.00 68.07           O  
ATOM   2777  CB  TYR A 869     -41.345 -56.821 -16.120  1.00 66.51           C  
ATOM   2778  CG  TYR A 869     -41.499 -55.505 -15.376  1.00 67.39           C  
ATOM   2779  CD1 TYR A 869     -42.610 -55.301 -14.532  1.00 74.39           C  
ATOM   2780  CD2 TYR A 869     -40.585 -54.452 -15.598  1.00 67.05           C  
ATOM   2781  CE1 TYR A 869     -42.829 -54.041 -13.946  1.00 75.75           C  
ATOM   2782  CE2 TYR A 869     -40.802 -53.193 -15.005  1.00 73.87           C  
ATOM   2783  CZ  TYR A 869     -41.934 -52.982 -14.195  1.00 74.77           C  
ATOM   2784  OH  TYR A 869     -42.163 -51.749 -13.658  1.00 69.79           O  
ATOM   2785  H   TYR A 869     -41.249 -58.143 -18.791  1.00  0.00           H  
ATOM   2786  HA  TYR A 869     -43.268 -56.899 -17.040  1.00  0.00           H  
ATOM   2787  HB3 TYR A 869     -40.298 -56.969 -16.381  1.00  0.00           H  
ATOM   2788  HB2 TYR A 869     -41.599 -57.628 -15.434  1.00  0.00           H  
ATOM   2789  HD1 TYR A 869     -43.315 -56.101 -14.362  1.00  0.00           H  
ATOM   2790  HD2 TYR A 869     -39.737 -54.593 -16.251  1.00  0.00           H  
ATOM   2791  HE1 TYR A 869     -43.695 -53.887 -13.319  1.00  0.00           H  
ATOM   2792  HE2 TYR A 869     -40.109 -52.386 -15.187  1.00  0.00           H  
ATOM   2793  HH  TYR A 869     -42.993 -51.689 -13.210  1.00  0.00           H  
ATOM   2794  N   HIS A 870     -43.071 -54.825 -18.303  1.00 84.28           N  
ATOM   2795  CA  HIS A 870     -43.171 -53.638 -19.137  1.00 78.34           C  
ATOM   2796  C   HIS A 870     -42.928 -52.428 -18.228  1.00 72.21           C  
ATOM   2797  O   HIS A 870     -43.806 -52.035 -17.458  1.00 78.11           O  
ATOM   2798  CB  HIS A 870     -44.586 -53.589 -19.759  1.00 84.27           C  
ATOM   2799  CG  HIS A 870     -44.949 -54.792 -20.604  1.00 95.87           C  
ATOM   2800  ND1 HIS A 870     -45.205 -56.047 -20.072  1.00 92.00           N  
ATOM   2801  CD2 HIS A 870     -45.081 -54.942 -21.967  1.00 98.75           C  
ATOM   2802  CE1 HIS A 870     -45.444 -56.873 -21.094  1.00 90.23           C  
ATOM   2803  NE2 HIS A 870     -45.395 -56.268 -22.273  1.00 95.11           N  
ATOM   2804  H   HIS A 870     -43.826 -54.977 -17.651  1.00  0.00           H  
ATOM   2805  HA  HIS A 870     -42.436 -53.655 -19.944  1.00  0.00           H  
ATOM   2806  HB3 HIS A 870     -44.671 -52.702 -20.388  1.00  0.00           H  
ATOM   2807  HB2 HIS A 870     -45.351 -53.490 -18.988  1.00  0.00           H  
ATOM   2808  HD1 HIS A 870     -45.194 -56.302 -19.096  1.00  0.00           H  
ATOM   2809  HD2 HIS A 870     -44.959 -54.207 -22.749  1.00  0.00           H  
ATOM   2810  HE1 HIS A 870     -45.658 -57.925 -20.976  1.00  0.00           H  
ATOM   2811  N   ALA A 871     -41.720 -51.848 -18.311  1.00 75.19           N  
ATOM   2812  CA  ALA A 871     -41.321 -50.650 -17.570  1.00 85.22           C  
ATOM   2813  C   ALA A 871     -41.886 -49.384 -18.240  1.00 85.20           C  
ATOM   2814  O   ALA A 871     -42.391 -49.440 -19.363  1.00 90.35           O  
ATOM   2815  CB  ALA A 871     -39.786 -50.569 -17.575  1.00 85.53           C  
ATOM   2816  H   ALA A 871     -41.054 -52.233 -18.968  1.00  0.00           H  
ATOM   2817  HA  ALA A 871     -41.683 -50.713 -16.542  1.00  0.00           H  
ATOM   2818  HB1 ALA A 871     -39.429 -49.767 -16.929  1.00  0.00           H  
ATOM   2819  HB2 ALA A 871     -39.348 -51.498 -17.210  1.00  0.00           H  
ATOM   2820  HB3 ALA A 871     -39.389 -50.388 -18.573  1.00  0.00           H  
ATOM   2821  N   GLU A 872     -41.786 -48.241 -17.545  1.00 85.63           N  
ATOM   2822  CA  GLU A 872     -42.272 -46.941 -18.005  1.00102.46           C  
ATOM   2823  C   GLU A 872     -41.229 -45.841 -17.787  1.00104.62           C  
ATOM   2824  O   GLU A 872     -40.849 -45.164 -18.742  1.00 99.12           O  
ATOM   2825  CB  GLU A 872     -43.682 -46.649 -17.436  1.00109.58           C  
ATOM   2826  CG  GLU A 872     -44.266 -45.254 -17.755  1.00118.40           C  
ATOM   2827  CD  GLU A 872     -44.488 -45.041 -19.254  1.00120.16           C  
ATOM   2828  OE1 GLU A 872     -45.446 -45.646 -19.780  1.00108.02           O  
ATOM   2829  OE2 GLU A 872     -43.677 -44.307 -19.860  1.00123.58           O1-
ATOM   2830  H   GLU A 872     -41.356 -48.276 -16.633  1.00  0.00           H  
ATOM   2831  HA  GLU A 872     -42.385 -46.988 -19.089  1.00  0.00           H  
ATOM   2832  HB3 GLU A 872     -43.655 -46.763 -16.352  1.00  0.00           H  
ATOM   2833  HB2 GLU A 872     -44.374 -47.415 -17.791  1.00  0.00           H  
ATOM   2834  HG3 GLU A 872     -43.631 -44.461 -17.361  1.00  0.00           H  
ATOM   2835  HG2 GLU A 872     -45.228 -45.144 -17.254  1.00  0.00           H  
ATOM   2836  N   GLY A 873     -40.738 -45.685 -16.546  1.00109.88           N  
ATOM   2837  CA  GLY A 873     -39.701 -44.724 -16.181  1.00111.39           C  
ATOM   2838  C   GLY A 873     -38.316 -45.215 -16.610  1.00118.06           C  
ATOM   2839  O   GLY A 873     -37.571 -45.743 -15.786  1.00113.90           O  
ATOM   2840  H   GLY A 873     -41.102 -46.272 -15.810  1.00  0.00           H  
ATOM   2841  HA3 GLY A 873     -39.718 -44.589 -15.099  1.00  0.00           H  
ATOM   2842  HA2 GLY A 873     -39.909 -43.747 -16.622  1.00  0.00           H  
ATOM   2843  N   GLY A 874     -37.999 -45.048 -17.905  1.00114.69           N  
ATOM   2844  CA  GLY A 874     -36.813 -45.567 -18.578  1.00109.34           C  
ATOM   2845  C   GLY A 874     -35.549 -44.779 -18.236  1.00109.57           C  
ATOM   2846  O   GLY A 874     -35.151 -43.883 -18.979  1.00122.87           O  
ATOM   2847  H   GLY A 874     -38.696 -44.613 -18.495  1.00  0.00           H  
ATOM   2848  HA3 GLY A 874     -36.980 -45.521 -19.655  1.00  0.00           H  
ATOM   2849  HA2 GLY A 874     -36.675 -46.621 -18.332  1.00  0.00           H  
ATOM   2850  N   LYS A 875     -34.932 -45.142 -17.104  1.00107.16           N  
ATOM   2851  CA  LYS A 875     -33.691 -44.601 -16.555  1.00105.19           C  
ATOM   2852  C   LYS A 875     -32.840 -45.770 -16.049  1.00101.25           C  
ATOM   2853  O   LYS A 875     -32.427 -45.799 -14.890  1.00 79.14           O  
ATOM   2854  CB  LYS A 875     -33.985 -43.528 -15.486  1.00 99.08           C  
ATOM   2855  CG  LYS A 875     -34.602 -42.233 -16.042  1.00107.80           C  
ATOM   2856  CD  LYS A 875     -34.989 -41.215 -14.955  1.00112.42           C  
ATOM   2857  CE  LYS A 875     -36.009 -41.735 -13.925  1.00110.46           C  
ATOM   2858  NZ  LYS A 875     -37.227 -42.262 -14.568  1.00114.93           N1+
ATOM   2859  H   LYS A 875     -35.369 -45.876 -16.564  1.00  0.00           H  
ATOM   2860  HA  LYS A 875     -33.111 -44.135 -17.354  1.00  0.00           H  
ATOM   2861  HB3 LYS A 875     -33.063 -43.262 -14.966  1.00  0.00           H  
ATOM   2862  HB2 LYS A 875     -34.638 -43.971 -14.734  1.00  0.00           H  
ATOM   2863  HG3 LYS A 875     -35.488 -42.460 -16.634  1.00  0.00           H  
ATOM   2864  HG2 LYS A 875     -33.898 -41.769 -16.733  1.00  0.00           H  
ATOM   2865  HD3 LYS A 875     -35.392 -40.324 -15.439  1.00  0.00           H  
ATOM   2866  HD2 LYS A 875     -34.090 -40.888 -14.431  1.00  0.00           H  
ATOM   2867  HE3 LYS A 875     -36.294 -40.927 -13.252  1.00  0.00           H  
ATOM   2868  HE2 LYS A 875     -35.573 -42.514 -13.300  1.00  0.00           H  
ATOM   2869  HZ1 LYS A 875     -36.980 -43.039 -15.163  1.00  0.00           H  
ATOM   2870  HZ2 LYS A 875     -37.874 -42.575 -13.857  1.00  0.00           H  
ATOM   2871  HZ3 LYS A 875     -37.659 -41.535 -15.122  1.00  0.00           H  
ATOM   2872  N   VAL A 876     -32.626 -46.758 -16.929  1.00 97.61           N  
ATOM   2873  CA  VAL A 876     -31.868 -47.979 -16.677  1.00 95.86           C  
ATOM   2874  C   VAL A 876     -30.584 -47.896 -17.535  1.00 88.63           C  
ATOM   2875  O   VAL A 876     -30.685 -47.470 -18.688  1.00 85.10           O  
ATOM   2876  CB  VAL A 876     -32.745 -49.199 -17.068  1.00100.92           C  
ATOM   2877  CG1 VAL A 876     -32.060 -50.543 -16.750  1.00 97.22           C  
ATOM   2878  CG2 VAL A 876     -34.131 -49.150 -16.398  1.00 91.39           C  
ATOM   2879  H   VAL A 876     -32.995 -46.644 -17.862  1.00  0.00           H  
ATOM   2880  HA  VAL A 876     -31.652 -48.057 -15.614  1.00  0.00           H  
ATOM   2881  HB  VAL A 876     -32.929 -49.164 -18.141  1.00  0.00           H  
ATOM   2882 HG11 VAL A 876     -32.684 -51.385 -17.050  1.00  0.00           H  
ATOM   2883 HG12 VAL A 876     -31.109 -50.654 -17.270  1.00  0.00           H  
ATOM   2884 HG13 VAL A 876     -31.867 -50.644 -15.682  1.00  0.00           H  
ATOM   2885 HG21 VAL A 876     -34.660 -50.092 -16.522  1.00  0.00           H  
ATOM   2886 HG22 VAL A 876     -34.051 -48.956 -15.330  1.00  0.00           H  
ATOM   2887 HG23 VAL A 876     -34.759 -48.370 -16.829  1.00  0.00           H  
ATOM   2888  N   PRO A 877     -29.391 -48.270 -17.007  1.00 87.44           N  
ATOM   2889  CA  PRO A 877     -28.102 -48.322 -17.731  1.00 77.80           C  
ATOM   2890  C   PRO A 877     -28.166 -49.041 -19.094  1.00 83.06           C  
ATOM   2891  O   PRO A 877     -28.293 -50.264 -19.157  1.00 71.92           O  
ATOM   2892  CB  PRO A 877     -27.138 -49.032 -16.765  1.00 76.26           C  
ATOM   2893  CG  PRO A 877     -27.686 -48.698 -15.391  1.00 85.43           C  
ATOM   2894  CD  PRO A 877     -29.190 -48.584 -15.590  1.00 92.71           C  
ATOM   2895  HA  PRO A 877     -27.769 -47.293 -17.873  1.00  0.00           H  
ATOM   2896  HB3 PRO A 877     -26.106 -48.704 -16.889  1.00  0.00           H  
ATOM   2897  HB2 PRO A 877     -27.157 -50.116 -16.891  1.00  0.00           H  
ATOM   2898  HG3 PRO A 877     -27.288 -47.732 -15.075  1.00  0.00           H  
ATOM   2899  HG2 PRO A 877     -27.435 -49.420 -14.620  1.00  0.00           H  
ATOM   2900  HD2 PRO A 877     -29.673 -49.531 -15.351  1.00  0.00           H  
ATOM   2901  HD3 PRO A 877     -29.591 -47.813 -14.931  1.00  0.00           H  
ATOM   2902  N   ILE A 878     -28.108 -48.248 -20.177  1.00 86.75           N  
ATOM   2903  CA  ILE A 878     -28.362 -48.631 -21.570  1.00 81.17           C  
ATOM   2904  C   ILE A 878     -27.360 -49.678 -22.095  1.00 69.39           C  
ATOM   2905  O   ILE A 878     -27.719 -50.517 -22.920  1.00 51.47           O  
ATOM   2906  CB  ILE A 878     -28.370 -47.343 -22.455  1.00 76.56           C  
ATOM   2907  CG1 ILE A 878     -29.451 -46.319 -22.015  1.00 82.19           C  
ATOM   2908  CG2 ILE A 878     -28.569 -47.656 -23.954  1.00 71.72           C  
ATOM   2909  CD1 ILE A 878     -29.017 -45.324 -20.924  1.00 79.60           C  
ATOM   2910  H   ILE A 878     -28.007 -47.258 -20.011  1.00  0.00           H  
ATOM   2911  HA  ILE A 878     -29.351 -49.085 -21.619  1.00  0.00           H  
ATOM   2912  HB  ILE A 878     -27.395 -46.859 -22.373  1.00  0.00           H  
ATOM   2913 HG13 ILE A 878     -30.357 -46.840 -21.703  1.00  0.00           H  
ATOM   2914 HG12 ILE A 878     -29.750 -45.716 -22.874  1.00  0.00           H  
ATOM   2915 HG21 ILE A 878     -28.631 -46.744 -24.545  1.00  0.00           H  
ATOM   2916 HG22 ILE A 878     -27.743 -48.231 -24.366  1.00  0.00           H  
ATOM   2917 HG23 ILE A 878     -29.487 -48.220 -24.123  1.00  0.00           H  
ATOM   2918 HD11 ILE A 878     -29.779 -44.556 -20.790  1.00  0.00           H  
ATOM   2919 HD12 ILE A 878     -28.877 -45.797 -19.955  1.00  0.00           H  
ATOM   2920 HD13 ILE A 878     -28.088 -44.821 -21.188  1.00  0.00           H  
ATOM   2921  N   LYS A 879     -26.114 -49.632 -21.608  1.00 61.22           N  
ATOM   2922  CA  LYS A 879     -24.994 -50.431 -22.093  1.00 64.17           C  
ATOM   2923  C   LYS A 879     -24.929 -51.841 -21.469  1.00 61.44           C  
ATOM   2924  O   LYS A 879     -24.119 -52.652 -21.911  1.00 62.29           O  
ATOM   2925  CB  LYS A 879     -23.710 -49.645 -21.769  1.00 60.94           C  
ATOM   2926  CG  LYS A 879     -23.681 -48.272 -22.473  1.00 65.51           C  
ATOM   2927  CD  LYS A 879     -22.313 -47.599 -22.393  1.00 66.36           C  
ATOM   2928  CE  LYS A 879     -22.248 -46.223 -23.064  1.00 67.89           C  
ATOM   2929  NZ  LYS A 879     -20.865 -45.714 -23.065  1.00 74.96           N1+
ATOM   2930  H   LYS A 879     -25.909 -48.930 -20.912  1.00  0.00           H  
ATOM   2931  HA  LYS A 879     -25.069 -50.554 -23.175  1.00  0.00           H  
ATOM   2932  HB3 LYS A 879     -22.842 -50.229 -22.069  1.00  0.00           H  
ATOM   2933  HB2 LYS A 879     -23.612 -49.500 -20.695  1.00  0.00           H  
ATOM   2934  HG3 LYS A 879     -24.436 -47.610 -22.047  1.00  0.00           H  
ATOM   2935  HG2 LYS A 879     -23.941 -48.407 -23.522  1.00  0.00           H  
ATOM   2936  HD3 LYS A 879     -21.620 -48.248 -22.910  1.00  0.00           H  
ATOM   2937  HD2 LYS A 879     -21.984 -47.531 -21.355  1.00  0.00           H  
ATOM   2938  HE3 LYS A 879     -22.895 -45.511 -22.550  1.00  0.00           H  
ATOM   2939  HE2 LYS A 879     -22.595 -46.287 -24.095  1.00  0.00           H  
ATOM   2940  HZ1 LYS A 879     -20.260 -46.381 -23.526  1.00  0.00           H  
ATOM   2941  HZ2 LYS A 879     -20.829 -44.844 -23.580  1.00  0.00           H  
ATOM   2942  HZ3 LYS A 879     -20.545 -45.567 -22.119  1.00  0.00           H  
ATOM   2943  N   TRP A 880     -25.800 -52.156 -20.495  1.00 58.10           N  
ATOM   2944  CA  TRP A 880     -25.995 -53.497 -19.934  1.00 43.97           C  
ATOM   2945  C   TRP A 880     -27.336 -54.108 -20.364  1.00 45.57           C  
ATOM   2946  O   TRP A 880     -27.551 -55.296 -20.140  1.00 48.31           O  
ATOM   2947  CB  TRP A 880     -25.930 -53.428 -18.393  1.00 43.61           C  
ATOM   2948  CG  TRP A 880     -24.549 -53.228 -17.849  1.00 44.13           C  
ATOM   2949  CD1 TRP A 880     -23.759 -54.203 -17.344  1.00 49.62           C  
ATOM   2950  CD2 TRP A 880     -23.762 -52.000 -17.787  1.00 51.03           C  
ATOM   2951  NE1 TRP A 880     -22.538 -53.667 -16.996  1.00 54.33           N  
ATOM   2952  CE2 TRP A 880     -22.469 -52.320 -17.275  1.00 54.37           C  
ATOM   2953  CE3 TRP A 880     -23.999 -50.647 -18.127  1.00 54.41           C  
ATOM   2954  CZ2 TRP A 880     -21.453 -51.356 -17.145  1.00 44.60           C  
ATOM   2955  CZ3 TRP A 880     -22.990 -49.671 -17.995  1.00 53.03           C  
ATOM   2956  CH2 TRP A 880     -21.715 -50.025 -17.515  1.00 45.10           C  
ATOM   2957  H   TRP A 880     -26.435 -51.436 -20.182  1.00  0.00           H  
ATOM   2958  HA  TRP A 880     -25.221 -54.184 -20.276  1.00  0.00           H  
ATOM   2959  HB3 TRP A 880     -26.305 -54.358 -17.961  1.00  0.00           H  
ATOM   2960  HB2 TRP A 880     -26.579 -52.639 -18.012  1.00  0.00           H  
ATOM   2961  HD1 TRP A 880     -24.042 -55.243 -17.259  1.00  0.00           H  
ATOM   2962  HE1 TRP A 880     -21.779 -54.224 -16.605  1.00  0.00           H  
ATOM   2963  HE3 TRP A 880     -24.966 -50.360 -18.512  1.00  0.00           H  
ATOM   2964  HZ2 TRP A 880     -20.480 -51.629 -16.769  1.00  0.00           H  
ATOM   2965  HZ3 TRP A 880     -23.194 -48.648 -18.274  1.00  0.00           H  
ATOM   2966  HH2 TRP A 880     -20.942 -49.277 -17.425  1.00  0.00           H  
ATOM   2967  N   MET A 881     -28.233 -53.323 -20.980  1.00 57.40           N  
ATOM   2968  CA  MET A 881     -29.578 -53.742 -21.361  1.00 55.91           C  
ATOM   2969  C   MET A 881     -29.574 -54.499 -22.693  1.00 47.87           C  
ATOM   2970  O   MET A 881     -28.802 -54.188 -23.602  1.00 49.50           O  
ATOM   2971  CB  MET A 881     -30.437 -52.478 -21.541  1.00 65.97           C  
ATOM   2972  CG  MET A 881     -30.991 -51.945 -20.218  1.00 73.82           C  
ATOM   2973  SD  MET A 881     -31.587 -50.240 -20.316  1.00 73.87           S  
ATOM   2974  CE  MET A 881     -33.032 -50.432 -21.378  1.00 70.85           C  
ATOM   2975  H   MET A 881     -27.977 -52.366 -21.178  1.00  0.00           H  
ATOM   2976  HA  MET A 881     -30.010 -54.379 -20.587  1.00  0.00           H  
ATOM   2977  HB3 MET A 881     -31.288 -52.683 -22.188  1.00  0.00           H  
ATOM   2978  HB2 MET A 881     -29.865 -51.702 -22.048  1.00  0.00           H  
ATOM   2979  HG3 MET A 881     -30.214 -51.972 -19.454  1.00  0.00           H  
ATOM   2980  HG2 MET A 881     -31.795 -52.587 -19.856  1.00  0.00           H  
ATOM   2981  HE1 MET A 881     -33.550 -49.481 -21.493  1.00  0.00           H  
ATOM   2982  HE2 MET A 881     -32.725 -50.780 -22.359  1.00  0.00           H  
ATOM   2983  HE3 MET A 881     -33.724 -51.160 -20.963  1.00  0.00           H  
ATOM   2984  N   ALA A 882     -30.505 -55.459 -22.803  1.00 50.30           N  
ATOM   2985  CA  ALA A 882     -30.818 -56.193 -24.023  1.00 45.29           C  
ATOM   2986  C   ALA A 882     -31.542 -55.298 -25.036  1.00 56.98           C  
ATOM   2987  O   ALA A 882     -32.079 -54.253 -24.670  1.00 56.48           O  
ATOM   2988  CB  ALA A 882     -31.704 -57.387 -23.646  1.00 49.92           C  
ATOM   2989  H   ALA A 882     -31.097 -55.636 -22.005  1.00  0.00           H  
ATOM   2990  HA  ALA A 882     -29.895 -56.532 -24.477  1.00  0.00           H  
ATOM   2991  HB1 ALA A 882     -31.813 -58.065 -24.491  1.00  0.00           H  
ATOM   2992  HB2 ALA A 882     -31.264 -57.964 -22.834  1.00  0.00           H  
ATOM   2993  HB3 ALA A 882     -32.699 -57.074 -23.326  1.00  0.00           H  
ATOM   2994  N   LEU A 883     -31.543 -55.691 -26.321  1.00 69.58           N  
ATOM   2995  CA  LEU A 883     -32.131 -54.897 -27.403  1.00 72.96           C  
ATOM   2996  C   LEU A 883     -33.652 -54.712 -27.230  1.00 67.49           C  
ATOM   2997  O   LEU A 883     -34.138 -53.597 -27.405  1.00 62.49           O  
ATOM   2998  CB  LEU A 883     -31.782 -55.530 -28.770  1.00 71.26           C  
ATOM   2999  CG  LEU A 883     -32.154 -54.663 -29.998  1.00 70.98           C  
ATOM   3000  CD1 LEU A 883     -31.317 -53.376 -30.093  1.00 69.69           C  
ATOM   3001  CD2 LEU A 883     -32.031 -55.462 -31.301  1.00 73.73           C  
ATOM   3002  H   LEU A 883     -31.088 -56.558 -26.566  1.00  0.00           H  
ATOM   3003  HA  LEU A 883     -31.667 -53.911 -27.345  1.00  0.00           H  
ATOM   3004  HB3 LEU A 883     -32.278 -56.500 -28.846  1.00  0.00           H  
ATOM   3005  HB2 LEU A 883     -30.712 -55.744 -28.806  1.00  0.00           H  
ATOM   3006  HG  LEU A 883     -33.200 -54.374 -29.917  1.00  0.00           H  
ATOM   3007 HD11 LEU A 883     -31.600 -52.793 -30.970  1.00  0.00           H  
ATOM   3008 HD12 LEU A 883     -31.458 -52.728 -29.229  1.00  0.00           H  
ATOM   3009 HD13 LEU A 883     -30.255 -53.601 -30.176  1.00  0.00           H  
ATOM   3010 HD21 LEU A 883     -32.358 -54.871 -32.157  1.00  0.00           H  
ATOM   3011 HD22 LEU A 883     -30.999 -55.762 -31.482  1.00  0.00           H  
ATOM   3012 HD23 LEU A 883     -32.646 -56.362 -31.272  1.00  0.00           H  
ATOM   3013  N   GLU A 884     -34.385 -55.761 -26.811  1.00 63.50           N  
ATOM   3014  CA  GLU A 884     -35.811 -55.706 -26.471  1.00 68.49           C  
ATOM   3015  C   GLU A 884     -36.123 -54.807 -25.255  1.00 66.72           C  
ATOM   3016  O   GLU A 884     -37.234 -54.285 -25.170  1.00 70.77           O  
ATOM   3017  CB  GLU A 884     -36.371 -57.143 -26.291  1.00 73.45           C  
ATOM   3018  CG  GLU A 884     -36.047 -57.917 -24.985  1.00 85.80           C  
ATOM   3019  CD  GLU A 884     -34.709 -58.664 -24.979  1.00 75.65           C  
ATOM   3020  OE1 GLU A 884     -33.928 -58.513 -25.946  1.00 74.33           O  
ATOM   3021  OE2 GLU A 884     -34.477 -59.396 -23.992  1.00 66.99           O1-
ATOM   3022  H   GLU A 884     -33.921 -56.650 -26.660  1.00  0.00           H  
ATOM   3023  HA  GLU A 884     -36.319 -55.266 -27.331  1.00  0.00           H  
ATOM   3024  HB3 GLU A 884     -36.113 -57.748 -27.162  1.00  0.00           H  
ATOM   3025  HB2 GLU A 884     -37.458 -57.063 -26.339  1.00  0.00           H  
ATOM   3026  HG3 GLU A 884     -36.818 -58.676 -24.846  1.00  0.00           H  
ATOM   3027  HG2 GLU A 884     -36.107 -57.280 -24.103  1.00  0.00           H  
ATOM   3028  N   SER A 885     -35.152 -54.580 -24.351  1.00 67.25           N  
ATOM   3029  CA  SER A 885     -35.294 -53.695 -23.194  1.00 71.01           C  
ATOM   3030  C   SER A 885     -35.097 -52.223 -23.599  1.00 62.44           C  
ATOM   3031  O   SER A 885     -35.775 -51.358 -23.048  1.00 78.53           O  
ATOM   3032  CB  SER A 885     -34.219 -54.034 -22.138  1.00 70.19           C  
ATOM   3033  OG  SER A 885     -34.287 -55.385 -21.734  1.00 67.72           O  
ATOM   3034  H   SER A 885     -34.258 -55.032 -24.480  1.00  0.00           H  
ATOM   3035  HA  SER A 885     -36.285 -53.806 -22.754  1.00  0.00           H  
ATOM   3036  HB3 SER A 885     -34.363 -53.419 -21.250  1.00  0.00           H  
ATOM   3037  HB2 SER A 885     -33.214 -53.832 -22.496  1.00  0.00           H  
ATOM   3038  HG  SER A 885     -35.180 -55.578 -21.479  1.00  0.00           H  
ATOM   3039  N   ILE A 886     -34.198 -51.929 -24.558  1.00 65.66           N  
ATOM   3040  CA  ILE A 886     -33.917 -50.570 -25.039  1.00 76.73           C  
ATOM   3041  C   ILE A 886     -35.038 -50.095 -25.987  1.00 76.52           C  
ATOM   3042  O   ILE A 886     -35.435 -48.933 -25.907  1.00 75.54           O  
ATOM   3043  CB  ILE A 886     -32.526 -50.524 -25.750  1.00 83.02           C  
ATOM   3044  CG1 ILE A 886     -31.373 -50.905 -24.789  1.00 83.58           C  
ATOM   3045  CG2 ILE A 886     -32.226 -49.142 -26.373  1.00 79.90           C  
ATOM   3046  CD1 ILE A 886     -30.038 -51.217 -25.482  1.00 86.86           C  
ATOM   3047  H   ILE A 886     -33.672 -52.687 -24.973  1.00  0.00           H  
ATOM   3048  HA  ILE A 886     -33.892 -49.885 -24.190  1.00  0.00           H  
ATOM   3049  HB  ILE A 886     -32.540 -51.258 -26.558  1.00  0.00           H  
ATOM   3050 HG13 ILE A 886     -31.646 -51.790 -24.223  1.00  0.00           H  
ATOM   3051 HG12 ILE A 886     -31.222 -50.117 -24.052  1.00  0.00           H  
ATOM   3052 HG21 ILE A 886     -31.227 -49.108 -26.801  1.00  0.00           H  
ATOM   3053 HG22 ILE A 886     -32.911 -48.898 -27.185  1.00  0.00           H  
ATOM   3054 HG23 ILE A 886     -32.291 -48.349 -25.629  1.00  0.00           H  
ATOM   3055 HD11 ILE A 886     -29.317 -51.607 -24.764  1.00  0.00           H  
ATOM   3056 HD12 ILE A 886     -30.165 -51.975 -26.255  1.00  0.00           H  
ATOM   3057 HD13 ILE A 886     -29.593 -50.335 -25.940  1.00  0.00           H  
ATOM   3058  N   LEU A 887     -35.554 -50.978 -26.860  1.00 69.92           N  
ATOM   3059  CA  LEU A 887     -36.567 -50.639 -27.860  1.00 71.72           C  
ATOM   3060  C   LEU A 887     -37.989 -50.652 -27.277  1.00 72.58           C  
ATOM   3061  O   LEU A 887     -38.755 -49.730 -27.557  1.00 72.24           O  
ATOM   3062  CB  LEU A 887     -36.530 -51.675 -29.010  1.00 68.60           C  
ATOM   3063  CG  LEU A 887     -35.247 -51.682 -29.870  1.00 64.80           C  
ATOM   3064  CD1 LEU A 887     -35.326 -52.797 -30.924  1.00 68.77           C  
ATOM   3065  CD2 LEU A 887     -34.970 -50.334 -30.550  1.00 55.11           C  
ATOM   3066  H   LEU A 887     -35.172 -51.915 -26.883  1.00  0.00           H  
ATOM   3067  HA  LEU A 887     -36.379 -49.640 -28.257  1.00  0.00           H  
ATOM   3068  HB3 LEU A 887     -37.377 -51.502 -29.677  1.00  0.00           H  
ATOM   3069  HB2 LEU A 887     -36.683 -52.675 -28.600  1.00  0.00           H  
ATOM   3070  HG  LEU A 887     -34.391 -51.894 -29.231  1.00  0.00           H  
ATOM   3071 HD11 LEU A 887     -34.402 -52.859 -31.499  1.00  0.00           H  
ATOM   3072 HD12 LEU A 887     -35.490 -53.770 -30.458  1.00  0.00           H  
ATOM   3073 HD13 LEU A 887     -36.142 -52.624 -31.626  1.00  0.00           H  
ATOM   3074 HD21 LEU A 887     -34.101 -50.400 -31.206  1.00  0.00           H  
ATOM   3075 HD22 LEU A 887     -35.817 -50.017 -31.159  1.00  0.00           H  
ATOM   3076 HD23 LEU A 887     -34.764 -49.549 -29.824  1.00  0.00           H  
ATOM   3077  N   HIS A 888     -38.353 -51.693 -26.507  1.00 72.01           N  
ATOM   3078  CA  HIS A 888     -39.740 -51.987 -26.127  1.00 59.98           C  
ATOM   3079  C   HIS A 888     -39.986 -51.994 -24.613  1.00 65.96           C  
ATOM   3080  O   HIS A 888     -41.132 -52.188 -24.208  1.00 66.14           O  
ATOM   3081  CB  HIS A 888     -40.185 -53.329 -26.751  1.00 73.40           C  
ATOM   3082  CG  HIS A 888     -40.038 -53.469 -28.245  1.00 77.91           C  
ATOM   3083  ND1 HIS A 888     -40.280 -52.439 -29.139  1.00 83.74           N  
ATOM   3084  CD2 HIS A 888     -39.707 -54.559 -29.018  1.00 74.69           C  
ATOM   3085  CE1 HIS A 888     -40.067 -52.924 -30.365  1.00 90.61           C  
ATOM   3086  NE2 HIS A 888     -39.725 -54.207 -30.369  1.00 92.28           N  
ATOM   3087  H   HIS A 888     -37.663 -52.404 -26.305  1.00  0.00           H  
ATOM   3088  HA  HIS A 888     -40.407 -51.218 -26.517  1.00  0.00           H  
ATOM   3089  HB3 HIS A 888     -41.233 -53.518 -26.516  1.00  0.00           H  
ATOM   3090  HB2 HIS A 888     -39.617 -54.146 -26.309  1.00  0.00           H  
ATOM   3091  HD1 HIS A 888     -40.542 -51.491 -28.908  1.00  0.00           H  
ATOM   3092  HD2 HIS A 888     -39.460 -55.564 -28.709  1.00  0.00           H  
ATOM   3093  HE1 HIS A 888     -40.169 -52.335 -31.264  1.00  0.00           H  
ATOM   3094  N   ARG A 889     -38.945 -51.804 -23.777  1.00 69.09           N  
ATOM   3095  CA  ARG A 889     -39.020 -51.746 -22.307  1.00 69.48           C  
ATOM   3096  C   ARG A 889     -39.371 -53.109 -21.679  1.00 70.79           C  
ATOM   3097  O   ARG A 889     -39.921 -53.161 -20.580  1.00 68.18           O  
ATOM   3098  CB  ARG A 889     -39.936 -50.599 -21.823  1.00 78.30           C  
ATOM   3099  CG  ARG A 889     -39.484 -49.196 -22.267  1.00 86.66           C  
ATOM   3100  CD  ARG A 889     -40.671 -48.229 -22.282  1.00 86.06           C  
ATOM   3101  NE  ARG A 889     -40.265 -46.826 -22.150  1.00 90.34           N  
ATOM   3102  CZ  ARG A 889     -41.121 -45.824 -21.882  1.00 96.32           C  
ATOM   3103  NH1 ARG A 889     -42.436 -46.052 -21.758  1.00 95.69           N  
ATOM   3104  NH2 ARG A 889     -40.662 -44.577 -21.727  1.00105.87           N1+
ATOM   3105  H   ARG A 889     -38.034 -51.661 -24.190  1.00  0.00           H  
ATOM   3106  HA  ARG A 889     -38.018 -51.522 -21.948  1.00  0.00           H  
ATOM   3107  HB3 ARG A 889     -39.999 -50.598 -20.736  1.00  0.00           H  
ATOM   3108  HB2 ARG A 889     -40.959 -50.778 -22.155  1.00  0.00           H  
ATOM   3109  HG3 ARG A 889     -39.061 -49.226 -23.272  1.00  0.00           H  
ATOM   3110  HG2 ARG A 889     -38.689 -48.841 -21.612  1.00  0.00           H  
ATOM   3111  HD3 ARG A 889     -41.325 -48.451 -21.441  1.00  0.00           H  
ATOM   3112  HD2 ARG A 889     -41.264 -48.361 -23.187  1.00  0.00           H  
ATOM   3113  HE  ARG A 889     -39.286 -46.620 -22.280  1.00  0.00           H  
ATOM   3114 HH12 ARG A 889     -43.049 -45.319 -21.409  1.00  0.00           H  
ATOM   3115 HH11 ARG A 889     -42.809 -46.981 -21.880  1.00  0.00           H  
ATOM   3116 HH22 ARG A 889     -41.305 -43.839 -21.476  1.00  0.00           H  
ATOM   3117 HH21 ARG A 889     -39.679 -44.373 -21.817  1.00  0.00           H  
ATOM   3118  N   ILE A 890     -39.070 -54.204 -22.397  1.00 75.70           N  
ATOM   3119  CA  ILE A 890     -39.345 -55.584 -22.019  1.00 72.79           C  
ATOM   3120  C   ILE A 890     -38.171 -56.111 -21.189  1.00 71.23           C  
ATOM   3121  O   ILE A 890     -37.017 -56.001 -21.597  1.00 66.42           O  
ATOM   3122  CB  ILE A 890     -39.510 -56.419 -23.320  1.00 77.80           C  
ATOM   3123  CG1 ILE A 890     -40.762 -55.995 -24.127  1.00 75.72           C  
ATOM   3124  CG2 ILE A 890     -39.485 -57.944 -23.100  1.00 79.10           C  
ATOM   3125  CD1 ILE A 890     -42.088 -55.976 -23.352  1.00 93.40           C  
ATOM   3126  H   ILE A 890     -38.619 -54.066 -23.290  1.00  0.00           H  
ATOM   3127  HA  ILE A 890     -40.255 -55.642 -21.424  1.00  0.00           H  
ATOM   3128  HB  ILE A 890     -38.652 -56.213 -23.962  1.00  0.00           H  
ATOM   3129 HG13 ILE A 890     -40.867 -56.642 -24.999  1.00  0.00           H  
ATOM   3130 HG12 ILE A 890     -40.607 -54.995 -24.521  1.00  0.00           H  
ATOM   3131 HG21 ILE A 890     -39.733 -58.483 -24.014  1.00  0.00           H  
ATOM   3132 HG22 ILE A 890     -38.502 -58.299 -22.790  1.00  0.00           H  
ATOM   3133 HG23 ILE A 890     -40.194 -58.233 -22.330  1.00  0.00           H  
ATOM   3134 HD11 ILE A 890     -42.923 -55.810 -24.032  1.00  0.00           H  
ATOM   3135 HD12 ILE A 890     -42.269 -56.913 -22.833  1.00  0.00           H  
ATOM   3136 HD13 ILE A 890     -42.113 -55.174 -22.614  1.00  0.00           H  
ATOM   3137  N   TYR A 891     -38.491 -56.709 -20.034  1.00 68.04           N  
ATOM   3138  CA  TYR A 891     -37.543 -57.297 -19.099  1.00 52.33           C  
ATOM   3139  C   TYR A 891     -37.992 -58.720 -18.771  1.00 56.54           C  
ATOM   3140  O   TYR A 891     -39.108 -58.939 -18.302  1.00 60.58           O  
ATOM   3141  CB  TYR A 891     -37.401 -56.413 -17.849  1.00 50.23           C  
ATOM   3142  CG  TYR A 891     -36.775 -55.058 -18.108  1.00 53.07           C  
ATOM   3143  CD1 TYR A 891     -37.594 -53.966 -18.454  1.00 62.48           C  
ATOM   3144  CD2 TYR A 891     -35.378 -54.883 -18.013  1.00 46.75           C  
ATOM   3145  CE1 TYR A 891     -37.022 -52.709 -18.717  1.00 61.26           C  
ATOM   3146  CE2 TYR A 891     -34.808 -53.616 -18.244  1.00 55.08           C  
ATOM   3147  CZ  TYR A 891     -35.632 -52.530 -18.596  1.00 67.02           C  
ATOM   3148  OH  TYR A 891     -35.096 -51.297 -18.813  1.00 62.47           O  
ATOM   3149  H   TYR A 891     -39.467 -56.733 -19.771  1.00  0.00           H  
ATOM   3150  HA  TYR A 891     -36.560 -57.360 -19.567  1.00  0.00           H  
ATOM   3151  HB3 TYR A 891     -36.787 -56.925 -17.111  1.00  0.00           H  
ATOM   3152  HB2 TYR A 891     -38.373 -56.266 -17.378  1.00  0.00           H  
ATOM   3153  HD1 TYR A 891     -38.664 -54.097 -18.531  1.00  0.00           H  
ATOM   3154  HD2 TYR A 891     -34.740 -55.717 -17.756  1.00  0.00           H  
ATOM   3155  HE1 TYR A 891     -37.651 -51.881 -19.007  1.00  0.00           H  
ATOM   3156  HE2 TYR A 891     -33.739 -53.486 -18.155  1.00  0.00           H  
ATOM   3157  HH  TYR A 891     -34.154 -51.280 -18.733  1.00  0.00           H  
ATOM   3158  N   THR A 892     -37.096 -59.675 -19.031  1.00 60.16           N  
ATOM   3159  CA  THR A 892     -37.247 -61.114 -18.833  1.00 53.24           C  
ATOM   3160  C   THR A 892     -36.003 -61.599 -18.066  1.00 53.67           C  
ATOM   3161  O   THR A 892     -35.010 -60.875 -17.964  1.00 52.33           O  
ATOM   3162  CB  THR A 892     -37.428 -61.779 -20.230  1.00 50.58           C  
ATOM   3163  OG1 THR A 892     -38.561 -61.227 -20.871  1.00 60.34           O  
ATOM   3164  CG2 THR A 892     -37.669 -63.300 -20.212  1.00 58.85           C  
ATOM   3165  H   THR A 892     -36.202 -59.373 -19.393  1.00  0.00           H  
ATOM   3166  HA  THR A 892     -38.121 -61.322 -18.211  1.00  0.00           H  
ATOM   3167  HB  THR A 892     -36.558 -61.568 -20.854  1.00  0.00           H  
ATOM   3168  HG1 THR A 892     -38.434 -60.294 -20.958  1.00  0.00           H  
ATOM   3169 HG21 THR A 892     -37.906 -63.667 -21.211  1.00  0.00           H  
ATOM   3170 HG22 THR A 892     -36.795 -63.856 -19.881  1.00  0.00           H  
ATOM   3171 HG23 THR A 892     -38.501 -63.562 -19.558  1.00  0.00           H  
ATOM   3172  N   HIS A 893     -36.011 -62.849 -17.575  1.00 58.45           N  
ATOM   3173  CA  HIS A 893     -34.815 -63.541 -17.073  1.00 50.51           C  
ATOM   3174  C   HIS A 893     -33.715 -63.669 -18.145  1.00 52.77           C  
ATOM   3175  O   HIS A 893     -32.536 -63.646 -17.808  1.00 55.45           O  
ATOM   3176  CB  HIS A 893     -35.207 -64.934 -16.543  1.00 52.10           C  
ATOM   3177  CG  HIS A 893     -36.138 -64.900 -15.358  1.00 58.17           C  
ATOM   3178  ND1 HIS A 893     -37.293 -65.687 -15.282  1.00 58.38           N  
ATOM   3179  CD2 HIS A 893     -36.038 -64.147 -14.207  1.00 63.05           C  
ATOM   3180  CE1 HIS A 893     -37.848 -65.366 -14.120  1.00 60.58           C  
ATOM   3181  NE2 HIS A 893     -37.156 -64.445 -13.451  1.00 55.11           N  
ATOM   3182  H   HIS A 893     -36.858 -63.394 -17.659  1.00  0.00           H  
ATOM   3183  HA  HIS A 893     -34.400 -62.952 -16.252  1.00  0.00           H  
ATOM   3184  HB3 HIS A 893     -34.318 -65.488 -16.238  1.00  0.00           H  
ATOM   3185  HB2 HIS A 893     -35.672 -65.520 -17.338  1.00  0.00           H  
ATOM   3186  HD2 HIS A 893     -35.296 -63.429 -13.887  1.00  0.00           H  
ATOM   3187  HE1 HIS A 893     -38.766 -65.803 -13.757  1.00  0.00           H  
ATOM   3188  HE2 HIS A 893     -37.390 -64.052 -12.549  1.00  0.00           H  
ATOM   3189  N   GLN A 894     -34.103 -63.724 -19.431  1.00 52.83           N  
ATOM   3190  CA  GLN A 894     -33.212 -63.741 -20.587  1.00 47.28           C  
ATOM   3191  C   GLN A 894     -32.700 -62.340 -20.975  1.00 44.29           C  
ATOM   3192  O   GLN A 894     -31.698 -62.256 -21.684  1.00 54.34           O  
ATOM   3193  CB  GLN A 894     -33.975 -64.336 -21.791  1.00 50.04           C  
ATOM   3194  CG  GLN A 894     -34.439 -65.798 -21.608  1.00 48.84           C  
ATOM   3195  CD  GLN A 894     -33.313 -66.740 -21.174  1.00 46.74           C  
ATOM   3196  OE1 GLN A 894     -33.223 -67.101 -20.002  1.00 57.76           O  
ATOM   3197  NE2 GLN A 894     -32.452 -67.136 -22.111  1.00 50.97           N  
ATOM   3198  H   GLN A 894     -35.094 -63.737 -19.619  1.00  0.00           H  
ATOM   3199  HA  GLN A 894     -32.345 -64.355 -20.354  1.00  0.00           H  
ATOM   3200  HB3 GLN A 894     -33.339 -64.285 -22.675  1.00  0.00           H  
ATOM   3201  HB2 GLN A 894     -34.846 -63.719 -22.017  1.00  0.00           H  
ATOM   3202  HG3 GLN A 894     -34.880 -66.166 -22.535  1.00  0.00           H  
ATOM   3203  HG2 GLN A 894     -35.233 -65.842 -20.862  1.00  0.00           H  
ATOM   3204 HE22 GLN A 894     -31.690 -67.754 -21.872  1.00  0.00           H  
ATOM   3205 HE21 GLN A 894     -32.576 -66.827 -23.067  1.00  0.00           H  
ATOM   3206  N   SER A 895     -33.321 -61.250 -20.483  1.00 46.57           N  
ATOM   3207  CA  SER A 895     -32.771 -59.893 -20.575  1.00 49.25           C  
ATOM   3208  C   SER A 895     -31.675 -59.690 -19.508  1.00 51.45           C  
ATOM   3209  O   SER A 895     -30.721 -58.957 -19.765  1.00 46.19           O  
ATOM   3210  CB  SER A 895     -33.905 -58.844 -20.440  1.00 53.63           C  
ATOM   3211  OG  SER A 895     -34.186 -58.424 -19.116  1.00 58.75           O  
ATOM   3212  H   SER A 895     -34.131 -61.383 -19.894  1.00  0.00           H  
ATOM   3213  HA  SER A 895     -32.325 -59.770 -21.563  1.00  0.00           H  
ATOM   3214  HB3 SER A 895     -34.821 -59.205 -20.910  1.00  0.00           H  
ATOM   3215  HB2 SER A 895     -33.620 -57.951 -20.996  1.00  0.00           H  
ATOM   3216  HG  SER A 895     -34.360 -59.188 -18.581  1.00  0.00           H  
ATOM   3217  N   ASP A 896     -31.766 -60.385 -18.354  1.00 57.22           N  
ATOM   3218  CA  ASP A 896     -30.697 -60.441 -17.354  1.00 56.75           C  
ATOM   3219  C   ASP A 896     -29.548 -61.360 -17.805  1.00 48.24           C  
ATOM   3220  O   ASP A 896     -28.427 -61.152 -17.351  1.00 42.26           O  
ATOM   3221  CB  ASP A 896     -31.195 -60.966 -15.988  1.00 52.01           C  
ATOM   3222  CG  ASP A 896     -32.262 -60.137 -15.268  1.00 50.93           C  
ATOM   3223  OD1 ASP A 896     -32.357 -58.918 -15.531  1.00 54.16           O  
ATOM   3224  OD2 ASP A 896     -32.940 -60.741 -14.410  1.00 46.90           O1-
ATOM   3225  H   ASP A 896     -32.582 -60.958 -18.194  1.00  0.00           H  
ATOM   3226  HA  ASP A 896     -30.298 -59.435 -17.213  1.00  0.00           H  
ATOM   3227  HB3 ASP A 896     -30.343 -60.997 -15.311  1.00  0.00           H  
ATOM   3228  HB2 ASP A 896     -31.558 -61.989 -16.077  1.00  0.00           H  
ATOM   3229  N   VAL A 897     -29.786 -62.343 -18.700  1.00 43.85           N  
ATOM   3230  CA  VAL A 897     -28.740 -63.155 -19.342  1.00 44.71           C  
ATOM   3231  C   VAL A 897     -27.866 -62.288 -20.267  1.00 47.54           C  
ATOM   3232  O   VAL A 897     -26.658 -62.504 -20.306  1.00 43.86           O  
ATOM   3233  CB  VAL A 897     -29.357 -64.361 -20.106  1.00 41.22           C  
ATOM   3234  CG1 VAL A 897     -28.417 -65.040 -21.121  1.00 39.71           C  
ATOM   3235  CG2 VAL A 897     -29.888 -65.428 -19.134  1.00 47.26           C  
ATOM   3236  H   VAL A 897     -30.739 -62.493 -18.998  1.00  0.00           H  
ATOM   3237  HA  VAL A 897     -28.092 -63.552 -18.559  1.00  0.00           H  
ATOM   3238  HB  VAL A 897     -30.194 -63.991 -20.688  1.00  0.00           H  
ATOM   3239 HG11 VAL A 897     -28.927 -65.857 -21.624  1.00  0.00           H  
ATOM   3240 HG12 VAL A 897     -28.099 -64.365 -21.914  1.00  0.00           H  
ATOM   3241 HG13 VAL A 897     -27.528 -65.444 -20.638  1.00  0.00           H  
ATOM   3242 HG21 VAL A 897     -30.451 -66.198 -19.660  1.00  0.00           H  
ATOM   3243 HG22 VAL A 897     -29.073 -65.919 -18.600  1.00  0.00           H  
ATOM   3244 HG23 VAL A 897     -30.551 -65.002 -18.387  1.00  0.00           H  
ATOM   3245  N   TRP A 898     -28.443 -61.286 -20.960  1.00 39.37           N  
ATOM   3246  CA  TRP A 898     -27.688 -60.286 -21.720  1.00 40.68           C  
ATOM   3247  C   TRP A 898     -26.803 -59.456 -20.787  1.00 42.90           C  
ATOM   3248  O   TRP A 898     -25.615 -59.298 -21.063  1.00 51.43           O  
ATOM   3249  CB  TRP A 898     -28.644 -59.363 -22.506  1.00 47.69           C  
ATOM   3250  CG  TRP A 898     -27.997 -58.368 -23.432  1.00 45.55           C  
ATOM   3251  CD1 TRP A 898     -27.217 -57.322 -23.062  1.00 45.95           C  
ATOM   3252  CD2 TRP A 898     -28.105 -58.274 -24.885  1.00 37.14           C  
ATOM   3253  NE1 TRP A 898     -26.774 -56.648 -24.175  1.00 42.09           N  
ATOM   3254  CE2 TRP A 898     -27.307 -57.176 -25.328  1.00 35.72           C  
ATOM   3255  CE3 TRP A 898     -28.837 -58.971 -25.873  1.00 44.33           C  
ATOM   3256  CZ2 TRP A 898     -27.210 -56.814 -26.679  1.00 40.82           C  
ATOM   3257  CZ3 TRP A 898     -28.765 -58.602 -27.233  1.00 45.50           C  
ATOM   3258  CH2 TRP A 898     -27.945 -57.531 -27.639  1.00 43.20           C  
ATOM   3259  H   TRP A 898     -29.444 -61.164 -20.889  1.00  0.00           H  
ATOM   3260  HA  TRP A 898     -27.032 -60.801 -22.418  1.00  0.00           H  
ATOM   3261  HB3 TRP A 898     -29.271 -58.796 -21.820  1.00  0.00           H  
ATOM   3262  HB2 TRP A 898     -29.329 -59.972 -23.097  1.00  0.00           H  
ATOM   3263  HD1 TRP A 898     -26.962 -57.065 -22.045  1.00  0.00           H  
ATOM   3264  HE1 TRP A 898     -26.184 -55.830 -24.116  1.00  0.00           H  
ATOM   3265  HE3 TRP A 898     -29.461 -59.799 -25.576  1.00  0.00           H  
ATOM   3266  HZ2 TRP A 898     -26.591 -55.981 -26.964  1.00  0.00           H  
ATOM   3267  HZ3 TRP A 898     -29.334 -59.148 -27.970  1.00  0.00           H  
ATOM   3268  HH2 TRP A 898     -27.887 -57.256 -28.681  1.00  0.00           H  
ATOM   3269  N   SER A 899     -27.384 -58.960 -19.683  1.00 49.57           N  
ATOM   3270  CA  SER A 899     -26.715 -58.155 -18.666  1.00 51.93           C  
ATOM   3271  C   SER A 899     -25.594 -58.939 -17.964  1.00 40.97           C  
ATOM   3272  O   SER A 899     -24.573 -58.346 -17.630  1.00 37.75           O  
ATOM   3273  CB  SER A 899     -27.760 -57.688 -17.637  1.00 50.99           C  
ATOM   3274  OG  SER A 899     -28.802 -56.956 -18.245  1.00 49.01           O  
ATOM   3275  H   SER A 899     -28.373 -59.123 -19.550  1.00  0.00           H  
ATOM   3276  HA  SER A 899     -26.263 -57.289 -19.150  1.00  0.00           H  
ATOM   3277  HB3 SER A 899     -27.294 -57.036 -16.904  1.00  0.00           H  
ATOM   3278  HB2 SER A 899     -28.189 -58.530 -17.096  1.00  0.00           H  
ATOM   3279  HG  SER A 899     -28.419 -56.258 -18.759  1.00  0.00           H  
ATOM   3280  N   TYR A 900     -25.748 -60.270 -17.825  1.00 36.42           N  
ATOM   3281  CA  TYR A 900     -24.738 -61.218 -17.357  1.00 43.83           C  
ATOM   3282  C   TYR A 900     -23.592 -61.346 -18.369  1.00 43.80           C  
ATOM   3283  O   TYR A 900     -22.441 -61.393 -17.952  1.00 40.06           O  
ATOM   3284  CB  TYR A 900     -25.392 -62.599 -17.124  1.00 38.62           C  
ATOM   3285  CG  TYR A 900     -24.436 -63.724 -16.760  1.00 42.63           C  
ATOM   3286  CD1 TYR A 900     -23.851 -64.502 -17.780  1.00 42.81           C  
ATOM   3287  CD2 TYR A 900     -24.107 -63.976 -15.414  1.00 41.18           C  
ATOM   3288  CE1 TYR A 900     -22.917 -65.500 -17.459  1.00 44.65           C  
ATOM   3289  CE2 TYR A 900     -23.180 -64.986 -15.090  1.00 38.98           C  
ATOM   3290  CZ  TYR A 900     -22.580 -65.741 -16.116  1.00 48.25           C  
ATOM   3291  OH  TYR A 900     -21.666 -66.707 -15.827  1.00 43.65           O  
ATOM   3292  H   TYR A 900     -26.638 -60.662 -18.102  1.00  0.00           H  
ATOM   3293  HA  TYR A 900     -24.336 -60.857 -16.410  1.00  0.00           H  
ATOM   3294  HB3 TYR A 900     -25.937 -62.916 -18.006  1.00  0.00           H  
ATOM   3295  HB2 TYR A 900     -26.144 -62.516 -16.341  1.00  0.00           H  
ATOM   3296  HD1 TYR A 900     -24.097 -64.317 -18.816  1.00  0.00           H  
ATOM   3297  HD2 TYR A 900     -24.559 -63.385 -14.634  1.00  0.00           H  
ATOM   3298  HE1 TYR A 900     -22.452 -66.067 -18.248  1.00  0.00           H  
ATOM   3299  HE2 TYR A 900     -22.923 -65.171 -14.058  1.00  0.00           H  
ATOM   3300  HH  TYR A 900     -21.539 -66.840 -14.896  1.00  0.00           H  
ATOM   3301  N   GLY A 901     -23.888 -61.376 -19.679  1.00 43.56           N  
ATOM   3302  CA  GLY A 901     -22.893 -61.409 -20.748  1.00 38.54           C  
ATOM   3303  C   GLY A 901     -21.989 -60.171 -20.744  1.00 40.15           C  
ATOM   3304  O   GLY A 901     -20.775 -60.307 -20.882  1.00 46.21           O  
ATOM   3305  H   GLY A 901     -24.861 -61.347 -19.952  1.00  0.00           H  
ATOM   3306  HA3 GLY A 901     -23.409 -61.463 -21.705  1.00  0.00           H  
ATOM   3307  HA2 GLY A 901     -22.290 -62.314 -20.661  1.00  0.00           H  
ATOM   3308  N   VAL A 902     -22.574 -58.979 -20.516  1.00 43.12           N  
ATOM   3309  CA  VAL A 902     -21.856 -57.711 -20.351  1.00 45.18           C  
ATOM   3310  C   VAL A 902     -21.099 -57.676 -19.006  1.00 42.83           C  
ATOM   3311  O   VAL A 902     -20.006 -57.115 -18.965  1.00 40.76           O  
ATOM   3312  CB  VAL A 902     -22.837 -56.508 -20.470  1.00 38.07           C  
ATOM   3313  CG1 VAL A 902     -22.126 -55.146 -20.314  1.00 30.42           C  
ATOM   3314  CG2 VAL A 902     -23.598 -56.508 -21.811  1.00 46.10           C  
ATOM   3315  H   VAL A 902     -23.578 -58.959 -20.394  1.00  0.00           H  
ATOM   3316  HA  VAL A 902     -21.119 -57.628 -21.151  1.00  0.00           H  
ATOM   3317  HB  VAL A 902     -23.579 -56.584 -19.674  1.00  0.00           H  
ATOM   3318 HG11 VAL A 902     -22.827 -54.320 -20.418  1.00  0.00           H  
ATOM   3319 HG12 VAL A 902     -21.663 -55.026 -19.336  1.00  0.00           H  
ATOM   3320 HG13 VAL A 902     -21.348 -55.016 -21.065  1.00  0.00           H  
ATOM   3321 HG21 VAL A 902     -24.255 -55.643 -21.895  1.00  0.00           H  
ATOM   3322 HG22 VAL A 902     -22.909 -56.481 -22.656  1.00  0.00           H  
ATOM   3323 HG23 VAL A 902     -24.225 -57.387 -21.926  1.00  0.00           H  
ATOM   3324  N   THR A 903     -21.627 -58.299 -17.932  1.00 50.43           N  
ATOM   3325  CA  THR A 903     -20.971 -58.390 -16.620  1.00 42.97           C  
ATOM   3326  C   THR A 903     -19.728 -59.286 -16.706  1.00 39.60           C  
ATOM   3327  O   THR A 903     -18.675 -58.877 -16.230  1.00 39.96           O  
ATOM   3328  CB  THR A 903     -21.941 -58.939 -15.542  1.00 33.57           C  
ATOM   3329  OG1 THR A 903     -23.005 -58.032 -15.378  1.00 51.29           O  
ATOM   3330  CG2 THR A 903     -21.316 -59.093 -14.141  1.00 39.51           C  
ATOM   3331  H   THR A 903     -22.530 -58.740 -18.032  1.00  0.00           H  
ATOM   3332  HA  THR A 903     -20.649 -57.391 -16.325  1.00  0.00           H  
ATOM   3333  HB  THR A 903     -22.352 -59.899 -15.845  1.00  0.00           H  
ATOM   3334  HG1 THR A 903     -23.502 -57.996 -16.186  1.00  0.00           H  
ATOM   3335 HG21 THR A 903     -22.070 -59.367 -13.402  1.00  0.00           H  
ATOM   3336 HG22 THR A 903     -20.555 -59.873 -14.120  1.00  0.00           H  
ATOM   3337 HG23 THR A 903     -20.848 -58.166 -13.811  1.00  0.00           H  
ATOM   3338  N   VAL A 904     -19.825 -60.463 -17.354  1.00 36.63           N  
ATOM   3339  CA  VAL A 904     -18.706 -61.356 -17.668  1.00 41.89           C  
ATOM   3340  C   VAL A 904     -17.639 -60.625 -18.499  1.00 39.34           C  
ATOM   3341  O   VAL A 904     -16.462 -60.714 -18.163  1.00 43.60           O  
ATOM   3342  CB  VAL A 904     -19.219 -62.655 -18.353  1.00 48.51           C  
ATOM   3343  CG1 VAL A 904     -18.104 -63.522 -18.974  1.00 45.06           C  
ATOM   3344  CG2 VAL A 904     -20.018 -63.525 -17.368  1.00 43.14           C  
ATOM   3345  H   VAL A 904     -20.735 -60.736 -17.704  1.00  0.00           H  
ATOM   3346  HA  VAL A 904     -18.234 -61.634 -16.723  1.00  0.00           H  
ATOM   3347  HB  VAL A 904     -19.891 -62.371 -19.164  1.00  0.00           H  
ATOM   3348 HG11 VAL A 904     -18.516 -64.429 -19.413  1.00  0.00           H  
ATOM   3349 HG12 VAL A 904     -17.580 -63.003 -19.773  1.00  0.00           H  
ATOM   3350 HG13 VAL A 904     -17.367 -63.817 -18.227  1.00  0.00           H  
ATOM   3351 HG21 VAL A 904     -20.400 -64.418 -17.861  1.00  0.00           H  
ATOM   3352 HG22 VAL A 904     -19.397 -63.851 -16.537  1.00  0.00           H  
ATOM   3353 HG23 VAL A 904     -20.866 -63.001 -16.933  1.00  0.00           H  
ATOM   3354  N   TRP A 905     -18.049 -59.854 -19.523  1.00 39.34           N  
ATOM   3355  CA  TRP A 905     -17.160 -59.024 -20.335  1.00 42.40           C  
ATOM   3356  C   TRP A 905     -16.378 -57.986 -19.507  1.00 42.44           C  
ATOM   3357  O   TRP A 905     -15.186 -57.820 -19.758  1.00 53.81           O  
ATOM   3358  CB  TRP A 905     -17.942 -58.355 -21.482  1.00 47.45           C  
ATOM   3359  CG  TRP A 905     -17.074 -57.610 -22.449  1.00 53.87           C  
ATOM   3360  CD1 TRP A 905     -16.530 -58.123 -23.573  1.00 53.69           C  
ATOM   3361  CD2 TRP A 905     -16.579 -56.239 -22.352  1.00 51.59           C  
ATOM   3362  NE1 TRP A 905     -15.717 -57.178 -24.158  1.00 52.56           N  
ATOM   3363  CE2 TRP A 905     -15.696 -55.998 -23.446  1.00 48.03           C  
ATOM   3364  CE3 TRP A 905     -16.766 -55.179 -21.433  1.00 53.57           C  
ATOM   3365  CZ2 TRP A 905     -15.026 -54.775 -23.618  1.00 44.31           C  
ATOM   3366  CZ3 TRP A 905     -16.094 -53.952 -21.591  1.00 56.61           C  
ATOM   3367  CH2 TRP A 905     -15.227 -53.746 -22.680  1.00 49.60           C  
ATOM   3368  H   TRP A 905     -19.036 -59.830 -19.743  1.00  0.00           H  
ATOM   3369  HA  TRP A 905     -16.425 -59.696 -20.781  1.00  0.00           H  
ATOM   3370  HB3 TRP A 905     -18.692 -57.666 -21.099  1.00  0.00           H  
ATOM   3371  HB2 TRP A 905     -18.489 -59.116 -22.039  1.00  0.00           H  
ATOM   3372  HD1 TRP A 905     -16.680 -59.134 -23.924  1.00  0.00           H  
ATOM   3373  HE1 TRP A 905     -15.200 -57.372 -25.010  1.00  0.00           H  
ATOM   3374  HE3 TRP A 905     -17.428 -55.315 -20.590  1.00  0.00           H  
ATOM   3375  HZ2 TRP A 905     -14.362 -54.629 -24.457  1.00  0.00           H  
ATOM   3376  HZ3 TRP A 905     -16.255 -53.162 -20.876  1.00  0.00           H  
ATOM   3377  HH2 TRP A 905     -14.721 -52.799 -22.797  1.00  0.00           H  
ATOM   3378  N   GLU A 906     -17.008 -57.336 -18.506  1.00 39.54           N  
ATOM   3379  CA  GLU A 906     -16.348 -56.400 -17.587  1.00 51.39           C  
ATOM   3380  C   GLU A 906     -15.234 -57.096 -16.789  1.00 48.24           C  
ATOM   3381  O   GLU A 906     -14.139 -56.550 -16.707  1.00 52.49           O  
ATOM   3382  CB  GLU A 906     -17.347 -55.776 -16.587  1.00 47.89           C  
ATOM   3383  CG  GLU A 906     -18.290 -54.714 -17.171  1.00 52.08           C  
ATOM   3384  CD  GLU A 906     -19.241 -54.202 -16.089  1.00 56.30           C  
ATOM   3385  OE1 GLU A 906     -18.921 -53.148 -15.498  1.00 55.36           O  
ATOM   3386  OE2 GLU A 906     -20.263 -54.881 -15.845  1.00 53.32           O1-
ATOM   3387  H   GLU A 906     -17.993 -57.516 -18.359  1.00  0.00           H  
ATOM   3388  HA  GLU A 906     -15.895 -55.601 -18.178  1.00  0.00           H  
ATOM   3389  HB3 GLU A 906     -16.785 -55.296 -15.782  1.00  0.00           H  
ATOM   3390  HB2 GLU A 906     -17.930 -56.552 -16.099  1.00  0.00           H  
ATOM   3391  HG3 GLU A 906     -18.871 -55.111 -18.000  1.00  0.00           H  
ATOM   3392  HG2 GLU A 906     -17.714 -53.878 -17.571  1.00  0.00           H  
ATOM   3393  N   LEU A 907     -15.488 -58.305 -16.252  1.00 43.71           N  
ATOM   3394  CA  LEU A 907     -14.529 -59.075 -15.452  1.00 43.24           C  
ATOM   3395  C   LEU A 907     -13.315 -59.534 -16.270  1.00 48.50           C  
ATOM   3396  O   LEU A 907     -12.186 -59.400 -15.800  1.00 44.67           O  
ATOM   3397  CB  LEU A 907     -15.205 -60.323 -14.835  1.00 49.17           C  
ATOM   3398  CG  LEU A 907     -16.425 -60.053 -13.934  1.00 44.48           C  
ATOM   3399  CD1 LEU A 907     -16.977 -61.365 -13.355  1.00 35.94           C  
ATOM   3400  CD2 LEU A 907     -16.135 -59.033 -12.828  1.00 43.52           C  
ATOM   3401  H   LEU A 907     -16.409 -58.701 -16.383  1.00  0.00           H  
ATOM   3402  HA  LEU A 907     -14.153 -58.432 -14.655  1.00  0.00           H  
ATOM   3403  HB3 LEU A 907     -14.463 -60.865 -14.246  1.00  0.00           H  
ATOM   3404  HB2 LEU A 907     -15.506 -61.009 -15.629  1.00  0.00           H  
ATOM   3405  HG  LEU A 907     -17.210 -59.630 -14.544  1.00  0.00           H  
ATOM   3406 HD11 LEU A 907     -17.872 -61.186 -12.759  1.00  0.00           H  
ATOM   3407 HD12 LEU A 907     -17.246 -62.064 -14.148  1.00  0.00           H  
ATOM   3408 HD13 LEU A 907     -16.244 -61.857 -12.714  1.00  0.00           H  
ATOM   3409 HD21 LEU A 907     -17.022 -58.861 -12.220  1.00  0.00           H  
ATOM   3410 HD22 LEU A 907     -15.332 -59.384 -12.181  1.00  0.00           H  
ATOM   3411 HD23 LEU A 907     -15.849 -58.061 -13.228  1.00  0.00           H  
ATOM   3412  N   MET A 908     -13.542 -60.040 -17.494  1.00 49.39           N  
ATOM   3413  CA  MET A 908     -12.497 -60.579 -18.365  1.00 45.90           C  
ATOM   3414  C   MET A 908     -11.618 -59.488 -18.999  1.00 46.47           C  
ATOM   3415  O   MET A 908     -10.503 -59.789 -19.416  1.00 59.82           O  
ATOM   3416  CB  MET A 908     -13.138 -61.407 -19.497  1.00 47.30           C  
ATOM   3417  CG  MET A 908     -13.919 -62.639 -19.013  1.00 39.51           C  
ATOM   3418  SD  MET A 908     -12.995 -63.835 -18.024  1.00 50.80           S  
ATOM   3419  CE  MET A 908     -14.376 -64.904 -17.546  1.00 57.65           C  
ATOM   3420  H   MET A 908     -14.499 -60.106 -17.816  1.00  0.00           H  
ATOM   3421  HA  MET A 908     -11.845 -61.218 -17.768  1.00  0.00           H  
ATOM   3422  HB3 MET A 908     -12.359 -61.741 -20.182  1.00  0.00           H  
ATOM   3423  HB2 MET A 908     -13.807 -60.774 -20.082  1.00  0.00           H  
ATOM   3424  HG3 MET A 908     -14.341 -63.163 -19.867  1.00  0.00           H  
ATOM   3425  HG2 MET A 908     -14.758 -62.335 -18.400  1.00  0.00           H  
ATOM   3426  HE1 MET A 908     -14.046 -65.686 -16.863  1.00  0.00           H  
ATOM   3427  HE2 MET A 908     -15.136 -64.311 -17.041  1.00  0.00           H  
ATOM   3428  HE3 MET A 908     -14.825 -65.372 -18.422  1.00  0.00           H  
ATOM   3429  N   THR A 909     -12.085 -58.230 -19.040  1.00 49.31           N  
ATOM   3430  CA  THR A 909     -11.309 -57.083 -19.524  1.00 52.59           C  
ATOM   3431  C   THR A 909     -10.751 -56.273 -18.324  1.00 50.68           C  
ATOM   3432  O   THR A 909     -10.062 -55.275 -18.528  1.00 43.55           O  
ATOM   3433  CB  THR A 909     -12.210 -56.199 -20.431  1.00 51.05           C  
ATOM   3434  OG1 THR A 909     -12.989 -56.992 -21.306  1.00 68.24           O  
ATOM   3435  CG2 THR A 909     -11.400 -55.300 -21.380  1.00 65.11           C  
ATOM   3436  H   THR A 909     -13.014 -58.050 -18.686  1.00  0.00           H  
ATOM   3437  HA  THR A 909     -10.459 -57.424 -20.117  1.00  0.00           H  
ATOM   3438  HB  THR A 909     -12.895 -55.607 -19.824  1.00  0.00           H  
ATOM   3439  HG1 THR A 909     -13.654 -57.438 -20.797  1.00  0.00           H  
ATOM   3440 HG21 THR A 909     -12.056 -54.682 -21.993  1.00  0.00           H  
ATOM   3441 HG22 THR A 909     -10.724 -54.636 -20.850  1.00  0.00           H  
ATOM   3442 HG23 THR A 909     -10.789 -55.896 -22.060  1.00  0.00           H  
ATOM   3443  N   PHE A 910     -11.018 -56.707 -17.076  1.00 54.15           N  
ATOM   3444  CA  PHE A 910     -10.478 -56.191 -15.811  1.00 53.05           C  
ATOM   3445  C   PHE A 910     -11.080 -54.835 -15.405  1.00 53.40           C  
ATOM   3446  O   PHE A 910     -10.415 -54.001 -14.791  1.00 56.50           O  
ATOM   3447  CB  PHE A 910      -8.939 -56.261 -15.737  1.00 51.64           C  
ATOM   3448  CG  PHE A 910      -8.386 -57.670 -15.844  1.00 56.37           C  
ATOM   3449  CD1 PHE A 910      -8.264 -58.474 -14.690  1.00 53.67           C  
ATOM   3450  CD2 PHE A 910      -7.978 -58.174 -17.096  1.00 57.66           C  
ATOM   3451  CE1 PHE A 910      -7.722 -59.771 -14.790  1.00 54.61           C  
ATOM   3452  CE2 PHE A 910      -7.444 -59.472 -17.194  1.00 62.56           C  
ATOM   3453  CZ  PHE A 910      -7.310 -60.268 -16.041  1.00 58.08           C  
ATOM   3454  H   PHE A 910     -11.590 -57.536 -16.998  1.00  0.00           H  
ATOM   3455  HA  PHE A 910     -10.854 -56.883 -15.058  1.00  0.00           H  
ATOM   3456  HB3 PHE A 910      -8.598 -55.853 -14.785  1.00  0.00           H  
ATOM   3457  HB2 PHE A 910      -8.479 -55.632 -16.500  1.00  0.00           H  
ATOM   3458  HD1 PHE A 910      -8.575 -58.096 -13.727  1.00  0.00           H  
ATOM   3459  HD2 PHE A 910      -8.071 -57.567 -17.984  1.00  0.00           H  
ATOM   3460  HE1 PHE A 910      -7.621 -60.385 -13.908  1.00  0.00           H  
ATOM   3461  HE2 PHE A 910      -7.136 -59.853 -18.156  1.00  0.00           H  
ATOM   3462  HZ  PHE A 910      -6.895 -61.262 -16.115  1.00  0.00           H  
ATOM   3463  N   GLY A 911     -12.360 -54.639 -15.744  1.00 53.57           N  
ATOM   3464  CA  GLY A 911     -13.175 -53.496 -15.380  1.00 57.24           C  
ATOM   3465  C   GLY A 911     -13.205 -52.391 -16.432  1.00 53.59           C  
ATOM   3466  O   GLY A 911     -13.356 -51.228 -16.065  1.00 65.24           O  
ATOM   3467  H   GLY A 911     -12.833 -55.391 -16.232  1.00  0.00           H  
ATOM   3468  HA3 GLY A 911     -12.870 -53.086 -14.418  1.00  0.00           H  
ATOM   3469  HA2 GLY A 911     -14.195 -53.859 -15.254  1.00  0.00           H  
ATOM   3470  N   SER A 912     -13.088 -52.718 -17.730  1.00 52.44           N  
ATOM   3471  CA  SER A 912     -13.284 -51.747 -18.809  1.00 53.65           C  
ATOM   3472  C   SER A 912     -14.760 -51.342 -18.913  1.00 56.46           C  
ATOM   3473  O   SER A 912     -15.657 -52.136 -18.624  1.00 59.59           O  
ATOM   3474  CB  SER A 912     -12.840 -52.348 -20.153  1.00 57.70           C  
ATOM   3475  OG  SER A 912     -11.439 -52.242 -20.279  1.00 57.54           O  
ATOM   3476  H   SER A 912     -12.942 -53.685 -17.981  1.00  0.00           H  
ATOM   3477  HA  SER A 912     -12.697 -50.850 -18.601  1.00  0.00           H  
ATOM   3478  HB3 SER A 912     -13.275 -51.804 -20.994  1.00  0.00           H  
ATOM   3479  HB2 SER A 912     -13.164 -53.382 -20.250  1.00  0.00           H  
ATOM   3480  HG  SER A 912     -11.199 -51.328 -20.284  1.00  0.00           H  
ATOM   3481  N   LYS A 913     -14.996 -50.098 -19.351  1.00 62.36           N  
ATOM   3482  CA  LYS A 913     -16.323 -49.569 -19.633  1.00 50.65           C  
ATOM   3483  C   LYS A 913     -16.789 -50.171 -20.973  1.00 49.68           C  
ATOM   3484  O   LYS A 913     -16.058 -50.047 -21.958  1.00 58.90           O  
ATOM   3485  CB  LYS A 913     -16.228 -48.034 -19.778  1.00 66.56           C  
ATOM   3486  CG  LYS A 913     -15.827 -47.312 -18.479  1.00 59.97           C  
ATOM   3487  CD  LYS A 913     -15.823 -45.783 -18.642  1.00 68.10           C  
ATOM   3488  CE  LYS A 913     -15.467 -45.021 -17.356  1.00 84.86           C  
ATOM   3489  NZ  LYS A 913     -14.031 -45.117 -17.042  1.00 83.13           N1+
ATOM   3490  H   LYS A 913     -14.209 -49.508 -19.579  1.00  0.00           H  
ATOM   3491  HA  LYS A 913     -16.988 -49.812 -18.805  1.00  0.00           H  
ATOM   3492  HB3 LYS A 913     -17.195 -47.650 -20.106  1.00  0.00           H  
ATOM   3493  HB2 LYS A 913     -15.520 -47.774 -20.566  1.00  0.00           H  
ATOM   3494  HG3 LYS A 913     -14.840 -47.647 -18.160  1.00  0.00           H  
ATOM   3495  HG2 LYS A 913     -16.520 -47.590 -17.684  1.00  0.00           H  
ATOM   3496  HD3 LYS A 913     -16.817 -45.468 -18.964  1.00  0.00           H  
ATOM   3497  HD2 LYS A 913     -15.144 -45.491 -19.443  1.00  0.00           H  
ATOM   3498  HE3 LYS A 913     -16.053 -45.388 -16.513  1.00  0.00           H  
ATOM   3499  HE2 LYS A 913     -15.712 -43.965 -17.478  1.00  0.00           H  
ATOM   3500  HZ1 LYS A 913     -13.778 -46.083 -16.894  1.00  0.00           H  
ATOM   3501  HZ2 LYS A 913     -13.495 -44.748 -17.815  1.00  0.00           H  
ATOM   3502  HZ3 LYS A 913     -13.827 -44.583 -16.209  1.00  0.00           H  
ATOM   3503  N   PRO A 914     -17.972 -50.824 -21.045  1.00 44.30           N  
ATOM   3504  CA  PRO A 914     -18.487 -51.381 -22.300  1.00 46.44           C  
ATOM   3505  C   PRO A 914     -18.906 -50.237 -23.231  1.00 49.61           C  
ATOM   3506  O   PRO A 914     -19.531 -49.283 -22.776  1.00 53.48           O  
ATOM   3507  CB  PRO A 914     -19.662 -52.277 -21.879  1.00 47.72           C  
ATOM   3508  CG  PRO A 914     -20.142 -51.709 -20.554  1.00 49.77           C  
ATOM   3509  CD  PRO A 914     -18.904 -51.054 -19.939  1.00 49.82           C  
ATOM   3510  HA  PRO A 914     -17.724 -51.985 -22.792  1.00  0.00           H  
ATOM   3511  HB3 PRO A 914     -19.301 -53.295 -21.725  1.00  0.00           H  
ATOM   3512  HB2 PRO A 914     -20.465 -52.327 -22.615  1.00  0.00           H  
ATOM   3513  HG3 PRO A 914     -20.587 -52.464 -19.905  1.00  0.00           H  
ATOM   3514  HG2 PRO A 914     -20.901 -50.947 -20.740  1.00  0.00           H  
ATOM   3515  HD2 PRO A 914     -19.172 -50.126 -19.431  1.00  0.00           H  
ATOM   3516  HD3 PRO A 914     -18.443 -51.725 -19.212  1.00  0.00           H  
ATOM   3517  N   TYR A 915     -18.496 -50.305 -24.510  1.00 64.76           N  
ATOM   3518  CA  TYR A 915     -18.723 -49.301 -25.561  1.00 58.92           C  
ATOM   3519  C   TYR A 915     -18.106 -47.940 -25.159  1.00 58.92           C  
ATOM   3520  O   TYR A 915     -18.788 -46.918 -25.230  1.00 57.44           O  
ATOM   3521  CB  TYR A 915     -20.232 -49.171 -25.911  1.00 42.45           C  
ATOM   3522  CG  TYR A 915     -21.015 -50.466 -26.000  1.00 46.10           C  
ATOM   3523  CD1 TYR A 915     -20.982 -51.267 -27.161  1.00 50.06           C  
ATOM   3524  CD2 TYR A 915     -21.789 -50.870 -24.895  1.00 56.85           C  
ATOM   3525  CE1 TYR A 915     -21.700 -52.481 -27.196  1.00 49.40           C  
ATOM   3526  CE2 TYR A 915     -22.497 -52.081 -24.928  1.00 55.26           C  
ATOM   3527  CZ  TYR A 915     -22.445 -52.893 -26.072  1.00 48.93           C  
ATOM   3528  OH  TYR A 915     -23.099 -54.088 -26.071  1.00 48.31           O  
ATOM   3529  H   TYR A 915     -17.977 -51.127 -24.784  1.00  0.00           H  
ATOM   3530  HA  TYR A 915     -18.195 -49.654 -26.447  1.00  0.00           H  
ATOM   3531  HB3 TYR A 915     -20.336 -48.659 -26.866  1.00  0.00           H  
ATOM   3532  HB2 TYR A 915     -20.741 -48.538 -25.183  1.00  0.00           H  
ATOM   3533  HD1 TYR A 915     -20.400 -50.963 -28.019  1.00  0.00           H  
ATOM   3534  HD2 TYR A 915     -21.823 -50.260 -24.009  1.00  0.00           H  
ATOM   3535  HE1 TYR A 915     -21.662 -53.103 -28.079  1.00  0.00           H  
ATOM   3536  HE2 TYR A 915     -23.066 -52.393 -24.071  1.00  0.00           H  
ATOM   3537  HH  TYR A 915     -23.544 -54.263 -25.256  1.00  0.00           H  
ATOM   3538  N   ASP A 916     -16.862 -47.968 -24.637  1.00 61.30           N  
ATOM   3539  CA  ASP A 916     -16.136 -46.897 -23.935  1.00 66.84           C  
ATOM   3540  C   ASP A 916     -16.302 -45.468 -24.495  1.00 73.91           C  
ATOM   3541  O   ASP A 916     -16.597 -44.543 -23.739  1.00 72.57           O  
ATOM   3542  CB  ASP A 916     -14.664 -47.330 -23.711  1.00 72.26           C  
ATOM   3543  CG  ASP A 916     -13.786 -46.338 -22.935  1.00 84.64           C  
ATOM   3544  OD1 ASP A 916     -14.285 -45.781 -21.932  1.00 77.67           O  
ATOM   3545  OD2 ASP A 916     -12.617 -46.175 -23.344  1.00 87.85           O1-
ATOM   3546  H   ASP A 916     -16.414 -48.872 -24.610  1.00  0.00           H  
ATOM   3547  HA  ASP A 916     -16.599 -46.869 -22.947  1.00  0.00           H  
ATOM   3548  HB3 ASP A 916     -14.195 -47.519 -24.678  1.00  0.00           H  
ATOM   3549  HB2 ASP A 916     -14.630 -48.276 -23.174  1.00  0.00           H  
ATOM   3550  N   GLY A 917     -16.147 -45.305 -25.818  1.00 83.97           N  
ATOM   3551  CA  GLY A 917     -16.266 -44.018 -26.498  1.00 88.84           C  
ATOM   3552  C   GLY A 917     -17.691 -43.650 -26.936  1.00 80.76           C  
ATOM   3553  O   GLY A 917     -17.992 -42.464 -27.055  1.00 79.04           O  
ATOM   3554  H   GLY A 917     -15.914 -46.112 -26.378  1.00  0.00           H  
ATOM   3555  HA3 GLY A 917     -15.640 -44.052 -27.390  1.00  0.00           H  
ATOM   3556  HA2 GLY A 917     -15.859 -43.219 -25.876  1.00  0.00           H  
ATOM   3557  N   ILE A 918     -18.558 -44.643 -27.190  1.00 79.56           N  
ATOM   3558  CA  ILE A 918     -19.862 -44.482 -27.841  1.00 84.96           C  
ATOM   3559  C   ILE A 918     -20.913 -43.988 -26.812  1.00 84.89           C  
ATOM   3560  O   ILE A 918     -20.983 -44.549 -25.717  1.00 80.67           O  
ATOM   3561  CB  ILE A 918     -20.289 -45.858 -28.436  1.00 89.77           C  
ATOM   3562  CG1 ILE A 918     -19.212 -46.405 -29.412  1.00101.56           C  
ATOM   3563  CG2 ILE A 918     -21.668 -45.804 -29.124  1.00 88.79           C  
ATOM   3564  CD1 ILE A 918     -19.534 -47.756 -30.063  1.00104.65           C  
ATOM   3565  H   ILE A 918     -18.261 -45.589 -26.996  1.00  0.00           H  
ATOM   3566  HA  ILE A 918     -19.734 -43.776 -28.661  1.00  0.00           H  
ATOM   3567  HB  ILE A 918     -20.374 -46.563 -27.610  1.00  0.00           H  
ATOM   3568 HG13 ILE A 918     -18.267 -46.529 -28.884  1.00  0.00           H  
ATOM   3569 HG12 ILE A 918     -19.022 -45.672 -30.197  1.00  0.00           H  
ATOM   3570 HG21 ILE A 918     -21.987 -46.790 -29.444  1.00  0.00           H  
ATOM   3571 HG22 ILE A 918     -22.451 -45.456 -28.455  1.00  0.00           H  
ATOM   3572 HG23 ILE A 918     -21.653 -45.155 -30.000  1.00  0.00           H  
ATOM   3573 HD11 ILE A 918     -18.651 -48.169 -30.551  1.00  0.00           H  
ATOM   3574 HD12 ILE A 918     -19.878 -48.486 -29.329  1.00  0.00           H  
ATOM   3575 HD13 ILE A 918     -20.296 -47.650 -30.832  1.00  0.00           H  
ATOM   3576  N   PRO A 919     -21.754 -42.981 -27.146  1.00 95.02           N  
ATOM   3577  CA  PRO A 919     -22.826 -42.479 -26.271  1.00 85.91           C  
ATOM   3578  C   PRO A 919     -24.075 -43.381 -26.319  1.00 76.62           C  
ATOM   3579  O   PRO A 919     -24.307 -44.073 -27.310  1.00 68.50           O  
ATOM   3580  CB  PRO A 919     -23.152 -41.090 -26.839  1.00 78.35           C  
ATOM   3581  CG  PRO A 919     -22.871 -41.222 -28.327  1.00 83.99           C  
ATOM   3582  CD  PRO A 919     -21.706 -42.209 -28.392  1.00100.89           C  
ATOM   3583  HA  PRO A 919     -22.478 -42.389 -25.240  1.00  0.00           H  
ATOM   3584  HB3 PRO A 919     -22.476 -40.352 -26.407  1.00  0.00           H  
ATOM   3585  HB2 PRO A 919     -24.171 -40.756 -26.636  1.00  0.00           H  
ATOM   3586  HG3 PRO A 919     -22.648 -40.270 -28.808  1.00  0.00           H  
ATOM   3587  HG2 PRO A 919     -23.742 -41.649 -28.827  1.00  0.00           H  
ATOM   3588  HD2 PRO A 919     -21.788 -42.851 -29.268  1.00  0.00           H  
ATOM   3589  HD3 PRO A 919     -20.759 -41.669 -28.446  1.00  0.00           H  
ATOM   3590  N   ALA A 920     -24.886 -43.341 -25.246  1.00 71.35           N  
ATOM   3591  CA  ALA A 920     -26.102 -44.138 -25.023  1.00 76.68           C  
ATOM   3592  C   ALA A 920     -27.150 -44.100 -26.152  1.00 76.47           C  
ATOM   3593  O   ALA A 920     -27.847 -45.091 -26.365  1.00 59.41           O  
ATOM   3594  CB  ALA A 920     -26.735 -43.719 -23.690  1.00 79.71           C  
ATOM   3595  H   ALA A 920     -24.621 -42.721 -24.495  1.00  0.00           H  
ATOM   3596  HA  ALA A 920     -25.785 -45.174 -24.911  1.00  0.00           H  
ATOM   3597  HB1 ALA A 920     -27.638 -44.297 -23.488  1.00  0.00           H  
ATOM   3598  HB2 ALA A 920     -26.049 -43.884 -22.858  1.00  0.00           H  
ATOM   3599  HB3 ALA A 920     -27.012 -42.664 -23.692  1.00  0.00           H  
ATOM   3600  N   SER A 921     -27.237 -42.979 -26.888  1.00 89.29           N  
ATOM   3601  CA  SER A 921     -28.126 -42.764 -28.031  1.00 87.18           C  
ATOM   3602  C   SER A 921     -27.858 -43.716 -29.214  1.00 90.77           C  
ATOM   3603  O   SER A 921     -28.805 -44.146 -29.872  1.00 84.49           O  
ATOM   3604  CB  SER A 921     -28.005 -41.285 -28.465  1.00 87.68           C  
ATOM   3605  OG  SER A 921     -26.729 -40.969 -28.997  1.00 85.83           O  
ATOM   3606  H   SER A 921     -26.611 -42.220 -26.661  1.00  0.00           H  
ATOM   3607  HA  SER A 921     -29.148 -42.937 -27.689  1.00  0.00           H  
ATOM   3608  HB3 SER A 921     -28.205 -40.626 -27.619  1.00  0.00           H  
ATOM   3609  HB2 SER A 921     -28.756 -41.054 -29.220  1.00  0.00           H  
ATOM   3610  HG  SER A 921     -26.606 -41.453 -29.801  1.00  0.00           H  
ATOM   3611  N   GLU A 922     -26.582 -44.057 -29.465  1.00 93.81           N  
ATOM   3612  CA  GLU A 922     -26.153 -44.898 -30.580  1.00 92.02           C  
ATOM   3613  C   GLU A 922     -26.257 -46.396 -30.256  1.00 87.10           C  
ATOM   3614  O   GLU A 922     -26.384 -47.175 -31.199  1.00 85.03           O  
ATOM   3615  CB  GLU A 922     -24.666 -44.619 -30.872  1.00 93.67           C  
ATOM   3616  CG  GLU A 922     -24.424 -43.290 -31.609  1.00 97.93           C  
ATOM   3617  CD  GLU A 922     -23.009 -43.211 -32.184  1.00 99.67           C  
ATOM   3618  OE1 GLU A 922     -22.677 -44.089 -33.011  1.00 88.32           O  
ATOM   3619  OE2 GLU A 922     -22.284 -42.272 -31.789  1.00 96.19           O1-
ATOM   3620  H   GLU A 922     -25.860 -43.693 -28.858  1.00  0.00           H  
ATOM   3621  HA  GLU A 922     -26.752 -44.692 -31.469  1.00  0.00           H  
ATOM   3622  HB3 GLU A 922     -24.257 -45.430 -31.479  1.00  0.00           H  
ATOM   3623  HB2 GLU A 922     -24.094 -44.627 -29.946  1.00  0.00           H  
ATOM   3624  HG3 GLU A 922     -24.610 -42.446 -30.945  1.00  0.00           H  
ATOM   3625  HG2 GLU A 922     -25.120 -43.193 -32.442  1.00  0.00           H  
ATOM   3626  N   ILE A 923     -26.196 -46.798 -28.969  1.00 82.42           N  
ATOM   3627  CA  ILE A 923     -26.182 -48.189 -28.483  1.00 75.01           C  
ATOM   3628  C   ILE A 923     -27.310 -49.053 -29.071  1.00 68.57           C  
ATOM   3629  O   ILE A 923     -27.050 -50.174 -29.501  1.00 74.66           O  
ATOM   3630  CB  ILE A 923     -26.145 -48.237 -26.931  1.00 63.16           C  
ATOM   3631  CG1 ILE A 923     -24.951 -47.463 -26.332  1.00 67.63           C  
ATOM   3632  CG2 ILE A 923     -26.204 -49.667 -26.348  1.00 62.58           C  
ATOM   3633  CD1 ILE A 923     -23.565 -48.026 -26.671  1.00 61.99           C  
ATOM   3634  H   ILE A 923     -26.105 -46.077 -28.268  1.00  0.00           H  
ATOM   3635  HA  ILE A 923     -25.252 -48.628 -28.839  1.00  0.00           H  
ATOM   3636  HB  ILE A 923     -27.042 -47.725 -26.580  1.00  0.00           H  
ATOM   3637 HG13 ILE A 923     -25.063 -47.426 -25.250  1.00  0.00           H  
ATOM   3638 HG12 ILE A 923     -24.988 -46.428 -26.660  1.00  0.00           H  
ATOM   3639 HG21 ILE A 923     -26.043 -49.664 -25.270  1.00  0.00           H  
ATOM   3640 HG22 ILE A 923     -27.174 -50.133 -26.517  1.00  0.00           H  
ATOM   3641 HG23 ILE A 923     -25.445 -50.312 -26.792  1.00  0.00           H  
ATOM   3642 HD11 ILE A 923     -22.783 -47.442 -26.187  1.00  0.00           H  
ATOM   3643 HD12 ILE A 923     -23.462 -49.058 -26.339  1.00  0.00           H  
ATOM   3644 HD13 ILE A 923     -23.368 -47.994 -27.741  1.00  0.00           H  
ATOM   3645  N   SER A 924     -28.533 -48.499 -29.146  1.00 71.94           N  
ATOM   3646  CA  SER A 924     -29.712 -49.100 -29.766  1.00 80.66           C  
ATOM   3647  C   SER A 924     -29.464 -49.508 -31.229  1.00 79.75           C  
ATOM   3648  O   SER A 924     -29.719 -50.653 -31.594  1.00 66.45           O  
ATOM   3649  CB  SER A 924     -30.886 -48.104 -29.657  1.00 76.34           C  
ATOM   3650  OG  SER A 924     -32.097 -48.671 -30.116  1.00 82.97           O  
ATOM   3651  H   SER A 924     -28.639 -47.564 -28.779  1.00  0.00           H  
ATOM   3652  HA  SER A 924     -29.960 -49.998 -29.195  1.00  0.00           H  
ATOM   3653  HB3 SER A 924     -30.684 -47.201 -30.235  1.00  0.00           H  
ATOM   3654  HB2 SER A 924     -31.025 -47.780 -28.627  1.00  0.00           H  
ATOM   3655  HG  SER A 924     -32.002 -48.910 -31.027  1.00  0.00           H  
ATOM   3656  N   SER A 925     -28.946 -48.570 -32.041  1.00 84.69           N  
ATOM   3657  CA  SER A 925     -28.738 -48.724 -33.478  1.00 91.33           C  
ATOM   3658  C   SER A 925     -27.574 -49.669 -33.827  1.00 85.86           C  
ATOM   3659  O   SER A 925     -27.730 -50.460 -34.750  1.00 81.66           O  
ATOM   3660  CB  SER A 925     -28.544 -47.326 -34.115  1.00 92.65           C  
ATOM   3661  OG  SER A 925     -27.256 -46.765 -33.932  1.00 93.40           O  
ATOM   3662  H   SER A 925     -28.720 -47.671 -31.640  1.00  0.00           H  
ATOM   3663  HA  SER A 925     -29.655 -49.151 -33.890  1.00  0.00           H  
ATOM   3664  HB3 SER A 925     -29.291 -46.627 -33.736  1.00  0.00           H  
ATOM   3665  HB2 SER A 925     -28.714 -47.396 -35.190  1.00  0.00           H  
ATOM   3666  HG  SER A 925     -27.080 -46.698 -33.003  1.00  0.00           H  
ATOM   3667  N   ILE A 926     -26.432 -49.624 -33.113  1.00 81.41           N  
ATOM   3668  CA  ILE A 926     -25.262 -50.460 -33.418  1.00 78.47           C  
ATOM   3669  C   ILE A 926     -25.455 -51.920 -32.971  1.00 74.54           C  
ATOM   3670  O   ILE A 926     -24.972 -52.821 -33.653  1.00 79.49           O  
ATOM   3671  CB  ILE A 926     -23.967 -49.855 -32.816  1.00 79.67           C  
ATOM   3672  CG1 ILE A 926     -23.970 -49.781 -31.272  1.00 79.85           C  
ATOM   3673  CG2 ILE A 926     -23.659 -48.493 -33.472  1.00 93.76           C  
ATOM   3674  CD1 ILE A 926     -22.652 -49.290 -30.677  1.00 89.15           C  
ATOM   3675  H   ILE A 926     -26.353 -48.958 -32.356  1.00  0.00           H  
ATOM   3676  HA  ILE A 926     -25.137 -50.482 -34.498  1.00  0.00           H  
ATOM   3677  HB  ILE A 926     -23.148 -50.519 -33.098  1.00  0.00           H  
ATOM   3678 HG13 ILE A 926     -24.170 -50.761 -30.841  1.00  0.00           H  
ATOM   3679 HG12 ILE A 926     -24.776 -49.134 -30.942  1.00  0.00           H  
ATOM   3680 HG21 ILE A 926     -22.654 -48.147 -33.232  1.00  0.00           H  
ATOM   3681 HG22 ILE A 926     -23.713 -48.559 -34.559  1.00  0.00           H  
ATOM   3682 HG23 ILE A 926     -24.360 -47.722 -33.151  1.00  0.00           H  
ATOM   3683 HD11 ILE A 926     -22.677 -49.322 -29.588  1.00  0.00           H  
ATOM   3684 HD12 ILE A 926     -21.813 -49.904 -31.008  1.00  0.00           H  
ATOM   3685 HD13 ILE A 926     -22.461 -48.264 -30.979  1.00  0.00           H  
ATOM   3686  N   LEU A 927     -26.230 -52.165 -31.899  1.00 71.97           N  
ATOM   3687  CA  LEU A 927     -26.660 -53.504 -31.492  1.00 76.74           C  
ATOM   3688  C   LEU A 927     -27.662 -54.106 -32.494  1.00 74.32           C  
ATOM   3689  O   LEU A 927     -27.676 -55.319 -32.695  1.00 78.53           O  
ATOM   3690  CB  LEU A 927     -27.322 -53.440 -30.098  1.00 77.44           C  
ATOM   3691  CG  LEU A 927     -26.351 -53.232 -28.917  1.00 79.71           C  
ATOM   3692  CD1 LEU A 927     -27.140 -53.037 -27.611  1.00 84.70           C  
ATOM   3693  CD2 LEU A 927     -25.349 -54.387 -28.789  1.00 73.93           C  
ATOM   3694  H   LEU A 927     -26.600 -51.381 -31.380  1.00  0.00           H  
ATOM   3695  HA  LEU A 927     -25.792 -54.160 -31.463  1.00  0.00           H  
ATOM   3696  HB3 LEU A 927     -27.876 -54.363 -29.913  1.00  0.00           H  
ATOM   3697  HB2 LEU A 927     -28.070 -52.646 -30.097  1.00  0.00           H  
ATOM   3698  HG  LEU A 927     -25.772 -52.324 -29.083  1.00  0.00           H  
ATOM   3699 HD11 LEU A 927     -26.473 -52.853 -26.768  1.00  0.00           H  
ATOM   3700 HD12 LEU A 927     -27.817 -52.186 -27.685  1.00  0.00           H  
ATOM   3701 HD13 LEU A 927     -27.744 -53.913 -27.375  1.00  0.00           H  
ATOM   3702 HD21 LEU A 927     -24.904 -54.417 -27.799  1.00  0.00           H  
ATOM   3703 HD22 LEU A 927     -25.821 -55.352 -28.973  1.00  0.00           H  
ATOM   3704 HD23 LEU A 927     -24.533 -54.272 -29.498  1.00  0.00           H  
ATOM   3705  N   GLU A 928     -28.462 -53.257 -33.156  1.00 81.61           N  
ATOM   3706  CA  GLU A 928     -29.429 -53.643 -34.179  1.00 88.76           C  
ATOM   3707  C   GLU A 928     -28.756 -53.855 -35.555  1.00 84.63           C  
ATOM   3708  O   GLU A 928     -29.248 -54.663 -36.341  1.00 63.95           O  
ATOM   3709  CB  GLU A 928     -30.482 -52.521 -34.230  1.00 85.88           C  
ATOM   3710  CG  GLU A 928     -31.798 -52.874 -34.942  1.00 92.58           C  
ATOM   3711  CD  GLU A 928     -32.953 -51.990 -34.457  1.00 96.35           C  
ATOM   3712  OE1 GLU A 928     -32.713 -50.776 -34.267  1.00 79.00           O  
ATOM   3713  OE2 GLU A 928     -34.057 -52.546 -34.274  1.00 91.86           O1-
ATOM   3714  H   GLU A 928     -28.399 -52.273 -32.935  1.00  0.00           H  
ATOM   3715  HA  GLU A 928     -29.913 -54.573 -33.874  1.00  0.00           H  
ATOM   3716  HB3 GLU A 928     -30.064 -51.612 -34.661  1.00  0.00           H  
ATOM   3717  HB2 GLU A 928     -30.734 -52.274 -33.199  1.00  0.00           H  
ATOM   3718  HG3 GLU A 928     -32.060 -53.914 -34.743  1.00  0.00           H  
ATOM   3719  HG2 GLU A 928     -31.690 -52.777 -36.022  1.00  0.00           H  
ATOM   3720  N   LYS A 929     -27.596 -53.214 -35.814  1.00 76.77           N  
ATOM   3721  CA  LYS A 929     -26.716 -53.456 -36.969  1.00 77.60           C  
ATOM   3722  C   LYS A 929     -25.897 -54.756 -36.817  1.00 79.50           C  
ATOM   3723  O   LYS A 929     -25.325 -55.224 -37.801  1.00 76.08           O  
ATOM   3724  CB  LYS A 929     -25.701 -52.294 -37.108  1.00 80.43           C  
ATOM   3725  CG  LYS A 929     -26.284 -50.980 -37.655  1.00 87.53           C  
ATOM   3726  CD  LYS A 929     -25.284 -49.815 -37.530  1.00 92.05           C  
ATOM   3727  CE  LYS A 929     -25.947 -48.432 -37.597  1.00 96.90           C  
ATOM   3728  NZ  LYS A 929     -24.979 -47.362 -37.297  1.00 89.84           N1+
ATOM   3729  H   LYS A 929     -27.273 -52.546 -35.128  1.00  0.00           H  
ATOM   3730  HA  LYS A 929     -27.314 -53.532 -37.879  1.00  0.00           H  
ATOM   3731  HB3 LYS A 929     -24.886 -52.580 -37.775  1.00  0.00           H  
ATOM   3732  HB2 LYS A 929     -25.231 -52.118 -36.142  1.00  0.00           H  
ATOM   3733  HG3 LYS A 929     -27.202 -50.739 -37.124  1.00  0.00           H  
ATOM   3734  HG2 LYS A 929     -26.578 -51.107 -38.697  1.00  0.00           H  
ATOM   3735  HD3 LYS A 929     -24.519 -49.906 -38.303  1.00  0.00           H  
ATOM   3736  HD2 LYS A 929     -24.755 -49.890 -36.582  1.00  0.00           H  
ATOM   3737  HE3 LYS A 929     -26.758 -48.367 -36.870  1.00  0.00           H  
ATOM   3738  HE2 LYS A 929     -26.382 -48.263 -38.582  1.00  0.00           H  
ATOM   3739  HZ1 LYS A 929     -24.605 -47.495 -36.369  1.00  0.00           H  
ATOM   3740  HZ2 LYS A 929     -24.226 -47.387 -37.970  1.00  0.00           H  
ATOM   3741  HZ3 LYS A 929     -25.442 -46.465 -37.342  1.00  0.00           H  
ATOM   3742  N   GLY A 930     -25.851 -55.343 -35.608  1.00 83.29           N  
ATOM   3743  CA  GLY A 930     -25.203 -56.618 -35.311  1.00 68.88           C  
ATOM   3744  C   GLY A 930     -23.820 -56.508 -34.657  1.00 63.34           C  
ATOM   3745  O   GLY A 930     -23.208 -57.546 -34.406  1.00 67.87           O  
ATOM   3746  H   GLY A 930     -26.346 -54.893 -34.852  1.00  0.00           H  
ATOM   3747  HA3 GLY A 930     -25.122 -57.235 -36.207  1.00  0.00           H  
ATOM   3748  HA2 GLY A 930     -25.854 -57.164 -34.629  1.00  0.00           H  
ATOM   3749  N   GLU A 931     -23.330 -55.291 -34.350  1.00 53.60           N  
ATOM   3750  CA  GLU A 931     -22.093 -55.064 -33.596  1.00 57.05           C  
ATOM   3751  C   GLU A 931     -22.302 -55.419 -32.116  1.00 62.95           C  
ATOM   3752  O   GLU A 931     -23.360 -55.150 -31.550  1.00 57.81           O  
ATOM   3753  CB  GLU A 931     -21.641 -53.589 -33.749  1.00 69.54           C  
ATOM   3754  CG  GLU A 931     -20.493 -53.141 -32.808  1.00 76.49           C  
ATOM   3755  CD  GLU A 931     -19.967 -51.727 -33.067  1.00 85.63           C  
ATOM   3756  OE1 GLU A 931     -20.367 -51.120 -34.084  1.00 92.00           O  
ATOM   3757  OE2 GLU A 931     -19.161 -51.274 -32.225  1.00 70.92           O1-
ATOM   3758  H   GLU A 931     -23.893 -54.480 -34.565  1.00  0.00           H  
ATOM   3759  HA  GLU A 931     -21.309 -55.706 -34.004  1.00  0.00           H  
ATOM   3760  HB3 GLU A 931     -22.484 -52.923 -33.576  1.00  0.00           H  
ATOM   3761  HB2 GLU A 931     -21.347 -53.431 -34.788  1.00  0.00           H  
ATOM   3762  HG3 GLU A 931     -19.652 -53.831 -32.898  1.00  0.00           H  
ATOM   3763  HG2 GLU A 931     -20.814 -53.171 -31.766  1.00  0.00           H  
ATOM   3764  N   ARG A 932     -21.270 -56.010 -31.501  1.00 64.39           N  
ATOM   3765  CA  ARG A 932     -21.195 -56.371 -30.089  1.00 50.19           C  
ATOM   3766  C   ARG A 932     -19.885 -55.849 -29.492  1.00 50.93           C  
ATOM   3767  O   ARG A 932     -19.042 -55.293 -30.199  1.00 65.28           O  
ATOM   3768  CB  ARG A 932     -21.343 -57.903 -29.927  1.00 40.70           C  
ATOM   3769  CG  ARG A 932     -22.691 -58.481 -30.388  1.00 48.05           C  
ATOM   3770  CD  ARG A 932     -23.874 -57.965 -29.560  1.00 51.25           C  
ATOM   3771  NE  ARG A 932     -25.137 -58.561 -30.011  1.00 52.07           N  
ATOM   3772  CZ  ARG A 932     -25.957 -58.055 -30.944  1.00 54.10           C  
ATOM   3773  NH1 ARG A 932     -25.648 -56.937 -31.609  1.00 54.30           N  
ATOM   3774  NH2 ARG A 932     -27.109 -58.679 -31.215  1.00 55.70           N1+
ATOM   3775  H   ARG A 932     -20.431 -56.164 -32.042  1.00  0.00           H  
ATOM   3776  HA  ARG A 932     -21.982 -55.864 -29.531  1.00  0.00           H  
ATOM   3777  HB3 ARG A 932     -21.194 -58.182 -28.884  1.00  0.00           H  
ATOM   3778  HB2 ARG A 932     -20.543 -58.400 -30.478  1.00  0.00           H  
ATOM   3779  HG3 ARG A 932     -22.651 -59.568 -30.308  1.00  0.00           H  
ATOM   3780  HG2 ARG A 932     -22.853 -58.268 -31.445  1.00  0.00           H  
ATOM   3781  HD3 ARG A 932     -23.957 -56.881 -29.600  1.00  0.00           H  
ATOM   3782  HD2 ARG A 932     -23.715 -58.212 -28.512  1.00  0.00           H  
ATOM   3783  HE  ARG A 932     -25.414 -59.425 -29.562  1.00  0.00           H  
ATOM   3784 HH12 ARG A 932     -26.313 -56.524 -32.252  1.00  0.00           H  
ATOM   3785 HH11 ARG A 932     -24.772 -56.458 -31.435  1.00  0.00           H  
ATOM   3786 HH22 ARG A 932     -27.742 -58.315 -31.913  1.00  0.00           H  
ATOM   3787 HH21 ARG A 932     -27.351 -59.520 -30.706  1.00  0.00           H  
ATOM   3788  N   LEU A 933     -19.707 -56.064 -28.179  1.00 52.34           N  
ATOM   3789  CA  LEU A 933     -18.458 -55.817 -27.462  1.00 51.24           C  
ATOM   3790  C   LEU A 933     -17.363 -56.777 -27.970  1.00 58.69           C  
ATOM   3791  O   LEU A 933     -17.676 -57.932 -28.267  1.00 53.40           O  
ATOM   3792  CB  LEU A 933     -18.685 -56.041 -25.954  1.00 56.22           C  
ATOM   3793  CG  LEU A 933     -19.619 -55.014 -25.288  1.00 54.61           C  
ATOM   3794  CD1 LEU A 933     -20.109 -55.503 -23.917  1.00 51.58           C  
ATOM   3795  CD2 LEU A 933     -18.944 -53.642 -25.158  1.00 48.36           C  
ATOM   3796  H   LEU A 933     -20.448 -56.515 -27.663  1.00  0.00           H  
ATOM   3797  HA  LEU A 933     -18.175 -54.784 -27.653  1.00  0.00           H  
ATOM   3798  HB3 LEU A 933     -17.732 -56.023 -25.432  1.00  0.00           H  
ATOM   3799  HB2 LEU A 933     -19.085 -57.042 -25.806  1.00  0.00           H  
ATOM   3800  HG  LEU A 933     -20.502 -54.902 -25.914  1.00  0.00           H  
ATOM   3801 HD11 LEU A 933     -20.799 -54.785 -23.472  1.00  0.00           H  
ATOM   3802 HD12 LEU A 933     -20.640 -56.450 -24.003  1.00  0.00           H  
ATOM   3803 HD13 LEU A 933     -19.283 -55.644 -23.222  1.00  0.00           H  
ATOM   3804 HD21 LEU A 933     -19.623 -52.925 -24.703  1.00  0.00           H  
ATOM   3805 HD22 LEU A 933     -18.049 -53.697 -24.538  1.00  0.00           H  
ATOM   3806 HD23 LEU A 933     -18.657 -53.231 -26.125  1.00  0.00           H  
ATOM   3807  N   PRO A 934     -16.094 -56.328 -28.085  1.00 57.94           N  
ATOM   3808  CA  PRO A 934     -15.010 -57.107 -28.702  1.00 53.06           C  
ATOM   3809  C   PRO A 934     -14.528 -58.238 -27.786  1.00 51.33           C  
ATOM   3810  O   PRO A 934     -14.748 -58.185 -26.579  1.00 53.24           O  
ATOM   3811  CB  PRO A 934     -13.896 -56.077 -28.942  1.00 58.27           C  
ATOM   3812  CG  PRO A 934     -14.097 -55.039 -27.849  1.00 47.82           C  
ATOM   3813  CD  PRO A 934     -15.610 -55.023 -27.627  1.00 47.28           C  
ATOM   3814  HA  PRO A 934     -15.339 -57.532 -29.653  1.00  0.00           H  
ATOM   3815  HB3 PRO A 934     -14.041 -55.610 -29.916  1.00  0.00           H  
ATOM   3816  HB2 PRO A 934     -12.891 -56.504 -28.933  1.00  0.00           H  
ATOM   3817  HG3 PRO A 934     -13.698 -54.059 -28.111  1.00  0.00           H  
ATOM   3818  HG2 PRO A 934     -13.598 -55.370 -26.937  1.00  0.00           H  
ATOM   3819  HD2 PRO A 934     -15.858 -54.836 -26.582  1.00  0.00           H  
ATOM   3820  HD3 PRO A 934     -16.060 -54.237 -28.235  1.00  0.00           H  
ATOM   3821  N   GLN A 935     -13.861 -59.253 -28.358  1.00 52.07           N  
ATOM   3822  CA  GLN A 935     -13.285 -60.382 -27.627  1.00 52.57           C  
ATOM   3823  C   GLN A 935     -12.169 -59.896 -26.682  1.00 45.55           C  
ATOM   3824  O   GLN A 935     -11.181 -59.365 -27.192  1.00 49.38           O  
ATOM   3825  CB  GLN A 935     -12.752 -61.412 -28.647  1.00 50.27           C  
ATOM   3826  CG  GLN A 935     -12.138 -62.675 -27.999  1.00 49.30           C  
ATOM   3827  CD  GLN A 935     -11.989 -63.862 -28.958  1.00 51.20           C  
ATOM   3828  OE1 GLN A 935     -12.498 -63.855 -30.078  1.00 41.39           O  
ATOM   3829  NE2 GLN A 935     -11.281 -64.902 -28.516  1.00 51.76           N  
ATOM   3830  H   GLN A 935     -13.714 -59.228 -29.356  1.00  0.00           H  
ATOM   3831  HA  GLN A 935     -14.077 -60.860 -27.065  1.00  0.00           H  
ATOM   3832  HB3 GLN A 935     -12.012 -60.949 -29.301  1.00  0.00           H  
ATOM   3833  HB2 GLN A 935     -13.582 -61.692 -29.295  1.00  0.00           H  
ATOM   3834  HG3 GLN A 935     -12.761 -63.000 -27.167  1.00  0.00           H  
ATOM   3835  HG2 GLN A 935     -11.160 -62.441 -27.575  1.00  0.00           H  
ATOM   3836 HE22 GLN A 935     -11.152 -65.704 -29.114  1.00  0.00           H  
ATOM   3837 HE21 GLN A 935     -10.857 -64.878 -27.597  1.00  0.00           H  
ATOM   3838  N   PRO A 936     -12.304 -60.041 -25.336  1.00 49.54           N  
ATOM   3839  CA  PRO A 936     -11.257 -59.656 -24.372  1.00 47.77           C  
ATOM   3840  C   PRO A 936      -9.925 -60.381 -24.675  1.00 47.52           C  
ATOM   3841  O   PRO A 936      -9.979 -61.558 -25.035  1.00 41.48           O  
ATOM   3842  CB  PRO A 936     -11.777 -60.088 -22.991  1.00 57.68           C  
ATOM   3843  CG  PRO A 936     -13.279 -60.214 -23.155  1.00 58.37           C  
ATOM   3844  CD  PRO A 936     -13.502 -60.516 -24.635  1.00 53.87           C  
ATOM   3845  HA  PRO A 936     -11.181 -58.570 -24.409  1.00  0.00           H  
ATOM   3846  HB3 PRO A 936     -11.509 -59.376 -22.210  1.00  0.00           H  
ATOM   3847  HB2 PRO A 936     -11.372 -61.056 -22.692  1.00  0.00           H  
ATOM   3848  HG3 PRO A 936     -13.742 -59.256 -22.914  1.00  0.00           H  
ATOM   3849  HG2 PRO A 936     -13.720 -60.958 -22.495  1.00  0.00           H  
ATOM   3850  HD2 PRO A 936     -13.589 -61.593 -24.786  1.00  0.00           H  
ATOM   3851  HD3 PRO A 936     -14.427 -60.057 -24.979  1.00  0.00           H  
ATOM   3852  N   PRO A 937      -8.750 -59.719 -24.564  1.00 46.59           N  
ATOM   3853  CA  PRO A 937      -7.426 -60.302 -24.858  1.00 42.17           C  
ATOM   3854  C   PRO A 937      -7.129 -61.679 -24.233  1.00 42.48           C  
ATOM   3855  O   PRO A 937      -6.553 -62.533 -24.905  1.00 46.24           O  
ATOM   3856  CB  PRO A 937      -6.412 -59.266 -24.357  1.00 36.41           C  
ATOM   3857  CG  PRO A 937      -7.150 -57.943 -24.425  1.00 45.68           C  
ATOM   3858  CD  PRO A 937      -8.623 -58.300 -24.228  1.00 52.25           C  
ATOM   3859  HA  PRO A 937      -7.349 -60.386 -25.944  1.00  0.00           H  
ATOM   3860  HB3 PRO A 937      -5.496 -59.261 -24.948  1.00  0.00           H  
ATOM   3861  HB2 PRO A 937      -6.131 -59.458 -23.319  1.00  0.00           H  
ATOM   3862  HG3 PRO A 937      -7.014 -57.510 -25.416  1.00  0.00           H  
ATOM   3863  HG2 PRO A 937      -6.790 -57.217 -23.696  1.00  0.00           H  
ATOM   3864  HD2 PRO A 937      -8.921 -58.148 -23.190  1.00  0.00           H  
ATOM   3865  HD3 PRO A 937      -9.244 -57.666 -24.863  1.00  0.00           H  
ATOM   3866  N   ILE A 938      -7.543 -61.897 -22.972  1.00 42.50           N  
ATOM   3867  CA  ILE A 938      -7.297 -63.138 -22.236  1.00 38.11           C  
ATOM   3868  C   ILE A 938      -8.272 -64.269 -22.614  1.00 39.51           C  
ATOM   3869  O   ILE A 938      -7.988 -65.422 -22.299  1.00 40.94           O  
ATOM   3870  CB  ILE A 938      -7.376 -62.876 -20.703  1.00 42.31           C  
ATOM   3871  CG1 ILE A 938      -8.776 -62.464 -20.186  1.00 52.48           C  
ATOM   3872  CG2 ILE A 938      -6.300 -61.861 -20.266  1.00 42.33           C  
ATOM   3873  CD1 ILE A 938      -8.964 -62.694 -18.681  1.00 48.54           C  
ATOM   3874  H   ILE A 938      -8.020 -61.154 -22.482  1.00  0.00           H  
ATOM   3875  HA  ILE A 938      -6.293 -63.483 -22.481  1.00  0.00           H  
ATOM   3876  HB  ILE A 938      -7.124 -63.822 -20.220  1.00  0.00           H  
ATOM   3877 HG13 ILE A 938      -9.570 -63.019 -20.682  1.00  0.00           H  
ATOM   3878 HG12 ILE A 938      -8.951 -61.421 -20.440  1.00  0.00           H  
ATOM   3879 HG21 ILE A 938      -6.242 -61.772 -19.183  1.00  0.00           H  
ATOM   3880 HG22 ILE A 938      -5.313 -62.162 -20.616  1.00  0.00           H  
ATOM   3881 HG23 ILE A 938      -6.501 -60.865 -20.662  1.00  0.00           H  
ATOM   3882 HD11 ILE A 938      -9.974 -62.426 -18.377  1.00  0.00           H  
ATOM   3883 HD12 ILE A 938      -8.812 -63.742 -18.420  1.00  0.00           H  
ATOM   3884 HD13 ILE A 938      -8.273 -62.099 -18.089  1.00  0.00           H  
ATOM   3885  N   CYS A 939      -9.408 -63.960 -23.262  1.00 41.11           N  
ATOM   3886  CA  CYS A 939     -10.458 -64.928 -23.561  1.00 49.00           C  
ATOM   3887  C   CYS A 939     -10.119 -65.748 -24.803  1.00 43.67           C  
ATOM   3888  O   CYS A 939      -9.823 -65.198 -25.865  1.00 50.82           O  
ATOM   3889  CB  CYS A 939     -11.792 -64.203 -23.826  1.00 52.64           C  
ATOM   3890  SG  CYS A 939     -12.555 -63.788 -22.242  1.00 50.92           S  
ATOM   3891  H   CYS A 939      -9.558 -63.003 -23.551  1.00  0.00           H  
ATOM   3892  HA  CYS A 939     -10.581 -65.612 -22.724  1.00  0.00           H  
ATOM   3893  HB3 CYS A 939     -12.498 -64.850 -24.351  1.00  0.00           H  
ATOM   3894  HB2 CYS A 939     -11.673 -63.308 -24.434  1.00  0.00           H  
ATOM   3895  HG  CYS A 939     -11.538 -63.052 -21.785  1.00  0.00           H  
ATOM   3896  N   THR A 940     -10.270 -67.073 -24.666  1.00 42.89           N  
ATOM   3897  CA  THR A 940     -10.402 -68.009 -25.778  1.00 48.12           C  
ATOM   3898  C   THR A 940     -11.773 -67.825 -26.451  1.00 44.61           C  
ATOM   3899  O   THR A 940     -12.688 -67.220 -25.882  1.00 44.24           O  
ATOM   3900  CB  THR A 940     -10.261 -69.463 -25.258  1.00 49.37           C  
ATOM   3901  OG1 THR A 940     -11.280 -69.805 -24.333  1.00 47.24           O  
ATOM   3902  CG2 THR A 940      -8.875 -69.759 -24.668  1.00 43.59           C  
ATOM   3903  H   THR A 940     -10.490 -67.431 -23.748  1.00  0.00           H  
ATOM   3904  HA  THR A 940      -9.619 -67.809 -26.512  1.00  0.00           H  
ATOM   3905  HB  THR A 940     -10.391 -70.141 -26.104  1.00  0.00           H  
ATOM   3906  HG1 THR A 940     -11.105 -69.363 -23.513  1.00  0.00           H  
ATOM   3907 HG21 THR A 940      -8.793 -70.806 -24.387  1.00  0.00           H  
ATOM   3908 HG22 THR A 940      -8.091 -69.557 -25.398  1.00  0.00           H  
ATOM   3909 HG23 THR A 940      -8.662 -69.155 -23.787  1.00  0.00           H  
ATOM   3910  N   ILE A 941     -11.913 -68.384 -27.663  1.00 50.21           N  
ATOM   3911  CA  ILE A 941     -13.170 -68.475 -28.407  1.00 45.74           C  
ATOM   3912  C   ILE A 941     -14.285 -69.181 -27.612  1.00 41.35           C  
ATOM   3913  O   ILE A 941     -15.440 -68.791 -27.738  1.00 46.81           O  
ATOM   3914  CB  ILE A 941     -12.925 -69.134 -29.792  1.00 41.55           C  
ATOM   3915  CG1 ILE A 941     -14.204 -69.111 -30.666  1.00 49.47           C  
ATOM   3916  CG2 ILE A 941     -12.336 -70.560 -29.690  1.00 41.39           C  
ATOM   3917  CD1 ILE A 941     -13.962 -69.402 -32.151  1.00 53.24           C  
ATOM   3918  H   ILE A 941     -11.116 -68.857 -28.063  1.00  0.00           H  
ATOM   3919  HA  ILE A 941     -13.501 -67.449 -28.578  1.00  0.00           H  
ATOM   3920  HB  ILE A 941     -12.182 -68.516 -30.299  1.00  0.00           H  
ATOM   3921 HG13 ILE A 941     -14.671 -68.128 -30.590  1.00  0.00           H  
ATOM   3922 HG12 ILE A 941     -14.939 -69.822 -30.286  1.00  0.00           H  
ATOM   3923 HG21 ILE A 941     -12.041 -70.938 -30.668  1.00  0.00           H  
ATOM   3924 HG22 ILE A 941     -11.446 -70.591 -29.062  1.00  0.00           H  
ATOM   3925 HG23 ILE A 941     -13.055 -71.265 -29.273  1.00  0.00           H  
ATOM   3926 HD11 ILE A 941     -14.889 -69.301 -32.717  1.00  0.00           H  
ATOM   3927 HD12 ILE A 941     -13.238 -68.707 -32.577  1.00  0.00           H  
ATOM   3928 HD13 ILE A 941     -13.593 -70.415 -32.310  1.00  0.00           H  
ATOM   3929  N   ASP A 942     -13.940 -70.170 -26.771  1.00 38.92           N  
ATOM   3930  CA  ASP A 942     -14.852 -70.932 -25.917  1.00 40.95           C  
ATOM   3931  C   ASP A 942     -15.602 -70.035 -24.917  1.00 45.78           C  
ATOM   3932  O   ASP A 942     -16.827 -70.117 -24.835  1.00 37.93           O  
ATOM   3933  CB  ASP A 942     -14.100 -72.051 -25.156  1.00 36.52           C  
ATOM   3934  CG  ASP A 942     -13.229 -72.974 -26.017  1.00 42.71           C  
ATOM   3935  OD1 ASP A 942     -12.208 -72.482 -26.547  1.00 41.30           O  
ATOM   3936  OD2 ASP A 942     -13.589 -74.168 -26.107  1.00 47.70           O1-
ATOM   3937  H   ASP A 942     -12.967 -70.448 -26.736  1.00  0.00           H  
ATOM   3938  HA  ASP A 942     -15.590 -71.401 -26.571  1.00  0.00           H  
ATOM   3939  HB3 ASP A 942     -14.824 -72.669 -24.627  1.00  0.00           H  
ATOM   3940  HB2 ASP A 942     -13.456 -71.608 -24.397  1.00  0.00           H  
ATOM   3941  N   VAL A 943     -14.879 -69.156 -24.197  1.00 45.29           N  
ATOM   3942  CA  VAL A 943     -15.445 -68.210 -23.230  1.00 46.96           C  
ATOM   3943  C   VAL A 943     -16.171 -67.060 -23.950  1.00 51.97           C  
ATOM   3944  O   VAL A 943     -17.263 -66.680 -23.526  1.00 55.39           O  
ATOM   3945  CB  VAL A 943     -14.325 -67.640 -22.313  1.00 41.81           C  
ATOM   3946  CG1 VAL A 943     -14.845 -66.585 -21.314  1.00 45.39           C  
ATOM   3947  CG2 VAL A 943     -13.620 -68.753 -21.525  1.00 39.32           C  
ATOM   3948  H   VAL A 943     -13.878 -69.139 -24.335  1.00  0.00           H  
ATOM   3949  HA  VAL A 943     -16.172 -68.738 -22.608  1.00  0.00           H  
ATOM   3950  HB  VAL A 943     -13.570 -67.158 -22.938  1.00  0.00           H  
ATOM   3951 HG11 VAL A 943     -14.071 -66.288 -20.610  1.00  0.00           H  
ATOM   3952 HG12 VAL A 943     -15.169 -65.676 -21.815  1.00  0.00           H  
ATOM   3953 HG13 VAL A 943     -15.686 -66.967 -20.736  1.00  0.00           H  
ATOM   3954 HG21 VAL A 943     -12.828 -68.348 -20.896  1.00  0.00           H  
ATOM   3955 HG22 VAL A 943     -14.317 -69.270 -20.868  1.00  0.00           H  
ATOM   3956 HG23 VAL A 943     -13.168 -69.493 -22.186  1.00  0.00           H  
ATOM   3957  N   TYR A 944     -15.586 -66.515 -25.033  1.00 50.94           N  
ATOM   3958  CA  TYR A 944     -16.167 -65.403 -25.785  1.00 44.24           C  
ATOM   3959  C   TYR A 944     -17.439 -65.792 -26.557  1.00 41.51           C  
ATOM   3960  O   TYR A 944     -18.311 -64.943 -26.734  1.00 40.25           O  
ATOM   3961  CB  TYR A 944     -15.124 -64.796 -26.741  1.00 42.40           C  
ATOM   3962  CG  TYR A 944     -15.643 -63.583 -27.500  1.00 49.93           C  
ATOM   3963  CD1 TYR A 944     -16.122 -62.455 -26.797  1.00 52.19           C  
ATOM   3964  CD2 TYR A 944     -15.722 -63.612 -28.907  1.00 46.92           C  
ATOM   3965  CE1 TYR A 944     -16.675 -61.365 -27.497  1.00 53.35           C  
ATOM   3966  CE2 TYR A 944     -16.268 -62.520 -29.607  1.00 50.60           C  
ATOM   3967  CZ  TYR A 944     -16.742 -61.396 -28.904  1.00 55.92           C  
ATOM   3968  OH  TYR A 944     -17.264 -60.345 -29.596  1.00 48.77           O  
ATOM   3969  H   TYR A 944     -14.691 -66.875 -25.338  1.00  0.00           H  
ATOM   3970  HA  TYR A 944     -16.455 -64.633 -25.075  1.00  0.00           H  
ATOM   3971  HB3 TYR A 944     -14.771 -65.552 -27.445  1.00  0.00           H  
ATOM   3972  HB2 TYR A 944     -14.250 -64.486 -26.168  1.00  0.00           H  
ATOM   3973  HD1 TYR A 944     -16.077 -62.422 -25.718  1.00  0.00           H  
ATOM   3974  HD2 TYR A 944     -15.372 -64.475 -29.456  1.00  0.00           H  
ATOM   3975  HE1 TYR A 944     -17.037 -60.505 -26.952  1.00  0.00           H  
ATOM   3976  HE2 TYR A 944     -16.323 -62.548 -30.685  1.00  0.00           H  
ATOM   3977  HH  TYR A 944     -17.482 -59.600 -29.049  1.00  0.00           H  
ATOM   3978  N   MET A 945     -17.589 -67.060 -26.972  1.00 46.17           N  
ATOM   3979  CA  MET A 945     -18.797 -67.542 -27.633  1.00 47.96           C  
ATOM   3980  C   MET A 945     -19.969 -67.669 -26.646  1.00 48.14           C  
ATOM   3981  O   MET A 945     -21.099 -67.436 -27.062  1.00 56.13           O  
ATOM   3982  CB  MET A 945     -18.517 -68.887 -28.325  1.00 49.79           C  
ATOM   3983  CG  MET A 945     -19.650 -69.335 -29.265  1.00 62.40           C  
ATOM   3984  SD  MET A 945     -19.141 -70.500 -30.555  1.00 83.90           S  
ATOM   3985  CE  MET A 945     -18.284 -69.367 -31.687  1.00 60.52           C  
ATOM   3986  H   MET A 945     -16.834 -67.718 -26.828  1.00  0.00           H  
ATOM   3987  HA  MET A 945     -19.067 -66.819 -28.405  1.00  0.00           H  
ATOM   3988  HB3 MET A 945     -18.282 -69.671 -27.603  1.00  0.00           H  
ATOM   3989  HB2 MET A 945     -17.625 -68.760 -28.934  1.00  0.00           H  
ATOM   3990  HG3 MET A 945     -20.097 -68.473 -29.762  1.00  0.00           H  
ATOM   3991  HG2 MET A 945     -20.446 -69.798 -28.681  1.00  0.00           H  
ATOM   3992  HE1 MET A 945     -17.944 -69.911 -32.569  1.00  0.00           H  
ATOM   3993  HE2 MET A 945     -18.954 -68.571 -32.012  1.00  0.00           H  
ATOM   3994  HE3 MET A 945     -17.413 -68.918 -31.211  1.00  0.00           H  
ATOM   3995  N   ILE A 946     -19.723 -67.949 -25.350  1.00 49.88           N  
ATOM   3996  CA  ILE A 946     -20.750 -67.918 -24.297  1.00 52.60           C  
ATOM   3997  C   ILE A 946     -21.268 -66.479 -24.079  1.00 48.70           C  
ATOM   3998  O   ILE A 946     -22.476 -66.296 -23.925  1.00 53.75           O  
ATOM   3999  CB  ILE A 946     -20.214 -68.548 -22.975  1.00 43.93           C  
ATOM   4000  CG1 ILE A 946     -19.868 -70.044 -23.164  1.00 54.19           C  
ATOM   4001  CG2 ILE A 946     -21.212 -68.392 -21.806  1.00 46.91           C  
ATOM   4002  CD1 ILE A 946     -19.033 -70.646 -22.024  1.00 56.75           C  
ATOM   4003  H   ILE A 946     -18.768 -68.118 -25.066  1.00  0.00           H  
ATOM   4004  HA  ILE A 946     -21.596 -68.520 -24.636  1.00  0.00           H  
ATOM   4005  HB  ILE A 946     -19.299 -68.026 -22.694  1.00  0.00           H  
ATOM   4006 HG13 ILE A 946     -19.310 -70.187 -24.088  1.00  0.00           H  
ATOM   4007 HG12 ILE A 946     -20.785 -70.622 -23.287  1.00  0.00           H  
ATOM   4008 HG21 ILE A 946     -20.876 -68.901 -20.905  1.00  0.00           H  
ATOM   4009 HG22 ILE A 946     -21.358 -67.350 -21.521  1.00  0.00           H  
ATOM   4010 HG23 ILE A 946     -22.184 -68.805 -22.074  1.00  0.00           H  
ATOM   4011 HD11 ILE A 946     -18.772 -71.678 -22.255  1.00  0.00           H  
ATOM   4012 HD12 ILE A 946     -18.108 -70.090 -21.876  1.00  0.00           H  
ATOM   4013 HD13 ILE A 946     -19.570 -70.663 -21.076  1.00  0.00           H  
ATOM   4014  N   MET A 947     -20.378 -65.470 -24.130  1.00 38.15           N  
ATOM   4015  CA  MET A 947     -20.711 -64.044 -24.066  1.00 39.02           C  
ATOM   4016  C   MET A 947     -21.546 -63.588 -25.278  1.00 41.66           C  
ATOM   4017  O   MET A 947     -22.528 -62.874 -25.102  1.00 46.31           O  
ATOM   4018  CB  MET A 947     -19.413 -63.210 -24.002  1.00 46.68           C  
ATOM   4019  CG  MET A 947     -18.915 -62.922 -22.584  1.00 51.26           C  
ATOM   4020  SD  MET A 947     -17.441 -61.868 -22.593  1.00 57.19           S  
ATOM   4021  CE  MET A 947     -16.147 -63.121 -22.465  1.00 56.52           C  
ATOM   4022  H   MET A 947     -19.404 -65.708 -24.264  1.00  0.00           H  
ATOM   4023  HA  MET A 947     -21.307 -63.861 -23.169  1.00  0.00           H  
ATOM   4024  HB3 MET A 947     -19.567 -62.242 -24.483  1.00  0.00           H  
ATOM   4025  HB2 MET A 947     -18.619 -63.688 -24.570  1.00  0.00           H  
ATOM   4026  HG3 MET A 947     -18.708 -63.847 -22.047  1.00  0.00           H  
ATOM   4027  HG2 MET A 947     -19.693 -62.404 -22.025  1.00  0.00           H  
ATOM   4028  HE1 MET A 947     -15.203 -62.719 -22.825  1.00  0.00           H  
ATOM   4029  HE2 MET A 947     -16.025 -63.434 -21.430  1.00  0.00           H  
ATOM   4030  HE3 MET A 947     -16.399 -63.999 -23.050  1.00  0.00           H  
ATOM   4031  N   VAL A 948     -21.181 -64.020 -26.497  1.00 48.62           N  
ATOM   4032  CA  VAL A 948     -21.897 -63.727 -27.744  1.00 45.53           C  
ATOM   4033  C   VAL A 948     -23.276 -64.416 -27.791  1.00 43.60           C  
ATOM   4034  O   VAL A 948     -24.225 -63.818 -28.300  1.00 48.51           O  
ATOM   4035  CB  VAL A 948     -20.994 -64.119 -28.946  1.00 49.69           C  
ATOM   4036  CG1 VAL A 948     -21.720 -64.202 -30.305  1.00 50.21           C  
ATOM   4037  CG2 VAL A 948     -19.813 -63.139 -29.074  1.00 47.42           C  
ATOM   4038  H   VAL A 948     -20.344 -64.584 -26.570  1.00  0.00           H  
ATOM   4039  HA  VAL A 948     -22.083 -62.653 -27.788  1.00  0.00           H  
ATOM   4040  HB  VAL A 948     -20.584 -65.109 -28.751  1.00  0.00           H  
ATOM   4041 HG11 VAL A 948     -21.014 -64.398 -31.113  1.00  0.00           H  
ATOM   4042 HG12 VAL A 948     -22.453 -65.009 -30.332  1.00  0.00           H  
ATOM   4043 HG13 VAL A 948     -22.236 -63.269 -30.537  1.00  0.00           H  
ATOM   4044 HG21 VAL A 948     -19.104 -63.476 -29.830  1.00  0.00           H  
ATOM   4045 HG22 VAL A 948     -20.155 -62.144 -29.361  1.00  0.00           H  
ATOM   4046 HG23 VAL A 948     -19.264 -63.029 -28.140  1.00  0.00           H  
ATOM   4047  N   LYS A 949     -23.405 -65.630 -27.223  1.00 48.26           N  
ATOM   4048  CA  LYS A 949     -24.673 -66.347 -27.085  1.00 49.19           C  
ATOM   4049  C   LYS A 949     -25.621 -65.669 -26.079  1.00 47.84           C  
ATOM   4050  O   LYS A 949     -26.832 -65.754 -26.253  1.00 45.21           O  
ATOM   4051  CB  LYS A 949     -24.425 -67.808 -26.659  1.00 47.83           C  
ATOM   4052  CG  LYS A 949     -24.014 -68.731 -27.821  1.00 54.27           C  
ATOM   4053  CD  LYS A 949     -24.112 -70.228 -27.481  1.00 64.06           C  
ATOM   4054  CE  LYS A 949     -23.219 -70.680 -26.314  1.00 87.55           C  
ATOM   4055  NZ  LYS A 949     -23.364 -72.126 -26.070  1.00 84.14           N1+
ATOM   4056  H   LYS A 949     -22.578 -66.074 -26.846  1.00  0.00           H  
ATOM   4057  HA  LYS A 949     -25.171 -66.351 -28.055  1.00  0.00           H  
ATOM   4058  HB3 LYS A 949     -25.346 -68.224 -26.255  1.00  0.00           H  
ATOM   4059  HB2 LYS A 949     -23.696 -67.850 -25.850  1.00  0.00           H  
ATOM   4060  HG3 LYS A 949     -23.016 -68.492 -28.178  1.00  0.00           H  
ATOM   4061  HG2 LYS A 949     -24.675 -68.544 -28.669  1.00  0.00           H  
ATOM   4062  HD3 LYS A 949     -23.853 -70.801 -28.372  1.00  0.00           H  
ATOM   4063  HD2 LYS A 949     -25.151 -70.473 -27.257  1.00  0.00           H  
ATOM   4064  HE3 LYS A 949     -23.482 -70.153 -25.397  1.00  0.00           H  
ATOM   4065  HE2 LYS A 949     -22.172 -70.456 -26.526  1.00  0.00           H  
ATOM   4066  HZ1 LYS A 949     -23.097 -72.638 -26.899  1.00  0.00           H  
ATOM   4067  HZ2 LYS A 949     -22.769 -72.401 -25.301  1.00  0.00           H  
ATOM   4068  HZ3 LYS A 949     -24.325 -72.335 -25.841  1.00  0.00           H  
ATOM   4069  N   CYS A 950     -25.097 -64.936 -25.081  1.00 54.51           N  
ATOM   4070  CA  CYS A 950     -25.888 -64.091 -24.183  1.00 51.95           C  
ATOM   4071  C   CYS A 950     -26.434 -62.831 -24.886  1.00 52.75           C  
ATOM   4072  O   CYS A 950     -27.375 -62.224 -24.381  1.00 50.19           O  
ATOM   4073  CB  CYS A 950     -25.020 -63.653 -22.985  1.00 48.54           C  
ATOM   4074  SG  CYS A 950     -24.734 -65.035 -21.847  1.00 47.22           S  
ATOM   4075  H   CYS A 950     -24.091 -64.906 -24.984  1.00  0.00           H  
ATOM   4076  HA  CYS A 950     -26.748 -64.650 -23.816  1.00  0.00           H  
ATOM   4077  HB3 CYS A 950     -25.505 -62.852 -22.434  1.00  0.00           H  
ATOM   4078  HB2 CYS A 950     -24.060 -63.255 -23.294  1.00  0.00           H  
ATOM   4079  HG  CYS A 950     -24.056 -65.792 -22.717  1.00  0.00           H  
ATOM   4080  N   TRP A 951     -25.877 -62.455 -26.051  1.00 48.13           N  
ATOM   4081  CA  TRP A 951     -26.212 -61.247 -26.802  1.00 42.67           C  
ATOM   4082  C   TRP A 951     -26.902 -61.539 -28.147  1.00 43.82           C  
ATOM   4083  O   TRP A 951     -26.815 -60.728 -29.068  1.00 46.47           O  
ATOM   4084  CB  TRP A 951     -24.949 -60.395 -27.014  1.00 46.33           C  
ATOM   4085  CG  TRP A 951     -24.133 -60.015 -25.817  1.00 44.85           C  
ATOM   4086  CD1 TRP A 951     -24.601 -59.752 -24.576  1.00 47.76           C  
ATOM   4087  CD2 TRP A 951     -22.687 -59.846 -25.745  1.00 46.95           C  
ATOM   4088  NE1 TRP A 951     -23.551 -59.421 -23.749  1.00 46.79           N  
ATOM   4089  CE2 TRP A 951     -22.342 -59.473 -24.412  1.00 50.09           C  
ATOM   4090  CE3 TRP A 951     -21.625 -59.986 -26.670  1.00 41.04           C  
ATOM   4091  CZ2 TRP A 951     -21.011 -59.245 -24.023  1.00 47.55           C  
ATOM   4092  CZ3 TRP A 951     -20.286 -59.781 -26.284  1.00 51.50           C  
ATOM   4093  CH2 TRP A 951     -19.979 -59.416 -24.960  1.00 54.22           C  
ATOM   4094  H   TRP A 951     -25.126 -63.023 -26.420  1.00  0.00           H  
ATOM   4095  HA  TRP A 951     -26.910 -60.647 -26.225  1.00  0.00           H  
ATOM   4096  HB3 TRP A 951     -25.241 -59.453 -27.472  1.00  0.00           H  
ATOM   4097  HB2 TRP A 951     -24.285 -60.900 -27.717  1.00  0.00           H  
ATOM   4098  HD1 TRP A 951     -25.642 -59.790 -24.290  1.00  0.00           H  
ATOM   4099  HE1 TRP A 951     -23.685 -59.175 -22.778  1.00  0.00           H  
ATOM   4100  HE3 TRP A 951     -21.844 -60.267 -27.689  1.00  0.00           H  
ATOM   4101  HZ2 TRP A 951     -20.773 -58.939 -23.018  1.00  0.00           H  
ATOM   4102  HZ3 TRP A 951     -19.493 -59.904 -27.007  1.00  0.00           H  
ATOM   4103  HH2 TRP A 951     -18.952 -59.256 -24.668  1.00  0.00           H  
ATOM   4104  N   MET A 952     -27.624 -62.665 -28.269  1.00 44.96           N  
ATOM   4105  CA  MET A 952     -28.437 -63.004 -29.445  1.00 50.32           C  
ATOM   4106  C   MET A 952     -29.682 -62.100 -29.507  1.00 58.50           C  
ATOM   4107  O   MET A 952     -30.149 -61.628 -28.471  1.00 69.60           O  
ATOM   4108  CB  MET A 952     -28.896 -64.474 -29.334  1.00 50.86           C  
ATOM   4109  CG  MET A 952     -27.737 -65.483 -29.343  1.00 56.82           C  
ATOM   4110  SD  MET A 952     -26.971 -65.806 -30.951  1.00 55.59           S  
ATOM   4111  CE  MET A 952     -28.164 -66.989 -31.625  1.00 64.78           C  
ATOM   4112  H   MET A 952     -27.652 -63.299 -27.484  1.00  0.00           H  
ATOM   4113  HA  MET A 952     -27.845 -62.870 -30.352  1.00  0.00           H  
ATOM   4114  HB3 MET A 952     -29.591 -64.719 -30.138  1.00  0.00           H  
ATOM   4115  HB2 MET A 952     -29.462 -64.605 -28.411  1.00  0.00           H  
ATOM   4116  HG3 MET A 952     -28.070 -66.434 -28.925  1.00  0.00           H  
ATOM   4117  HG2 MET A 952     -26.946 -65.126 -28.692  1.00  0.00           H  
ATOM   4118  HE1 MET A 952     -27.833 -67.342 -32.601  1.00  0.00           H  
ATOM   4119  HE2 MET A 952     -28.267 -67.849 -30.962  1.00  0.00           H  
ATOM   4120  HE3 MET A 952     -29.142 -66.522 -31.742  1.00  0.00           H  
ATOM   4121  N   ILE A 953     -30.223 -61.860 -30.714  1.00 67.14           N  
ATOM   4122  CA  ILE A 953     -31.448 -61.075 -30.930  1.00 63.91           C  
ATOM   4123  C   ILE A 953     -32.667 -61.799 -30.329  1.00 57.49           C  
ATOM   4124  O   ILE A 953     -33.396 -61.198 -29.540  1.00 58.75           O  
ATOM   4125  CB  ILE A 953     -31.639 -60.783 -32.448  1.00 69.28           C  
ATOM   4126  CG1 ILE A 953     -30.511 -59.896 -33.030  1.00 67.05           C  
ATOM   4127  CG2 ILE A 953     -33.025 -60.202 -32.811  1.00 62.15           C  
ATOM   4128  CD1 ILE A 953     -30.510 -58.436 -32.549  1.00 63.23           C  
ATOM   4129  H   ILE A 953     -29.790 -62.273 -31.527  1.00  0.00           H  
ATOM   4130  HA  ILE A 953     -31.346 -60.128 -30.397  1.00  0.00           H  
ATOM   4131  HB  ILE A 953     -31.571 -61.740 -32.968  1.00  0.00           H  
ATOM   4132 HG13 ILE A 953     -30.593 -59.896 -34.117  1.00  0.00           H  
ATOM   4133 HG12 ILE A 953     -29.539 -60.341 -32.816  1.00  0.00           H  
ATOM   4134 HG21 ILE A 953     -33.066 -59.914 -33.862  1.00  0.00           H  
ATOM   4135 HG22 ILE A 953     -33.827 -60.925 -32.656  1.00  0.00           H  
ATOM   4136 HG23 ILE A 953     -33.258 -59.319 -32.215  1.00  0.00           H  
ATOM   4137 HD11 ILE A 953     -29.685 -57.884 -33.001  1.00  0.00           H  
ATOM   4138 HD12 ILE A 953     -31.429 -57.922 -32.830  1.00  0.00           H  
ATOM   4139 HD13 ILE A 953     -30.396 -58.360 -31.468  1.00  0.00           H  
ATOM   4140  N   ASP A 954     -32.854 -63.088 -30.666  1.00 55.39           N  
ATOM   4141  CA  ASP A 954     -33.889 -63.941 -30.090  1.00 63.74           C  
ATOM   4142  C   ASP A 954     -33.465 -64.319 -28.659  1.00 61.45           C  
ATOM   4143  O   ASP A 954     -32.435 -64.964 -28.462  1.00 69.51           O  
ATOM   4144  CB  ASP A 954     -34.077 -65.191 -30.988  1.00 66.97           C  
ATOM   4145  CG  ASP A 954     -35.067 -66.237 -30.450  1.00 63.69           C  
ATOM   4146  OD1 ASP A 954     -36.010 -65.834 -29.734  1.00 63.65           O  
ATOM   4147  OD2 ASP A 954     -34.863 -67.426 -30.772  1.00 66.80           O1-
ATOM   4148  H   ASP A 954     -32.206 -63.518 -31.310  1.00  0.00           H  
ATOM   4149  HA  ASP A 954     -34.831 -63.389 -30.060  1.00  0.00           H  
ATOM   4150  HB3 ASP A 954     -33.117 -65.681 -31.152  1.00  0.00           H  
ATOM   4151  HB2 ASP A 954     -34.429 -64.881 -31.972  1.00  0.00           H  
ATOM   4152  N   ALA A 955     -34.262 -63.881 -27.673  1.00 64.78           N  
ATOM   4153  CA  ALA A 955     -33.989 -64.018 -26.246  1.00 65.18           C  
ATOM   4154  C   ALA A 955     -34.037 -65.472 -25.750  1.00 59.05           C  
ATOM   4155  O   ALA A 955     -33.305 -65.813 -24.823  1.00 59.58           O  
ATOM   4156  CB  ALA A 955     -35.005 -63.167 -25.471  1.00 68.48           C  
ATOM   4157  H   ALA A 955     -35.095 -63.372 -27.933  1.00  0.00           H  
ATOM   4158  HA  ALA A 955     -32.994 -63.626 -26.056  1.00  0.00           H  
ATOM   4159  HB1 ALA A 955     -34.813 -63.196 -24.399  1.00  0.00           H  
ATOM   4160  HB2 ALA A 955     -34.953 -62.121 -25.776  1.00  0.00           H  
ATOM   4161  HB3 ALA A 955     -36.028 -63.511 -25.635  1.00  0.00           H  
ATOM   4162  N   ASP A 956     -34.848 -66.335 -26.385  1.00 59.35           N  
ATOM   4163  CA  ASP A 956     -34.977 -67.754 -26.040  1.00 64.70           C  
ATOM   4164  C   ASP A 956     -33.861 -68.627 -26.647  1.00 55.07           C  
ATOM   4165  O   ASP A 956     -33.676 -69.749 -26.176  1.00 58.44           O  
ATOM   4166  CB  ASP A 956     -36.349 -68.289 -26.521  1.00 68.44           C  
ATOM   4167  CG  ASP A 956     -37.565 -67.690 -25.798  1.00 69.74           C  
ATOM   4168  OD1 ASP A 956     -37.375 -67.043 -24.743  1.00 67.34           O  
ATOM   4169  OD2 ASP A 956     -38.685 -67.925 -26.302  1.00 71.25           O1-
ATOM   4170  H   ASP A 956     -35.412 -65.992 -27.151  1.00  0.00           H  
ATOM   4171  HA  ASP A 956     -34.913 -67.871 -24.955  1.00  0.00           H  
ATOM   4172  HB3 ASP A 956     -36.403 -69.370 -26.382  1.00  0.00           H  
ATOM   4173  HB2 ASP A 956     -36.463 -68.112 -27.592  1.00  0.00           H  
ATOM   4174  N   SER A 957     -33.086 -68.122 -27.627  1.00 56.49           N  
ATOM   4175  CA  SER A 957     -31.882 -68.785 -28.149  1.00 62.17           C  
ATOM   4176  C   SER A 957     -30.616 -68.432 -27.335  1.00 67.55           C  
ATOM   4177  O   SER A 957     -29.566 -69.030 -27.570  1.00 72.61           O  
ATOM   4178  CB  SER A 957     -31.686 -68.413 -29.638  1.00 69.17           C  
ATOM   4179  OG  SER A 957     -31.170 -67.114 -29.848  1.00 65.52           O  
ATOM   4180  H   SER A 957     -33.304 -67.201 -27.981  1.00  0.00           H  
ATOM   4181  HA  SER A 957     -32.020 -69.866 -28.097  1.00  0.00           H  
ATOM   4182  HB3 SER A 957     -32.619 -68.528 -30.187  1.00  0.00           H  
ATOM   4183  HB2 SER A 957     -30.984 -69.112 -30.093  1.00  0.00           H  
ATOM   4184  HG  SER A 957     -31.771 -66.482 -29.477  1.00  0.00           H  
ATOM   4185  N   ARG A 958     -30.718 -67.511 -26.357  1.00 59.81           N  
ATOM   4186  CA  ARG A 958     -29.680 -67.228 -25.364  1.00 52.51           C  
ATOM   4187  C   ARG A 958     -29.672 -68.350 -24.304  1.00 51.43           C  
ATOM   4188  O   ARG A 958     -30.711 -68.979 -24.088  1.00 61.73           O  
ATOM   4189  CB  ARG A 958     -29.982 -65.891 -24.645  1.00 53.80           C  
ATOM   4190  CG  ARG A 958     -30.072 -64.657 -25.554  1.00 52.11           C  
ATOM   4191  CD  ARG A 958     -30.477 -63.396 -24.776  1.00 56.00           C  
ATOM   4192  NE  ARG A 958     -30.773 -62.291 -25.698  1.00 66.53           N  
ATOM   4193  CZ  ARG A 958     -31.638 -61.286 -25.480  1.00 62.56           C  
ATOM   4194  NH1 ARG A 958     -32.237 -61.114 -24.296  1.00 66.58           N  
ATOM   4195  NH2 ARG A 958     -31.926 -60.442 -26.476  1.00 67.15           N1+
ATOM   4196  H   ARG A 958     -31.618 -67.073 -26.216  1.00  0.00           H  
ATOM   4197  HA  ARG A 958     -28.724 -67.193 -25.877  1.00  0.00           H  
ATOM   4198  HB3 ARG A 958     -29.212 -65.689 -23.904  1.00  0.00           H  
ATOM   4199  HB2 ARG A 958     -30.905 -65.984 -24.077  1.00  0.00           H  
ATOM   4200  HG3 ARG A 958     -30.796 -64.833 -26.348  1.00  0.00           H  
ATOM   4201  HG2 ARG A 958     -29.112 -64.487 -26.041  1.00  0.00           H  
ATOM   4202  HD3 ARG A 958     -29.714 -63.101 -24.058  1.00  0.00           H  
ATOM   4203  HD2 ARG A 958     -31.376 -63.614 -24.200  1.00  0.00           H  
ATOM   4204  HE  ARG A 958     -30.317 -62.325 -26.602  1.00  0.00           H  
ATOM   4205 HH12 ARG A 958     -32.955 -60.399 -24.183  1.00  0.00           H  
ATOM   4206 HH11 ARG A 958     -32.004 -61.707 -23.509  1.00  0.00           H  
ATOM   4207 HH22 ARG A 958     -32.618 -59.706 -26.337  1.00  0.00           H  
ATOM   4208 HH21 ARG A 958     -31.512 -60.575 -27.389  1.00  0.00           H  
ATOM   4209  N   PRO A 959     -28.535 -68.612 -23.622  1.00 49.62           N  
ATOM   4210  CA  PRO A 959     -28.430 -69.702 -22.650  1.00 53.35           C  
ATOM   4211  C   PRO A 959     -29.150 -69.351 -21.343  1.00 52.91           C  
ATOM   4212  O   PRO A 959     -29.173 -68.196 -20.921  1.00 47.91           O  
ATOM   4213  CB  PRO A 959     -26.921 -69.884 -22.430  1.00 44.31           C  
ATOM   4214  CG  PRO A 959     -26.331 -68.509 -22.696  1.00 41.96           C  
ATOM   4215  CD  PRO A 959     -27.262 -67.903 -23.746  1.00 46.39           C  
ATOM   4216  HA  PRO A 959     -28.854 -70.616 -23.068  1.00  0.00           H  
ATOM   4217  HB3 PRO A 959     -26.533 -70.593 -23.162  1.00  0.00           H  
ATOM   4218  HB2 PRO A 959     -26.666 -70.270 -21.442  1.00  0.00           H  
ATOM   4219  HG3 PRO A 959     -25.290 -68.540 -23.017  1.00  0.00           H  
ATOM   4220  HG2 PRO A 959     -26.383 -67.912 -21.785  1.00  0.00           H  
ATOM   4221  HD2 PRO A 959     -27.360 -66.830 -23.597  1.00  0.00           H  
ATOM   4222  HD3 PRO A 959     -26.871 -68.082 -24.742  1.00  0.00           H  
ATOM   4223  N   LYS A 960     -29.720 -70.370 -20.691  1.00 54.25           N  
ATOM   4224  CA  LYS A 960     -30.322 -70.258 -19.366  1.00 50.09           C  
ATOM   4225  C   LYS A 960     -29.213 -70.139 -18.313  1.00 46.78           C  
ATOM   4226  O   LYS A 960     -28.093 -70.603 -18.534  1.00 44.81           O  
ATOM   4227  CB  LYS A 960     -31.137 -71.537 -19.082  1.00 43.16           C  
ATOM   4228  CG  LYS A 960     -32.320 -71.779 -20.042  1.00 52.28           C  
ATOM   4229  CD  LYS A 960     -33.351 -70.638 -20.107  1.00 56.09           C  
ATOM   4230  CE  LYS A 960     -33.983 -70.305 -18.747  1.00 69.03           C  
ATOM   4231  NZ  LYS A 960     -34.950 -69.202 -18.852  1.00 69.76           N1+
ATOM   4232  H   LYS A 960     -29.635 -71.297 -21.092  1.00  0.00           H  
ATOM   4233  HA  LYS A 960     -30.959 -69.373 -19.312  1.00  0.00           H  
ATOM   4234  HB3 LYS A 960     -31.513 -71.509 -18.059  1.00  0.00           H  
ATOM   4235  HB2 LYS A 960     -30.479 -72.406 -19.122  1.00  0.00           H  
ATOM   4236  HG3 LYS A 960     -32.826 -72.699 -19.745  1.00  0.00           H  
ATOM   4237  HG2 LYS A 960     -31.939 -71.967 -21.046  1.00  0.00           H  
ATOM   4238  HD3 LYS A 960     -34.138 -70.919 -20.808  1.00  0.00           H  
ATOM   4239  HD2 LYS A 960     -32.884 -69.750 -20.531  1.00  0.00           H  
ATOM   4240  HE3 LYS A 960     -33.221 -69.995 -18.032  1.00  0.00           H  
ATOM   4241  HE2 LYS A 960     -34.483 -71.178 -18.329  1.00  0.00           H  
ATOM   4242  HZ1 LYS A 960     -35.291 -69.007 -17.915  1.00  0.00           H  
ATOM   4243  HZ2 LYS A 960     -34.483 -68.381 -19.215  1.00  0.00           H  
ATOM   4244  HZ3 LYS A 960     -35.718 -69.462 -19.452  1.00  0.00           H  
ATOM   4245  N   PHE A 961     -29.522 -69.539 -17.153  1.00 50.92           N  
ATOM   4246  CA  PHE A 961     -28.581 -69.424 -16.038  1.00 43.31           C  
ATOM   4247  C   PHE A 961     -28.135 -70.782 -15.475  1.00 46.05           C  
ATOM   4248  O   PHE A 961     -26.985 -70.892 -15.062  1.00 43.95           O  
ATOM   4249  CB  PHE A 961     -29.166 -68.540 -14.925  1.00 38.79           C  
ATOM   4250  CG  PHE A 961     -29.135 -67.058 -15.231  1.00 42.99           C  
ATOM   4251  CD1 PHE A 961     -27.895 -66.409 -15.400  1.00 42.39           C  
ATOM   4252  CD2 PHE A 961     -30.332 -66.319 -15.314  1.00 42.84           C  
ATOM   4253  CE1 PHE A 961     -27.853 -65.028 -15.652  1.00 41.76           C  
ATOM   4254  CE2 PHE A 961     -30.288 -64.933 -15.558  1.00 38.51           C  
ATOM   4255  CZ  PHE A 961     -29.047 -64.290 -15.724  1.00 43.90           C  
ATOM   4256  H   PHE A 961     -30.448 -69.153 -17.028  1.00  0.00           H  
ATOM   4257  HA  PHE A 961     -27.677 -68.950 -16.413  1.00  0.00           H  
ATOM   4258  HB3 PHE A 961     -28.571 -68.651 -14.021  1.00  0.00           H  
ATOM   4259  HB2 PHE A 961     -30.178 -68.856 -14.670  1.00  0.00           H  
ATOM   4260  HD1 PHE A 961     -26.971 -66.965 -15.326  1.00  0.00           H  
ATOM   4261  HD2 PHE A 961     -31.287 -66.802 -15.171  1.00  0.00           H  
ATOM   4262  HE1 PHE A 961     -26.902 -64.537 -15.764  1.00  0.00           H  
ATOM   4263  HE2 PHE A 961     -31.205 -64.364 -15.602  1.00  0.00           H  
ATOM   4264  HZ  PHE A 961     -29.008 -63.226 -15.882  1.00  0.00           H  
ATOM   4265  N   ARG A 962     -28.983 -71.825 -15.545  1.00 42.64           N  
ATOM   4266  CA  ARG A 962     -28.623 -73.199 -15.182  1.00 51.94           C  
ATOM   4267  C   ARG A 962     -27.566 -73.820 -16.121  1.00 49.72           C  
ATOM   4268  O   ARG A 962     -26.775 -74.645 -15.669  1.00 47.45           O  
ATOM   4269  CB  ARG A 962     -29.884 -74.090 -15.110  1.00 51.27           C  
ATOM   4270  CG  ARG A 962     -30.646 -74.305 -16.434  1.00 66.50           C  
ATOM   4271  CD  ARG A 962     -31.636 -75.478 -16.394  1.00 69.47           C  
ATOM   4272  NE  ARG A 962     -30.951 -76.761 -16.163  1.00 82.80           N  
ATOM   4273  CZ  ARG A 962     -30.219 -77.455 -17.053  1.00 77.82           C  
ATOM   4274  NH1 ARG A 962     -30.046 -77.029 -18.313  1.00 72.31           N  
ATOM   4275  NH2 ARG A 962     -29.643 -78.601 -16.668  1.00 80.50           N1+
ATOM   4276  H   ARG A 962     -29.909 -71.666 -15.913  1.00  0.00           H  
ATOM   4277  HA  ARG A 962     -28.196 -73.168 -14.183  1.00  0.00           H  
ATOM   4278  HB3 ARG A 962     -30.572 -73.693 -14.364  1.00  0.00           H  
ATOM   4279  HB2 ARG A 962     -29.569 -75.056 -14.713  1.00  0.00           H  
ATOM   4280  HG3 ARG A 962     -29.957 -74.484 -17.253  1.00  0.00           H  
ATOM   4281  HG2 ARG A 962     -31.181 -73.391 -16.691  1.00  0.00           H  
ATOM   4282  HD3 ARG A 962     -32.200 -75.534 -17.326  1.00  0.00           H  
ATOM   4283  HD2 ARG A 962     -32.365 -75.323 -15.598  1.00  0.00           H  
ATOM   4284  HE  ARG A 962     -31.023 -77.123 -15.223  1.00  0.00           H  
ATOM   4285 HH12 ARG A 962     -29.494 -77.561 -18.969  1.00  0.00           H  
ATOM   4286 HH11 ARG A 962     -30.483 -76.173 -18.622  1.00  0.00           H  
ATOM   4287 HH22 ARG A 962     -29.089 -79.139 -17.319  1.00  0.00           H  
ATOM   4288 HH21 ARG A 962     -29.761 -78.942 -15.725  1.00  0.00           H  
ATOM   4289  N   GLU A 963     -27.530 -73.406 -17.400  1.00 45.36           N  
ATOM   4290  CA  GLU A 963     -26.569 -73.859 -18.408  1.00 50.76           C  
ATOM   4291  C   GLU A 963     -25.258 -73.069 -18.289  1.00 46.87           C  
ATOM   4292  O   GLU A 963     -24.192 -73.646 -18.481  1.00 49.33           O  
ATOM   4293  CB  GLU A 963     -27.148 -73.609 -19.816  1.00 50.23           C  
ATOM   4294  CG  GLU A 963     -28.392 -74.468 -20.114  1.00 61.81           C  
ATOM   4295  CD  GLU A 963     -29.128 -74.098 -21.403  1.00 63.15           C  
ATOM   4296  OE1 GLU A 963     -28.924 -72.970 -21.903  1.00 53.37           O  
ATOM   4297  OE2 GLU A 963     -29.918 -74.956 -21.852  1.00 59.61           O1-
ATOM   4298  H   GLU A 963     -28.189 -72.698 -17.690  1.00  0.00           H  
ATOM   4299  HA  GLU A 963     -26.360 -74.922 -18.283  1.00  0.00           H  
ATOM   4300  HB3 GLU A 963     -26.390 -73.833 -20.569  1.00  0.00           H  
ATOM   4301  HB2 GLU A 963     -27.378 -72.551 -19.939  1.00  0.00           H  
ATOM   4302  HG3 GLU A 963     -29.118 -74.372 -19.311  1.00  0.00           H  
ATOM   4303  HG2 GLU A 963     -28.109 -75.520 -20.154  1.00  0.00           H  
ATOM   4304  N   LEU A 964     -25.326 -71.775 -17.928  1.00 41.51           N  
ATOM   4305  CA  LEU A 964     -24.169 -70.916 -17.675  1.00 38.17           C  
ATOM   4306  C   LEU A 964     -23.370 -71.370 -16.441  1.00 40.94           C  
ATOM   4307  O   LEU A 964     -22.145 -71.295 -16.475  1.00 45.61           O  
ATOM   4308  CB  LEU A 964     -24.631 -69.450 -17.518  1.00 42.45           C  
ATOM   4309  CG  LEU A 964     -25.102 -68.796 -18.837  1.00 45.50           C  
ATOM   4310  CD1 LEU A 964     -25.914 -67.519 -18.575  1.00 50.24           C  
ATOM   4311  CD2 LEU A 964     -23.922 -68.505 -19.778  1.00 41.08           C  
ATOM   4312  H   LEU A 964     -26.242 -71.364 -17.805  1.00  0.00           H  
ATOM   4313  HA  LEU A 964     -23.495 -70.996 -18.529  1.00  0.00           H  
ATOM   4314  HB3 LEU A 964     -23.825 -68.844 -17.098  1.00  0.00           H  
ATOM   4315  HB2 LEU A 964     -25.433 -69.411 -16.782  1.00  0.00           H  
ATOM   4316  HG  LEU A 964     -25.770 -69.485 -19.354  1.00  0.00           H  
ATOM   4317 HD11 LEU A 964     -26.149 -67.001 -19.504  1.00  0.00           H  
ATOM   4318 HD12 LEU A 964     -26.862 -67.743 -18.090  1.00  0.00           H  
ATOM   4319 HD13 LEU A 964     -25.372 -66.826 -17.934  1.00  0.00           H  
ATOM   4320 HD21 LEU A 964     -24.245 -67.965 -20.668  1.00  0.00           H  
ATOM   4321 HD22 LEU A 964     -23.159 -67.903 -19.288  1.00  0.00           H  
ATOM   4322 HD23 LEU A 964     -23.449 -69.424 -20.118  1.00  0.00           H  
ATOM   4323  N   ILE A 965     -24.030 -71.924 -15.403  1.00 40.87           N  
ATOM   4324  CA  ILE A 965     -23.379 -72.588 -14.264  1.00 38.31           C  
ATOM   4325  C   ILE A 965     -22.565 -73.798 -14.745  1.00 42.33           C  
ATOM   4326  O   ILE A 965     -21.391 -73.888 -14.403  1.00 45.24           O  
ATOM   4327  CB  ILE A 965     -24.414 -73.019 -13.183  1.00 39.03           C  
ATOM   4328  CG1 ILE A 965     -25.137 -71.811 -12.562  1.00 41.05           C  
ATOM   4329  CG2 ILE A 965     -23.796 -73.869 -12.046  1.00 41.23           C  
ATOM   4330  CD1 ILE A 965     -26.440 -72.193 -11.850  1.00 40.38           C  
ATOM   4331  H   ILE A 965     -25.041 -71.945 -15.438  1.00  0.00           H  
ATOM   4332  HA  ILE A 965     -22.687 -71.873 -13.812  1.00  0.00           H  
ATOM   4333  HB  ILE A 965     -25.164 -73.635 -13.682  1.00  0.00           H  
ATOM   4334 HG13 ILE A 965     -25.372 -71.085 -13.328  1.00  0.00           H  
ATOM   4335 HG12 ILE A 965     -24.472 -71.278 -11.885  1.00  0.00           H  
ATOM   4336 HG21 ILE A 965     -24.532 -74.113 -11.281  1.00  0.00           H  
ATOM   4337 HG22 ILE A 965     -23.407 -74.822 -12.403  1.00  0.00           H  
ATOM   4338 HG23 ILE A 965     -22.981 -73.336 -11.558  1.00  0.00           H  
ATOM   4339 HD11 ILE A 965     -27.082 -71.325 -11.729  1.00  0.00           H  
ATOM   4340 HD12 ILE A 965     -27.005 -72.932 -12.412  1.00  0.00           H  
ATOM   4341 HD13 ILE A 965     -26.254 -72.615 -10.865  1.00  0.00           H  
ATOM   4342  N   ILE A 966     -23.180 -74.698 -15.537  1.00 43.35           N  
ATOM   4343  CA  ILE A 966     -22.585 -75.928 -16.072  1.00 45.76           C  
ATOM   4344  C   ILE A 966     -21.346 -75.641 -16.939  1.00 47.19           C  
ATOM   4345  O   ILE A 966     -20.300 -76.247 -16.711  1.00 47.38           O  
ATOM   4346  CB  ILE A 966     -23.667 -76.759 -16.831  1.00 46.72           C  
ATOM   4347  CG1 ILE A 966     -24.743 -77.290 -15.853  1.00 56.83           C  
ATOM   4348  CG2 ILE A 966     -23.080 -77.927 -17.658  1.00 44.32           C  
ATOM   4349  CD1 ILE A 966     -26.032 -77.776 -16.532  1.00 57.97           C  
ATOM   4350  H   ILE A 966     -24.146 -74.523 -15.777  1.00  0.00           H  
ATOM   4351  HA  ILE A 966     -22.244 -76.519 -15.220  1.00  0.00           H  
ATOM   4352  HB  ILE A 966     -24.164 -76.091 -17.536  1.00  0.00           H  
ATOM   4353 HG13 ILE A 966     -25.020 -76.512 -15.144  1.00  0.00           H  
ATOM   4354 HG12 ILE A 966     -24.324 -78.094 -15.248  1.00  0.00           H  
ATOM   4355 HG21 ILE A 966     -23.858 -78.515 -18.141  1.00  0.00           H  
ATOM   4356 HG22 ILE A 966     -22.435 -77.575 -18.463  1.00  0.00           H  
ATOM   4357 HG23 ILE A 966     -22.497 -78.602 -17.030  1.00  0.00           H  
ATOM   4358 HD11 ILE A 966     -26.779 -78.039 -15.784  1.00  0.00           H  
ATOM   4359 HD12 ILE A 966     -26.464 -77.003 -17.167  1.00  0.00           H  
ATOM   4360 HD13 ILE A 966     -25.864 -78.660 -17.146  1.00  0.00           H  
ATOM   4361  N   GLU A 967     -21.457 -74.725 -17.914  1.00 47.01           N  
ATOM   4362  CA  GLU A 967     -20.398 -74.438 -18.881  1.00 52.92           C  
ATOM   4363  C   GLU A 967     -19.222 -73.664 -18.266  1.00 52.63           C  
ATOM   4364  O   GLU A 967     -18.087 -73.930 -18.654  1.00 48.20           O  
ATOM   4365  CB  GLU A 967     -20.982 -73.658 -20.080  1.00 50.61           C  
ATOM   4366  CG  GLU A 967     -21.990 -74.466 -20.935  1.00 64.54           C  
ATOM   4367  CD  GLU A 967     -21.430 -75.787 -21.475  1.00 78.50           C  
ATOM   4368  OE1 GLU A 967     -20.324 -75.753 -22.055  1.00 80.26           O  
ATOM   4369  OE2 GLU A 967     -22.102 -76.823 -21.271  1.00 75.41           O1-
ATOM   4370  H   GLU A 967     -22.348 -74.262 -18.046  1.00  0.00           H  
ATOM   4371  HA  GLU A 967     -19.987 -75.385 -19.229  1.00  0.00           H  
ATOM   4372  HB3 GLU A 967     -20.170 -73.326 -20.730  1.00  0.00           H  
ATOM   4373  HB2 GLU A 967     -21.466 -72.747 -19.726  1.00  0.00           H  
ATOM   4374  HG3 GLU A 967     -22.316 -73.862 -21.781  1.00  0.00           H  
ATOM   4375  HG2 GLU A 967     -22.885 -74.686 -20.357  1.00  0.00           H  
ATOM   4376  N   PHE A 968     -19.450 -72.779 -17.278  1.00 49.81           N  
ATOM   4377  CA  PHE A 968     -18.366 -72.127 -16.537  1.00 39.74           C  
ATOM   4378  C   PHE A 968     -17.801 -73.013 -15.411  1.00 39.34           C  
ATOM   4379  O   PHE A 968     -16.660 -72.788 -15.010  1.00 43.21           O  
ATOM   4380  CB  PHE A 968     -18.843 -70.779 -15.949  1.00 37.61           C  
ATOM   4381  CG  PHE A 968     -18.779 -69.634 -16.944  1.00 43.09           C  
ATOM   4382  CD1 PHE A 968     -17.518 -69.184 -17.385  1.00 42.86           C  
ATOM   4383  CD2 PHE A 968     -19.946 -69.008 -17.430  1.00 43.50           C  
ATOM   4384  CE1 PHE A 968     -17.419 -68.136 -18.318  1.00 46.47           C  
ATOM   4385  CE2 PHE A 968     -19.848 -67.961 -18.365  1.00 40.33           C  
ATOM   4386  CZ  PHE A 968     -18.587 -67.528 -18.816  1.00 37.14           C  
ATOM   4387  H   PHE A 968     -20.402 -72.585 -16.997  1.00  0.00           H  
ATOM   4388  HA  PHE A 968     -17.534 -71.928 -17.215  1.00  0.00           H  
ATOM   4389  HB3 PHE A 968     -18.186 -70.472 -15.136  1.00  0.00           H  
ATOM   4390  HB2 PHE A 968     -19.834 -70.862 -15.505  1.00  0.00           H  
ATOM   4391  HD1 PHE A 968     -16.622 -69.651 -17.007  1.00  0.00           H  
ATOM   4392  HD2 PHE A 968     -20.921 -69.310 -17.088  1.00  0.00           H  
ATOM   4393  HE1 PHE A 968     -16.448 -67.802 -18.653  1.00  0.00           H  
ATOM   4394  HE2 PHE A 968     -20.743 -67.489 -18.740  1.00  0.00           H  
ATOM   4395  HZ  PHE A 968     -18.515 -66.732 -19.541  1.00  0.00           H  
ATOM   4396  N   SER A 969     -18.540 -74.036 -14.935  1.00 43.60           N  
ATOM   4397  CA  SER A 969     -18.054 -75.018 -13.958  1.00 39.80           C  
ATOM   4398  C   SER A 969     -17.085 -76.002 -14.624  1.00 48.56           C  
ATOM   4399  O   SER A 969     -16.045 -76.286 -14.036  1.00 53.16           O  
ATOM   4400  CB  SER A 969     -19.216 -75.827 -13.344  1.00 43.39           C  
ATOM   4401  OG  SER A 969     -19.836 -75.093 -12.310  1.00 65.00           O  
ATOM   4402  H   SER A 969     -19.479 -74.158 -15.289  1.00  0.00           H  
ATOM   4403  HA  SER A 969     -17.513 -74.506 -13.160  1.00  0.00           H  
ATOM   4404  HB3 SER A 969     -18.848 -76.748 -12.889  1.00  0.00           H  
ATOM   4405  HB2 SER A 969     -19.952 -76.122 -14.091  1.00  0.00           H  
ATOM   4406  HG  SER A 969     -20.276 -74.354 -12.706  1.00  0.00           H  
ATOM   4407  N   LYS A 970     -17.388 -76.448 -15.861  1.00 48.33           N  
ATOM   4408  CA  LYS A 970     -16.525 -77.255 -16.732  1.00 42.88           C  
ATOM   4409  C   LYS A 970     -15.174 -76.571 -16.991  1.00 39.90           C  
ATOM   4410  O   LYS A 970     -14.129 -77.216 -16.913  1.00 40.45           O  
ATOM   4411  CB  LYS A 970     -17.221 -77.483 -18.092  1.00 41.99           C  
ATOM   4412  CG  LYS A 970     -18.309 -78.565 -18.130  1.00 48.85           C  
ATOM   4413  CD  LYS A 970     -19.007 -78.557 -19.501  1.00 57.44           C  
ATOM   4414  CE  LYS A 970     -20.133 -79.585 -19.645  1.00 61.17           C  
ATOM   4415  NZ  LYS A 970     -20.825 -79.418 -20.935  1.00 69.39           N1+
ATOM   4416  H   LYS A 970     -18.275 -76.160 -16.253  1.00  0.00           H  
ATOM   4417  HA  LYS A 970     -16.335 -78.215 -16.250  1.00  0.00           H  
ATOM   4418  HB3 LYS A 970     -16.476 -77.758 -18.842  1.00  0.00           H  
ATOM   4419  HB2 LYS A 970     -17.640 -76.539 -18.439  1.00  0.00           H  
ATOM   4420  HG3 LYS A 970     -19.040 -78.397 -17.340  1.00  0.00           H  
ATOM   4421  HG2 LYS A 970     -17.866 -79.543 -17.938  1.00  0.00           H  
ATOM   4422  HD3 LYS A 970     -18.268 -78.720 -20.286  1.00  0.00           H  
ATOM   4423  HD2 LYS A 970     -19.420 -77.564 -19.677  1.00  0.00           H  
ATOM   4424  HE3 LYS A 970     -20.859 -79.469 -18.840  1.00  0.00           H  
ATOM   4425  HE2 LYS A 970     -19.735 -80.598 -19.578  1.00  0.00           H  
ATOM   4426  HZ1 LYS A 970     -20.168 -79.531 -21.693  1.00  0.00           H  
ATOM   4427  HZ2 LYS A 970     -21.563 -80.102 -21.021  1.00  0.00           H  
ATOM   4428  HZ3 LYS A 970     -21.229 -78.487 -20.990  1.00  0.00           H  
ATOM   4429  N   MET A 971     -15.219 -75.258 -17.274  1.00 43.35           N  
ATOM   4430  CA  MET A 971     -14.061 -74.425 -17.574  1.00 42.73           C  
ATOM   4431  C   MET A 971     -13.218 -74.117 -16.332  1.00 43.07           C  
ATOM   4432  O   MET A 971     -12.000 -74.020 -16.448  1.00 46.08           O  
ATOM   4433  CB  MET A 971     -14.543 -73.098 -18.189  1.00 46.15           C  
ATOM   4434  CG  MET A 971     -15.041 -73.280 -19.623  1.00 38.52           C  
ATOM   4435  SD  MET A 971     -15.667 -71.770 -20.388  1.00 43.32           S  
ATOM   4436  CE  MET A 971     -16.030 -72.466 -22.014  1.00 58.83           C  
ATOM   4437  H   MET A 971     -16.126 -74.813 -17.312  1.00  0.00           H  
ATOM   4438  HA  MET A 971     -13.433 -74.957 -18.284  1.00  0.00           H  
ATOM   4439  HB3 MET A 971     -13.726 -72.374 -18.210  1.00  0.00           H  
ATOM   4440  HB2 MET A 971     -15.324 -72.655 -17.571  1.00  0.00           H  
ATOM   4441  HG3 MET A 971     -15.820 -74.038 -19.667  1.00  0.00           H  
ATOM   4442  HG2 MET A 971     -14.234 -73.662 -20.242  1.00  0.00           H  
ATOM   4443  HE1 MET A 971     -16.360 -71.684 -22.694  1.00  0.00           H  
ATOM   4444  HE2 MET A 971     -15.137 -72.934 -22.424  1.00  0.00           H  
ATOM   4445  HE3 MET A 971     -16.814 -73.220 -21.941  1.00  0.00           H  
ATOM   4446  N   ALA A 972     -13.845 -74.010 -15.150  1.00 48.10           N  
ATOM   4447  CA  ALA A 972     -13.179 -73.765 -13.872  1.00 48.00           C  
ATOM   4448  C   ALA A 972     -12.423 -74.995 -13.326  1.00 43.26           C  
ATOM   4449  O   ALA A 972     -11.649 -74.836 -12.381  1.00 50.34           O  
ATOM   4450  CB  ALA A 972     -14.239 -73.335 -12.847  1.00 38.82           C  
ATOM   4451  H   ALA A 972     -14.852 -74.095 -15.133  1.00  0.00           H  
ATOM   4452  HA  ALA A 972     -12.460 -72.952 -13.996  1.00  0.00           H  
ATOM   4453  HB1 ALA A 972     -13.791 -73.159 -11.869  1.00  0.00           H  
ATOM   4454  HB2 ALA A 972     -14.722 -72.405 -13.148  1.00  0.00           H  
ATOM   4455  HB3 ALA A 972     -15.016 -74.089 -12.724  1.00  0.00           H  
ATOM   4456  N   ARG A 973     -12.596 -76.194 -13.921  1.00 45.75           N  
ATOM   4457  CA  ARG A 973     -11.832 -77.401 -13.578  1.00 50.03           C  
ATOM   4458  C   ARG A 973     -10.463 -77.444 -14.284  1.00 49.11           C  
ATOM   4459  O   ARG A 973      -9.567 -78.136 -13.804  1.00 45.77           O  
ATOM   4460  CB  ARG A 973     -12.581 -78.672 -14.023  1.00 53.40           C  
ATOM   4461  CG  ARG A 973     -14.012 -78.814 -13.486  1.00 57.29           C  
ATOM   4462  CD  ARG A 973     -14.509 -80.265 -13.460  1.00 68.95           C  
ATOM   4463  NE  ARG A 973     -14.394 -80.885 -14.789  1.00 85.41           N  
ATOM   4464  CZ  ARG A 973     -13.428 -81.732 -15.188  1.00100.70           C  
ATOM   4465  NH1 ARG A 973     -12.456 -82.141 -14.359  1.00 94.24           N  
ATOM   4466  NH2 ARG A 973     -13.430 -82.174 -16.451  1.00102.43           N1+
ATOM   4467  H   ARG A 973     -13.254 -76.258 -14.686  1.00  0.00           H  
ATOM   4468  HA  ARG A 973     -11.676 -77.442 -12.498  1.00  0.00           H  
ATOM   4469  HB3 ARG A 973     -12.000 -79.529 -13.682  1.00  0.00           H  
ATOM   4470  HB2 ARG A 973     -12.605 -78.742 -15.113  1.00  0.00           H  
ATOM   4471  HG3 ARG A 973     -14.673 -78.234 -14.121  1.00  0.00           H  
ATOM   4472  HG2 ARG A 973     -14.082 -78.394 -12.481  1.00  0.00           H  
ATOM   4473  HD3 ARG A 973     -15.558 -80.282 -13.164  1.00  0.00           H  
ATOM   4474  HD2 ARG A 973     -13.971 -80.843 -12.709  1.00  0.00           H  
ATOM   4475  HE  ARG A 973     -15.093 -80.605 -15.461  1.00  0.00           H  
ATOM   4476 HH12 ARG A 973     -11.735 -82.772 -14.678  1.00  0.00           H  
ATOM   4477 HH11 ARG A 973     -12.437 -81.813 -13.404  1.00  0.00           H  
ATOM   4478 HH22 ARG A 973     -12.713 -82.808 -16.773  1.00  0.00           H  
ATOM   4479 HH21 ARG A 973     -14.148 -81.876 -17.095  1.00  0.00           H  
ATOM   4480  N   ASP A 974     -10.289 -76.693 -15.386  1.00 52.64           N  
ATOM   4481  CA  ASP A 974      -9.014 -76.477 -16.070  1.00 48.14           C  
ATOM   4482  C   ASP A 974      -8.931 -75.008 -16.529  1.00 46.41           C  
ATOM   4483  O   ASP A 974      -9.060 -74.756 -17.725  1.00 47.31           O  
ATOM   4484  CB  ASP A 974      -8.786 -77.572 -17.144  1.00 42.76           C  
ATOM   4485  CG  ASP A 974      -7.451 -77.491 -17.899  1.00 53.80           C  
ATOM   4486  OD1 ASP A 974      -6.512 -76.853 -17.373  1.00 51.94           O  
ATOM   4487  OD2 ASP A 974      -7.394 -78.091 -18.994  1.00 56.44           O1-
ATOM   4488  H   ASP A 974     -11.075 -76.148 -15.714  1.00  0.00           H  
ATOM   4489  HA  ASP A 974      -8.210 -76.605 -15.343  1.00  0.00           H  
ATOM   4490  HB3 ASP A 974      -9.594 -77.538 -17.876  1.00  0.00           H  
ATOM   4491  HB2 ASP A 974      -8.836 -78.557 -16.680  1.00  0.00           H  
ATOM   4492  N   PRO A 975      -8.805 -74.033 -15.594  1.00 41.76           N  
ATOM   4493  CA  PRO A 975      -8.943 -72.588 -15.855  1.00 40.41           C  
ATOM   4494  C   PRO A 975      -8.091 -72.001 -16.993  1.00 36.14           C  
ATOM   4495  O   PRO A 975      -8.580 -71.173 -17.762  1.00 40.04           O  
ATOM   4496  CB  PRO A 975      -8.539 -71.915 -14.538  1.00 41.08           C  
ATOM   4497  CG  PRO A 975      -8.816 -72.937 -13.465  1.00 52.24           C  
ATOM   4498  CD  PRO A 975      -8.624 -74.276 -14.158  1.00 44.23           C  
ATOM   4499  HA  PRO A 975      -9.993 -72.398 -16.063  1.00  0.00           H  
ATOM   4500  HB3 PRO A 975      -9.068 -70.980 -14.374  1.00  0.00           H  
ATOM   4501  HB2 PRO A 975      -7.469 -71.707 -14.511  1.00  0.00           H  
ATOM   4502  HG3 PRO A 975      -9.851 -72.839 -13.137  1.00  0.00           H  
ATOM   4503  HG2 PRO A 975      -8.171 -72.826 -12.595  1.00  0.00           H  
ATOM   4504  HD2 PRO A 975      -7.610 -74.643 -13.991  1.00  0.00           H  
ATOM   4505  HD3 PRO A 975      -9.313 -74.998 -13.733  1.00  0.00           H  
ATOM   4506  N   GLN A 976      -6.823 -72.431 -17.081  1.00 52.25           N  
ATOM   4507  CA  GLN A 976      -5.796 -71.865 -17.956  1.00 45.71           C  
ATOM   4508  C   GLN A 976      -5.911 -72.339 -19.416  1.00 41.38           C  
ATOM   4509  O   GLN A 976      -5.287 -71.742 -20.294  1.00 40.55           O  
ATOM   4510  CB  GLN A 976      -4.419 -72.267 -17.396  1.00 45.92           C  
ATOM   4511  CG  GLN A 976      -4.150 -71.627 -16.018  1.00 64.72           C  
ATOM   4512  CD  GLN A 976      -2.740 -71.883 -15.487  1.00 81.99           C  
ATOM   4513  OE1 GLN A 976      -2.003 -72.720 -16.003  1.00 72.94           O  
ATOM   4514  NE2 GLN A 976      -2.355 -71.150 -14.445  1.00 87.47           N  
ATOM   4515  H   GLN A 976      -6.517 -73.131 -16.421  1.00  0.00           H  
ATOM   4516  HA  GLN A 976      -5.879 -70.779 -17.943  1.00  0.00           H  
ATOM   4517  HB3 GLN A 976      -3.638 -71.947 -18.089  1.00  0.00           H  
ATOM   4518  HB2 GLN A 976      -4.343 -73.354 -17.328  1.00  0.00           H  
ATOM   4519  HG3 GLN A 976      -4.864 -71.990 -15.279  1.00  0.00           H  
ATOM   4520  HG2 GLN A 976      -4.294 -70.548 -16.089  1.00  0.00           H  
ATOM   4521 HE22 GLN A 976      -1.421 -71.277 -14.064  1.00  0.00           H  
ATOM   4522 HE21 GLN A 976      -2.964 -70.447 -14.050  1.00  0.00           H  
ATOM   4523  N   ARG A 977      -6.748 -73.355 -19.686  1.00 41.12           N  
ATOM   4524  CA  ARG A 977      -7.144 -73.784 -21.027  1.00 43.63           C  
ATOM   4525  C   ARG A 977      -8.147 -72.803 -21.669  1.00 35.46           C  
ATOM   4526  O   ARG A 977      -8.255 -72.782 -22.894  1.00 38.54           O  
ATOM   4527  CB  ARG A 977      -7.778 -75.190 -20.901  1.00 47.09           C  
ATOM   4528  CG  ARG A 977      -8.352 -75.787 -22.199  1.00 48.11           C  
ATOM   4529  CD  ARG A 977      -8.855 -77.222 -22.023  1.00 52.48           C  
ATOM   4530  NE  ARG A 977      -9.620 -77.642 -23.205  1.00 55.37           N  
ATOM   4531  CZ  ARG A 977     -10.330 -78.775 -23.317  1.00 59.82           C  
ATOM   4532  NH1 ARG A 977     -10.378 -79.665 -22.315  1.00 61.20           N  
ATOM   4533  NH2 ARG A 977     -10.998 -79.019 -24.452  1.00 65.51           N1+
ATOM   4534  H   ARG A 977      -7.214 -73.801 -18.908  1.00  0.00           H  
ATOM   4535  HA  ARG A 977      -6.260 -73.845 -21.664  1.00  0.00           H  
ATOM   4536  HB3 ARG A 977      -8.577 -75.168 -20.161  1.00  0.00           H  
ATOM   4537  HB2 ARG A 977      -7.023 -75.871 -20.508  1.00  0.00           H  
ATOM   4538  HG3 ARG A 977      -7.589 -75.762 -22.978  1.00  0.00           H  
ATOM   4539  HG2 ARG A 977      -9.185 -75.180 -22.556  1.00  0.00           H  
ATOM   4540  HD3 ARG A 977      -9.502 -77.285 -21.147  1.00  0.00           H  
ATOM   4541  HD2 ARG A 977      -8.022 -77.906 -21.859  1.00  0.00           H  
ATOM   4542  HE  ARG A 977      -9.598 -77.005 -23.989  1.00  0.00           H  
ATOM   4543 HH12 ARG A 977     -10.911 -80.517 -22.402  1.00  0.00           H  
ATOM   4544 HH11 ARG A 977      -9.874 -79.477 -21.460  1.00  0.00           H  
ATOM   4545 HH22 ARG A 977     -11.532 -79.868 -24.561  1.00  0.00           H  
ATOM   4546 HH21 ARG A 977     -10.968 -78.355 -25.214  1.00  0.00           H  
ATOM   4547  N   TYR A 978      -8.872 -72.011 -20.859  1.00 40.64           N  
ATOM   4548  CA  TYR A 978     -10.004 -71.184 -21.285  1.00 38.88           C  
ATOM   4549  C   TYR A 978      -9.767 -69.683 -21.080  1.00 32.49           C  
ATOM   4550  O   TYR A 978     -10.402 -68.884 -21.768  1.00 48.23           O  
ATOM   4551  CB  TYR A 978     -11.263 -71.660 -20.542  1.00 39.15           C  
ATOM   4552  CG  TYR A 978     -11.617 -73.099 -20.862  1.00 44.14           C  
ATOM   4553  CD1 TYR A 978     -12.124 -73.441 -22.131  1.00 40.45           C  
ATOM   4554  CD2 TYR A 978     -11.402 -74.107 -19.903  1.00 36.28           C  
ATOM   4555  CE1 TYR A 978     -12.438 -74.780 -22.431  1.00 41.75           C  
ATOM   4556  CE2 TYR A 978     -11.698 -75.449 -20.205  1.00 40.17           C  
ATOM   4557  CZ  TYR A 978     -12.232 -75.784 -21.464  1.00 47.30           C  
ATOM   4558  OH  TYR A 978     -12.549 -77.080 -21.745  1.00 44.39           O  
ATOM   4559  H   TYR A 978      -8.704 -72.077 -19.865  1.00  0.00           H  
ATOM   4560  HA  TYR A 978     -10.181 -71.318 -22.352  1.00  0.00           H  
ATOM   4561  HB3 TYR A 978     -12.120 -71.042 -20.805  1.00  0.00           H  
ATOM   4562  HB2 TYR A 978     -11.132 -71.546 -19.464  1.00  0.00           H  
ATOM   4563  HD1 TYR A 978     -12.269 -72.676 -22.877  1.00  0.00           H  
ATOM   4564  HD2 TYR A 978     -11.013 -73.846 -18.932  1.00  0.00           H  
ATOM   4565  HE1 TYR A 978     -12.836 -75.030 -23.404  1.00  0.00           H  
ATOM   4566  HE2 TYR A 978     -11.530 -76.215 -19.462  1.00  0.00           H  
ATOM   4567  HH  TYR A 978     -12.925 -77.185 -22.605  1.00  0.00           H  
ATOM   4568  N   LEU A 979      -8.831 -69.295 -20.200  1.00 35.72           N  
ATOM   4569  CA  LEU A 979      -8.347 -67.927 -20.037  1.00 51.85           C  
ATOM   4570  C   LEU A 979      -6.821 -67.960 -19.973  1.00 48.45           C  
ATOM   4571  O   LEU A 979      -6.259 -68.540 -19.045  1.00 56.00           O  
ATOM   4572  CB  LEU A 979      -8.937 -67.253 -18.785  1.00 56.35           C  
ATOM   4573  CG  LEU A 979     -10.462 -67.076 -18.729  1.00 45.60           C  
ATOM   4574  CD1 LEU A 979     -10.861 -66.555 -17.344  1.00 51.00           C  
ATOM   4575  CD2 LEU A 979     -10.981 -66.138 -19.823  1.00 37.74           C  
ATOM   4576  H   LEU A 979      -8.360 -70.006 -19.658  1.00  0.00           H  
ATOM   4577  HA  LEU A 979      -8.629 -67.341 -20.908  1.00  0.00           H  
ATOM   4578  HB3 LEU A 979      -8.464 -66.279 -18.643  1.00  0.00           H  
ATOM   4579  HB2 LEU A 979      -8.646 -67.850 -17.929  1.00  0.00           H  
ATOM   4580  HG  LEU A 979     -10.935 -68.050 -18.858  1.00  0.00           H  
ATOM   4581 HD11 LEU A 979     -11.943 -66.520 -17.237  1.00  0.00           H  
ATOM   4582 HD12 LEU A 979     -10.477 -67.203 -16.558  1.00  0.00           H  
ATOM   4583 HD13 LEU A 979     -10.470 -65.553 -17.166  1.00  0.00           H  
ATOM   4584 HD21 LEU A 979     -12.053 -65.986 -19.726  1.00  0.00           H  
ATOM   4585 HD22 LEU A 979     -10.499 -65.162 -19.782  1.00  0.00           H  
ATOM   4586 HD23 LEU A 979     -10.810 -66.558 -20.808  1.00  0.00           H  
ATOM   4587  N   VAL A 980      -6.158 -67.319 -20.945  1.00 37.57           N  
ATOM   4588  CA  VAL A 980      -4.707 -67.184 -21.015  1.00 52.89           C  
ATOM   4589  C   VAL A 980      -4.372 -65.775 -20.508  1.00 44.31           C  
ATOM   4590  O   VAL A 980      -4.558 -64.787 -21.217  1.00 36.28           O  
ATOM   4591  CB  VAL A 980      -4.244 -67.382 -22.486  1.00 42.64           C  
ATOM   4592  CG1 VAL A 980      -2.721 -67.202 -22.653  1.00 46.91           C  
ATOM   4593  CG2 VAL A 980      -4.656 -68.765 -23.026  1.00 64.14           C  
ATOM   4594  H   VAL A 980      -6.698 -66.835 -21.651  1.00  0.00           H  
ATOM   4595  HA  VAL A 980      -4.210 -67.928 -20.389  1.00  0.00           H  
ATOM   4596  HB  VAL A 980      -4.734 -66.636 -23.114  1.00  0.00           H  
ATOM   4597 HG11 VAL A 980      -2.417 -67.385 -23.684  1.00  0.00           H  
ATOM   4598 HG12 VAL A 980      -2.395 -66.193 -22.403  1.00  0.00           H  
ATOM   4599 HG13 VAL A 980      -2.170 -67.897 -22.018  1.00  0.00           H  
ATOM   4600 HG21 VAL A 980      -4.307 -68.908 -24.049  1.00  0.00           H  
ATOM   4601 HG22 VAL A 980      -4.238 -69.568 -22.417  1.00  0.00           H  
ATOM   4602 HG23 VAL A 980      -5.739 -68.891 -23.040  1.00  0.00           H  
ATOM   4603  N   ILE A 981      -3.879 -65.701 -19.266  1.00 45.40           N  
ATOM   4604  CA  ILE A 981      -3.441 -64.480 -18.593  1.00 51.28           C  
ATOM   4605  C   ILE A 981      -1.919 -64.612 -18.430  1.00 55.44           C  
ATOM   4606  O   ILE A 981      -1.429 -65.681 -18.066  1.00 53.85           O  
ATOM   4607  CB  ILE A 981      -4.163 -64.360 -17.220  1.00 54.57           C  
ATOM   4608  CG1 ILE A 981      -5.700 -64.485 -17.367  1.00 57.59           C  
ATOM   4609  CG2 ILE A 981      -3.787 -63.060 -16.475  1.00 61.75           C  
ATOM   4610  CD1 ILE A 981      -6.450 -64.519 -16.038  1.00 63.36           C  
ATOM   4611  H   ILE A 981      -3.767 -66.561 -18.746  1.00  0.00           H  
ATOM   4612  HA  ILE A 981      -3.665 -63.597 -19.195  1.00  0.00           H  
ATOM   4613  HB  ILE A 981      -3.831 -65.190 -16.596  1.00  0.00           H  
ATOM   4614 HG13 ILE A 981      -5.956 -65.410 -17.882  1.00  0.00           H  
ATOM   4615 HG12 ILE A 981      -6.092 -63.680 -17.984  1.00  0.00           H  
ATOM   4616 HG21 ILE A 981      -4.245 -63.015 -15.487  1.00  0.00           H  
ATOM   4617 HG22 ILE A 981      -2.712 -62.977 -16.315  1.00  0.00           H  
ATOM   4618 HG23 ILE A 981      -4.111 -62.179 -17.031  1.00  0.00           H  
ATOM   4619 HD11 ILE A 981      -7.457 -64.898 -16.192  1.00  0.00           H  
ATOM   4620 HD12 ILE A 981      -5.940 -65.180 -15.342  1.00  0.00           H  
ATOM   4621 HD13 ILE A 981      -6.522 -63.534 -15.578  1.00  0.00           H  
ATOM   4622  N   GLN A 982      -1.160 -63.539 -18.702  1.00 63.17           N  
ATOM   4623  CA  GLN A 982       0.296 -63.538 -18.552  1.00 64.62           C  
ATOM   4624  C   GLN A 982       0.660 -63.489 -17.056  1.00 59.67           C  
ATOM   4625  O   GLN A 982       0.294 -62.542 -16.357  1.00 75.81           O  
ATOM   4626  CB  GLN A 982       0.885 -62.329 -19.310  1.00 70.50           C  
ATOM   4627  CG  GLN A 982       2.429 -62.270 -19.253  1.00 89.60           C  
ATOM   4628  CD  GLN A 982       3.055 -61.276 -20.234  1.00101.33           C  
ATOM   4629  OE1 GLN A 982       2.456 -60.907 -21.243  1.00108.29           O  
ATOM   4630  NE2 GLN A 982       4.280 -60.838 -19.940  1.00102.29           N  
ATOM   4631  H   GLN A 982      -1.604 -62.682 -18.995  1.00  0.00           H  
ATOM   4632  HA  GLN A 982       0.699 -64.450 -18.998  1.00  0.00           H  
ATOM   4633  HB3 GLN A 982       0.470 -61.396 -18.923  1.00  0.00           H  
ATOM   4634  HB2 GLN A 982       0.558 -62.395 -20.349  1.00  0.00           H  
ATOM   4635  HG3 GLN A 982       2.840 -63.253 -19.484  1.00  0.00           H  
ATOM   4636  HG2 GLN A 982       2.758 -62.023 -18.242  1.00  0.00           H  
ATOM   4637 HE22 GLN A 982       4.736 -60.184 -20.560  1.00  0.00           H  
ATOM   4638 HE21 GLN A 982       4.750 -61.159 -19.106  1.00  0.00           H  
ATOM   4639  N   GLY A 983       1.372 -64.526 -16.584  1.00 50.70           N  
ATOM   4640  CA  GLY A 983       1.799 -64.689 -15.196  1.00 59.81           C  
ATOM   4641  C   GLY A 983       0.712 -65.256 -14.270  1.00 62.06           C  
ATOM   4642  O   GLY A 983       0.618 -64.808 -13.128  1.00 67.94           O  
ATOM   4643  H   GLY A 983       1.619 -65.263 -17.229  1.00  0.00           H  
ATOM   4644  HA3 GLY A 983       2.157 -63.738 -14.799  1.00  0.00           H  
ATOM   4645  HA2 GLY A 983       2.650 -65.370 -15.178  1.00  0.00           H  
ATOM   4646  N   ASP A 984      -0.110 -66.205 -14.761  1.00 67.30           N  
ATOM   4647  CA  ASP A 984      -1.288 -66.812 -14.111  1.00 68.35           C  
ATOM   4648  C   ASP A 984      -0.976 -67.758 -12.920  1.00 84.39           C  
ATOM   4649  O   ASP A 984      -1.581 -68.819 -12.786  1.00 92.08           O  
ATOM   4650  CB  ASP A 984      -2.111 -67.546 -15.207  1.00 75.57           C  
ATOM   4651  CG  ASP A 984      -3.626 -67.649 -14.964  1.00 65.12           C  
ATOM   4652  OD1 ASP A 984      -4.065 -67.629 -13.794  1.00 48.20           O  
ATOM   4653  OD2 ASP A 984      -4.346 -67.755 -15.979  1.00 68.03           O1-
ATOM   4654  H   ASP A 984       0.059 -66.502 -15.711  1.00  0.00           H  
ATOM   4655  HA  ASP A 984      -1.883 -65.985 -13.720  1.00  0.00           H  
ATOM   4656  HB3 ASP A 984      -1.709 -68.540 -15.405  1.00  0.00           H  
ATOM   4657  HB2 ASP A 984      -2.008 -67.011 -16.145  1.00  0.00           H  
ATOM   4658  N   GLU A 985      -0.061 -67.364 -12.024  1.00 98.52           N  
ATOM   4659  CA  GLU A 985       0.210 -68.004 -10.739  1.00112.63           C  
ATOM   4660  C   GLU A 985       0.455 -66.890  -9.719  1.00119.55           C  
ATOM   4661  O   GLU A 985      -0.465 -66.459  -9.024  1.00109.55           O  
ATOM   4662  CB  GLU A 985       1.363 -69.043 -10.804  1.00104.73           C  
ATOM   4663  CG  GLU A 985       0.994 -70.444 -11.340  1.00103.39           C  
ATOM   4664  CD  GLU A 985       1.063 -70.613 -12.860  1.00 98.93           C  
ATOM   4665  OE1 GLU A 985       1.836 -69.872 -13.506  1.00 84.71           O  
ATOM   4666  OE2 GLU A 985       0.341 -71.507 -13.352  1.00 88.64           O1-
ATOM   4667  H   GLU A 985       0.399 -66.480 -12.199  1.00  0.00           H  
ATOM   4668  HA  GLU A 985      -0.690 -68.518 -10.395  1.00  0.00           H  
ATOM   4669  HB3 GLU A 985       1.729 -69.205  -9.788  1.00  0.00           H  
ATOM   4670  HB2 GLU A 985       2.218 -68.629 -11.341  1.00  0.00           H  
ATOM   4671  HG3 GLU A 985       0.005 -70.735 -10.983  1.00  0.00           H  
ATOM   4672  HG2 GLU A 985       1.690 -71.172 -10.922  1.00  0.00           H  
ATOM   4673  N   ARG A 986       1.718 -66.446  -9.640  1.00120.26           N  
ATOM   4674  CA  ARG A 986       2.246 -65.415  -8.758  1.00131.24           C  
ATOM   4675  C   ARG A 986       3.366 -64.689  -9.508  1.00141.34           C  
ATOM   4676  O   ARG A 986       4.218 -65.343 -10.112  1.00136.97           O  
ATOM   4677  CB  ARG A 986       2.745 -66.023  -7.429  1.00135.63           C  
ATOM   4678  CG  ARG A 986       1.657 -66.706  -6.581  1.00126.99           C  
ATOM   4679  CD  ARG A 986       2.154 -67.149  -5.198  1.00122.50           C  
ATOM   4680  NE  ARG A 986       2.472 -65.991  -4.350  1.00123.34           N  
ATOM   4681  CZ  ARG A 986       1.585 -65.220  -3.699  1.00121.82           C  
ATOM   4682  NH1 ARG A 986       0.267 -65.464  -3.753  1.00122.42           N  
ATOM   4683  NH2 ARG A 986       2.028 -64.178  -2.984  1.00117.05           N1+
ATOM   4684  H   ARG A 986       2.390 -66.863 -10.269  1.00  0.00           H  
ATOM   4685  HA  ARG A 986       1.456 -64.691  -8.545  1.00  0.00           H  
ATOM   4686  HB3 ARG A 986       3.202 -65.226  -6.842  1.00  0.00           H  
ATOM   4687  HB2 ARG A 986       3.543 -66.740  -7.629  1.00  0.00           H  
ATOM   4688  HG3 ARG A 986       1.282 -67.587  -7.101  1.00  0.00           H  
ATOM   4689  HG2 ARG A 986       0.806 -66.034  -6.469  1.00  0.00           H  
ATOM   4690  HD3 ARG A 986       3.045 -67.768  -5.300  1.00  0.00           H  
ATOM   4691  HD2 ARG A 986       1.404 -67.764  -4.701  1.00  0.00           H  
ATOM   4692  HE  ARG A 986       3.451 -65.753  -4.289  1.00  0.00           H  
ATOM   4693 HH12 ARG A 986      -0.389 -64.872  -3.265  1.00  0.00           H  
ATOM   4694 HH11 ARG A 986      -0.078 -66.244  -4.294  1.00  0.00           H  
ATOM   4695 HH22 ARG A 986       1.378 -63.582  -2.493  1.00  0.00           H  
ATOM   4696 HH21 ARG A 986       3.016 -63.979  -2.928  1.00  0.00           H  
ATOM   4697  N   MET A 987       3.380 -63.349  -9.454  1.00145.64           N  
ATOM   4698  CA  MET A 987       4.352 -62.514 -10.167  1.00140.62           C  
ATOM   4699  C   MET A 987       5.601 -62.184  -9.321  1.00130.44           C  
ATOM   4700  O   MET A 987       6.470 -61.450  -9.792  1.00122.46           O  
ATOM   4701  CB  MET A 987       3.660 -61.206 -10.604  1.00142.75           C  
ATOM   4702  CG  MET A 987       2.454 -61.452 -11.530  1.00140.33           C  
ATOM   4703  SD  MET A 987       2.091 -60.100 -12.681  1.00139.81           S  
ATOM   4704  CE  MET A 987       3.315 -60.466 -13.968  1.00126.55           C  
ATOM   4705  H   MET A 987       2.650 -62.876  -8.940  1.00  0.00           H  
ATOM   4706  HA  MET A 987       4.700 -63.028 -11.064  1.00  0.00           H  
ATOM   4707  HB3 MET A 987       4.385 -60.591 -11.140  1.00  0.00           H  
ATOM   4708  HB2 MET A 987       3.347 -60.615  -9.742  1.00  0.00           H  
ATOM   4709  HG3 MET A 987       1.565 -61.633 -10.925  1.00  0.00           H  
ATOM   4710  HG2 MET A 987       2.602 -62.354 -12.124  1.00  0.00           H  
ATOM   4711  HE1 MET A 987       3.250 -59.725 -14.765  1.00  0.00           H  
ATOM   4712  HE2 MET A 987       4.325 -60.444 -13.559  1.00  0.00           H  
ATOM   4713  HE3 MET A 987       3.133 -61.450 -14.399  1.00  0.00           H  
ATOM   4714  N   HIS A 988       5.726 -62.747  -8.104  1.00131.92           N  
ATOM   4715  CA  HIS A 988       6.911 -62.647  -7.253  1.00126.94           C  
ATOM   4716  C   HIS A 988       7.977 -63.636  -7.751  1.00120.13           C  
ATOM   4717  O   HIS A 988       9.036 -63.288  -8.269  1.00115.24           O  
ATOM   4718  CB  HIS A 988       6.516 -62.988  -5.799  1.00121.21           C  
ATOM   4719  CG  HIS A 988       7.643 -62.982  -4.788  1.00114.52           C  
ATOM   4720  ND1 HIS A 988       8.635 -62.015  -4.763  1.00115.80           N  
ATOM   4721  CD2 HIS A 988       7.928 -63.826  -3.736  1.00114.76           C  
ATOM   4722  CE1 HIS A 988       9.459 -62.318  -3.756  1.00112.02           C  
ATOM   4723  NE2 HIS A 988       9.088 -63.400  -3.084  1.00112.04           N  
ATOM   4724  H   HIS A 988       4.976 -63.343  -7.787  1.00  0.00           H  
ATOM   4725  HA  HIS A 988       7.308 -61.631  -7.291  1.00  0.00           H  
ATOM   4726  HXT HIS A 988       7.693 -64.680  -7.613  1.00  0.00           H  
ATOM   4727  HB3 HIS A 988       6.030 -63.964  -5.757  1.00  0.00           H  
ATOM   4728  HB2 HIS A 988       5.772 -62.267  -5.457  1.00  0.00           H  
ATOM   4729  HD1 HIS A 988       8.732 -61.233  -5.394  1.00  0.00           H  
ATOM   4730  HD2 HIS A 988       7.396 -64.705  -3.403  1.00  0.00           H  
ATOM   4731  HE1 HIS A 988      10.334 -61.735  -3.506  1.00  0.00           H  
ATOM   4732  N   LEU A1001      14.021 -58.817  -9.964  1.00133.72           N  
ATOM   4733  CA  LEU A1001      14.248 -58.509  -8.551  1.00134.01           C  
ATOM   4734  C   LEU A1001      13.788 -57.071  -8.237  1.00139.33           C  
ATOM   4735  O   LEU A1001      14.594 -56.229  -7.840  1.00131.24           O  
ATOM   4736  CB  LEU A1001      15.733 -58.758  -8.162  1.00120.61           C  
ATOM   4737  CG  LEU A1001      16.114 -60.227  -7.861  1.00111.49           C  
ATOM   4738  CD1 LEU A1001      16.211 -61.100  -9.124  1.00109.50           C  
ATOM   4739  CD2 LEU A1001      17.438 -60.290  -7.082  1.00104.99           C  
ATOM   4740  H1  LEU A1001      14.393 -59.723 -10.209  1.00  0.00           H  
ATOM   4741  H2  LEU A1001      13.038 -58.839 -10.192  1.00  0.00           H  
ATOM   4742  HA  LEU A1001      13.621 -59.171  -7.954  1.00  0.00           H  
ATOM   4743  HB3 LEU A1001      15.950 -58.202  -7.249  1.00  0.00           H  
ATOM   4744  HB2 LEU A1001      16.401 -58.341  -8.918  1.00  0.00           H  
ATOM   4745  HG  LEU A1001      15.347 -60.653  -7.214  1.00  0.00           H  
ATOM   4746 HD11 LEU A1001      16.545 -62.108  -8.877  1.00  0.00           H  
ATOM   4747 HD12 LEU A1001      15.247 -61.199  -9.621  1.00  0.00           H  
ATOM   4748 HD13 LEU A1001      16.921 -60.685  -9.841  1.00  0.00           H  
ATOM   4749 HD21 LEU A1001      17.682 -61.317  -6.810  1.00  0.00           H  
ATOM   4750 HD22 LEU A1001      18.267 -59.897  -7.673  1.00  0.00           H  
ATOM   4751 HD23 LEU A1001      17.387 -59.716  -6.157  1.00  0.00           H  
ATOM   4752  N   MET A1002      12.481 -56.791  -8.424  1.00151.23           N  
ATOM   4753  CA  MET A1002      11.787 -55.534  -8.087  1.00148.09           C  
ATOM   4754  C   MET A1002      12.382 -54.307  -8.818  1.00149.37           C  
ATOM   4755  O   MET A1002      12.696 -53.300  -8.183  1.00138.31           O  
ATOM   4756  CB  MET A1002      11.706 -55.337  -6.547  1.00141.48           C  
ATOM   4757  CG  MET A1002      10.606 -56.171  -5.874  1.00131.00           C  
ATOM   4758  SD  MET A1002      10.587 -56.094  -4.057  1.00110.21           S  
ATOM   4759  CE  MET A1002      10.272 -54.330  -3.773  1.00 95.97           C  
ATOM   4760  H   MET A1002      11.900 -57.536  -8.777  1.00  0.00           H  
ATOM   4761  HA  MET A1002      10.769 -55.624  -8.469  1.00  0.00           H  
ATOM   4762  HB3 MET A1002      11.481 -54.297  -6.316  1.00  0.00           H  
ATOM   4763  HB2 MET A1002      12.669 -55.540  -6.078  1.00  0.00           H  
ATOM   4764  HG3 MET A1002      10.724 -57.219  -6.151  1.00  0.00           H  
ATOM   4765  HG2 MET A1002       9.628 -55.861  -6.243  1.00  0.00           H  
ATOM   4766  HE1 MET A1002      10.118 -54.145  -2.710  1.00  0.00           H  
ATOM   4767  HE2 MET A1002      11.118 -53.728  -4.103  1.00  0.00           H  
ATOM   4768  HE3 MET A1002       9.381 -54.009  -4.313  1.00  0.00           H  
ATOM   4769  N   ASP A1003      12.585 -54.412 -10.143  1.00158.79           N  
ATOM   4770  CA  ASP A1003      13.270 -53.397 -10.951  1.00160.81           C  
ATOM   4771  C   ASP A1003      12.303 -52.485 -11.741  1.00160.57           C  
ATOM   4772  O   ASP A1003      12.652 -51.337 -12.011  1.00154.32           O  
ATOM   4773  CB  ASP A1003      14.231 -54.132 -11.913  1.00159.00           C  
ATOM   4774  CG  ASP A1003      15.231 -53.201 -12.607  1.00147.32           C  
ATOM   4775  OD1 ASP A1003      16.041 -52.591 -11.876  1.00138.21           O  
ATOM   4776  OD2 ASP A1003      15.171 -53.121 -13.852  1.00139.27           O1-
ATOM   4777  H   ASP A1003      12.330 -55.275 -10.600  1.00  0.00           H  
ATOM   4778  HA  ASP A1003      13.867 -52.754 -10.301  1.00  0.00           H  
ATOM   4779  HB3 ASP A1003      13.666 -54.692 -12.659  1.00  0.00           H  
ATOM   4780  HB2 ASP A1003      14.814 -54.869 -11.359  1.00  0.00           H  
ATOM   4781  N   GLU A1004      11.099 -52.976 -12.095  1.00162.66           N  
ATOM   4782  CA  GLU A1004       9.988 -52.233 -12.714  1.00154.44           C  
ATOM   4783  C   GLU A1004      10.194 -51.939 -14.219  1.00144.55           C  
ATOM   4784  O   GLU A1004       9.764 -50.895 -14.710  1.00140.62           O  
ATOM   4785  CB  GLU A1004       9.520 -50.997 -11.887  1.00147.21           C  
ATOM   4786  CG  GLU A1004       8.828 -51.317 -10.543  1.00136.84           C  
ATOM   4787  CD  GLU A1004       9.773 -51.657  -9.390  1.00131.63           C  
ATOM   4788  OE1 GLU A1004      10.709 -50.861  -9.157  1.00136.12           O  
ATOM   4789  OE2 GLU A1004       9.526 -52.701  -8.748  1.00118.66           O1-
ATOM   4790  H   GLU A1004      10.898 -53.925 -11.817  1.00  0.00           H  
ATOM   4791  HA  GLU A1004       9.155 -52.935 -12.705  1.00  0.00           H  
ATOM   4792  HB3 GLU A1004       8.781 -50.443 -12.467  1.00  0.00           H  
ATOM   4793  HB2 GLU A1004      10.335 -50.290 -11.739  1.00  0.00           H  
ATOM   4794  HG3 GLU A1004       8.101 -52.119 -10.676  1.00  0.00           H  
ATOM   4795  HG2 GLU A1004       8.256 -50.444 -10.227  1.00  0.00           H  
ATOM   4796  N   GLU A1005      10.841 -52.858 -14.955  1.00130.29           N  
ATOM   4797  CA  GLU A1005      11.112 -52.776 -16.397  1.00123.88           C  
ATOM   4798  C   GLU A1005      10.868 -54.147 -17.067  1.00127.76           C  
ATOM   4799  O   GLU A1005      10.475 -55.103 -16.395  1.00119.18           O  
ATOM   4800  CB  GLU A1005      12.519 -52.176 -16.631  1.00120.55           C  
ATOM   4801  CG  GLU A1005      12.656 -50.680 -16.277  1.00121.97           C  
ATOM   4802  CD  GLU A1005      14.021 -50.074 -16.623  1.00120.36           C  
ATOM   4803  OE1 GLU A1005      14.905 -50.820 -17.101  1.00115.61           O  
ATOM   4804  OE2 GLU A1005      14.156 -48.850 -16.406  1.00107.33           O1-
ATOM   4805  H   GLU A1005      11.169 -53.690 -14.487  1.00  0.00           H  
ATOM   4806  HA  GLU A1005      10.383 -52.111 -16.861  1.00  0.00           H  
ATOM   4807  HB3 GLU A1005      12.806 -52.313 -17.675  1.00  0.00           H  
ATOM   4808  HB2 GLU A1005      13.243 -52.731 -16.034  1.00  0.00           H  
ATOM   4809  HG3 GLU A1005      12.496 -50.531 -15.209  1.00  0.00           H  
ATOM   4810  HG2 GLU A1005      11.887 -50.106 -16.795  1.00  0.00           H  
ATOM   4811  N   ASP A1006      11.073 -54.238 -18.395  1.00137.16           N  
ATOM   4812  CA  ASP A1006      10.871 -55.446 -19.204  1.00139.71           C  
ATOM   4813  C   ASP A1006      12.234 -56.008 -19.648  1.00131.37           C  
ATOM   4814  O   ASP A1006      12.906 -55.419 -20.497  1.00118.85           O  
ATOM   4815  CB  ASP A1006       9.967 -55.084 -20.413  1.00142.83           C  
ATOM   4816  CG  ASP A1006       9.769 -56.202 -21.449  1.00151.72           C  
ATOM   4817  OD1 ASP A1006       9.686 -57.376 -21.026  1.00149.15           O  
ATOM   4818  OD2 ASP A1006       9.682 -55.855 -22.647  1.00163.68           O1-
ATOM   4819  H   ASP A1006      11.408 -53.419 -18.881  1.00  0.00           H  
ATOM   4820  HA  ASP A1006      10.355 -56.215 -18.626  1.00  0.00           H  
ATOM   4821  HB3 ASP A1006      10.376 -54.213 -20.929  1.00  0.00           H  
ATOM   4822  HB2 ASP A1006       8.981 -54.786 -20.054  1.00  0.00           H  
ATOM   4823  N   MET A1007      12.628 -57.148 -19.060  1.00117.63           N  
ATOM   4824  CA  MET A1007      13.857 -57.889 -19.341  1.00105.63           C  
ATOM   4825  C   MET A1007      13.592 -59.384 -19.110  1.00 95.09           C  
ATOM   4826  O   MET A1007      13.086 -59.754 -18.049  1.00 77.68           O  
ATOM   4827  CB  MET A1007      15.033 -57.427 -18.453  1.00112.68           C  
ATOM   4828  CG  MET A1007      15.399 -55.939 -18.381  1.00119.73           C  
ATOM   4829  SD  MET A1007      14.425 -54.930 -17.230  1.00132.85           S  
ATOM   4830  CE  MET A1007      14.557 -55.818 -15.654  1.00105.57           C  
ATOM   4831  H   MET A1007      12.008 -57.561 -18.378  1.00  0.00           H  
ATOM   4832  HA  MET A1007      14.125 -57.742 -20.389  1.00  0.00           H  
ATOM   4833  HB3 MET A1007      15.922 -57.970 -18.776  1.00  0.00           H  
ATOM   4834  HB2 MET A1007      14.829 -57.755 -17.443  1.00  0.00           H  
ATOM   4835  HG3 MET A1007      15.367 -55.490 -19.374  1.00  0.00           H  
ATOM   4836  HG2 MET A1007      16.435 -55.858 -18.050  1.00  0.00           H  
ATOM   4837  HE1 MET A1007      14.087 -55.228 -14.872  1.00  0.00           H  
ATOM   4838  HE2 MET A1007      14.030 -56.770 -15.691  1.00  0.00           H  
ATOM   4839  HE3 MET A1007      15.600 -55.988 -15.387  1.00  0.00           H  
ATOM   4840  N   ASP A1008      13.989 -60.238 -20.065  1.00 94.62           N  
ATOM   4841  CA  ASP A1008      13.814 -61.697 -20.028  1.00 94.58           C  
ATOM   4842  C   ASP A1008      15.158 -62.449 -19.903  1.00 84.07           C  
ATOM   4843  O   ASP A1008      15.142 -63.670 -19.748  1.00 80.15           O  
ATOM   4844  CB  ASP A1008      13.004 -62.159 -21.268  1.00100.86           C  
ATOM   4845  CG  ASP A1008      13.575 -61.738 -22.629  1.00111.00           C  
ATOM   4846  OD1 ASP A1008      13.444 -60.538 -22.955  1.00114.04           O  
ATOM   4847  OD2 ASP A1008      14.115 -62.625 -23.323  1.00112.38           O1-
ATOM   4848  H   ASP A1008      14.360 -59.855 -20.924  1.00  0.00           H  
ATOM   4849  HA  ASP A1008      13.236 -61.982 -19.147  1.00  0.00           H  
ATOM   4850  HB3 ASP A1008      11.993 -61.757 -21.199  1.00  0.00           H  
ATOM   4851  HB2 ASP A1008      12.886 -63.244 -21.255  1.00  0.00           H  
ATOM   4852  N   ASP A1009      16.301 -61.738 -19.912  1.00 79.98           N  
ATOM   4853  CA  ASP A1009      17.654 -62.281 -19.717  1.00 71.98           C  
ATOM   4854  C   ASP A1009      18.230 -61.944 -18.327  1.00 72.96           C  
ATOM   4855  O   ASP A1009      19.438 -62.079 -18.123  1.00 63.99           O  
ATOM   4856  CB  ASP A1009      18.604 -61.749 -20.821  1.00 78.45           C  
ATOM   4857  CG  ASP A1009      18.242 -62.229 -22.227  1.00 88.26           C  
ATOM   4858  OD1 ASP A1009      18.138 -63.464 -22.397  1.00 81.98           O  
ATOM   4859  OD2 ASP A1009      18.115 -61.357 -23.113  1.00 87.73           O1-
ATOM   4860  H   ASP A1009      16.229 -60.742 -20.054  1.00  0.00           H  
ATOM   4861  HA  ASP A1009      17.637 -63.371 -19.775  1.00  0.00           H  
ATOM   4862  HB3 ASP A1009      19.629 -62.076 -20.645  1.00  0.00           H  
ATOM   4863  HB2 ASP A1009      18.624 -60.658 -20.805  1.00  0.00           H  
ATOM   4864  N   VAL A1010      17.389 -61.543 -17.354  1.00 72.64           N  
ATOM   4865  CA  VAL A1010      17.806 -61.272 -15.975  1.00 63.11           C  
ATOM   4866  C   VAL A1010      18.119 -62.600 -15.277  1.00 62.01           C  
ATOM   4867  O   VAL A1010      17.277 -63.496 -15.205  1.00 72.92           O  
ATOM   4868  CB  VAL A1010      16.698 -60.520 -15.187  1.00 64.49           C  
ATOM   4869  CG1 VAL A1010      17.078 -60.224 -13.720  1.00 60.21           C  
ATOM   4870  CG2 VAL A1010      16.338 -59.207 -15.878  1.00 69.37           C  
ATOM   4871  H   VAL A1010      16.405 -61.474 -17.568  1.00  0.00           H  
ATOM   4872  HA  VAL A1010      18.700 -60.644 -15.998  1.00  0.00           H  
ATOM   4873  HB  VAL A1010      15.797 -61.136 -15.178  1.00  0.00           H  
ATOM   4874 HG11 VAL A1010      16.303 -59.639 -13.224  1.00  0.00           H  
ATOM   4875 HG12 VAL A1010      17.204 -61.135 -13.134  1.00  0.00           H  
ATOM   4876 HG13 VAL A1010      18.008 -59.659 -13.659  1.00  0.00           H  
ATOM   4877 HG21 VAL A1010      15.524 -58.699 -15.361  1.00  0.00           H  
ATOM   4878 HG22 VAL A1010      17.188 -58.526 -15.927  1.00  0.00           H  
ATOM   4879 HG23 VAL A1010      16.012 -59.415 -16.893  1.00  0.00           H  
ATOM   4880  N   VAL A1011      19.334 -62.665 -14.728  1.00 64.88           N  
ATOM   4881  CA  VAL A1011      19.821 -63.693 -13.824  1.00 63.99           C  
ATOM   4882  C   VAL A1011      20.268 -62.968 -12.551  1.00 58.59           C  
ATOM   4883  O   VAL A1011      20.803 -61.858 -12.620  1.00 55.73           O  
ATOM   4884  CB  VAL A1011      20.937 -64.520 -14.523  1.00 66.64           C  
ATOM   4885  CG1 VAL A1011      22.207 -63.713 -14.863  1.00 69.02           C  
ATOM   4886  CG2 VAL A1011      21.309 -65.783 -13.728  1.00 73.22           C  
ATOM   4887  H   VAL A1011      19.944 -61.870 -14.850  1.00  0.00           H  
ATOM   4888  HA  VAL A1011      19.002 -64.365 -13.558  1.00  0.00           H  
ATOM   4889  HB  VAL A1011      20.520 -64.868 -15.469  1.00  0.00           H  
ATOM   4890 HG11 VAL A1011      22.910 -64.320 -15.433  1.00  0.00           H  
ATOM   4891 HG12 VAL A1011      21.975 -62.835 -15.466  1.00  0.00           H  
ATOM   4892 HG13 VAL A1011      22.727 -63.376 -13.966  1.00  0.00           H  
ATOM   4893 HG21 VAL A1011      21.986 -66.420 -14.299  1.00  0.00           H  
ATOM   4894 HG22 VAL A1011      21.812 -65.532 -12.796  1.00  0.00           H  
ATOM   4895 HG23 VAL A1011      20.428 -66.376 -13.484  1.00  0.00           H  
ATOM   4896  N   ASP A1012      20.056 -63.597 -11.387  1.00 67.82           N  
ATOM   4897  CA  ASP A1012      20.549 -63.096 -10.108  1.00 64.85           C  
ATOM   4898  C   ASP A1012      22.055 -63.405  -9.982  1.00 55.05           C  
ATOM   4899  O   ASP A1012      22.549 -64.373 -10.564  1.00 60.22           O  
ATOM   4900  CB  ASP A1012      19.743 -63.763  -8.970  1.00 66.74           C  
ATOM   4901  CG  ASP A1012      20.068 -63.226  -7.572  1.00 75.77           C  
ATOM   4902  OD1 ASP A1012      20.273 -61.997  -7.460  1.00 99.53           O  
ATOM   4903  OD2 ASP A1012      20.115 -64.056  -6.641  1.00 82.33           O1-
ATOM   4904  H   ASP A1012      19.619 -64.507 -11.391  1.00  0.00           H  
ATOM   4905  HA  ASP A1012      20.396 -62.015 -10.070  1.00  0.00           H  
ATOM   4906  HB3 ASP A1012      19.909 -64.839  -8.980  1.00  0.00           H  
ATOM   4907  HB2 ASP A1012      18.676 -63.614  -9.137  1.00  0.00           H  
ATOM   4908  N   ALA A1013      22.778 -62.568  -9.221  1.00 56.65           N  
ATOM   4909  CA  ALA A1013      24.221 -62.646  -8.991  1.00 55.59           C  
ATOM   4910  C   ALA A1013      24.689 -63.962  -8.343  1.00 51.02           C  
ATOM   4911  O   ALA A1013      25.816 -64.385  -8.597  1.00 44.22           O  
ATOM   4912  CB  ALA A1013      24.644 -61.452  -8.125  1.00 57.27           C  
ATOM   4913  H   ALA A1013      22.278 -61.831  -8.743  1.00  0.00           H  
ATOM   4914  HA  ALA A1013      24.714 -62.560  -9.961  1.00  0.00           H  
ATOM   4915  HB1 ALA A1013      25.720 -61.450  -7.950  1.00  0.00           H  
ATOM   4916  HB2 ALA A1013      24.391 -60.508  -8.609  1.00  0.00           H  
ATOM   4917  HB3 ALA A1013      24.149 -61.470  -7.152  1.00  0.00           H  
ATOM   4918  N   ASP A1014      23.819 -64.635  -7.567  1.00 57.29           N  
ATOM   4919  CA  ASP A1014      24.066 -65.951  -6.964  1.00 50.72           C  
ATOM   4920  C   ASP A1014      24.096 -67.100  -7.994  1.00 57.09           C  
ATOM   4921  O   ASP A1014      24.672 -68.147  -7.698  1.00 61.99           O  
ATOM   4922  CB  ASP A1014      22.985 -66.254  -5.894  1.00 53.05           C  
ATOM   4923  CG  ASP A1014      22.983 -65.309  -4.683  1.00 60.29           C  
ATOM   4924  OD1 ASP A1014      24.021 -64.652  -4.443  1.00 68.70           O  
ATOM   4925  OD2 ASP A1014      21.950 -65.295  -3.978  1.00 55.32           O1-
ATOM   4926  H   ASP A1014      22.911 -64.223  -7.401  1.00  0.00           H  
ATOM   4927  HA  ASP A1014      25.046 -65.931  -6.483  1.00  0.00           H  
ATOM   4928  HB3 ASP A1014      23.113 -67.266  -5.508  1.00  0.00           H  
ATOM   4929  HB2 ASP A1014      21.994 -66.228  -6.353  1.00  0.00           H  
ATOM   4930  N   GLU A1015      23.535 -66.898  -9.199  1.00 59.56           N  
ATOM   4931  CA  GLU A1015      23.560 -67.842 -10.320  1.00 60.05           C  
ATOM   4932  C   GLU A1015      24.494 -67.365 -11.456  1.00 57.88           C  
ATOM   4933  O   GLU A1015      24.573 -68.043 -12.481  1.00 59.75           O  
ATOM   4934  CB  GLU A1015      22.123 -68.043 -10.864  1.00 57.64           C
[truncated: 14,692 more chars]
